# Supplementary material for: First evidence of enterovirus A71 and echovirus 30 in Uruguay and genetic relationship with strains circulating in the South American region
Source: PLoS One. 2021 Aug 12;16(8):e0255846. doi: 10.1371/journal.pone.0255846 (PMC8360592; doi:10.1371/journal.pone.0255846)
Supplement: S1 Table — (XLSX) [file pone.0255846.s001.xlsx]

## Sheet: data processing
Sample ID	Location	Month	Year	Raw reads	Paired reads (contigs)	Contigs passing Q filter	Contigs passing homopolymers filter	Contigs after dereplication*	Contigs passing singletons filter*	Contigs passing chimeras filter*	OTUs after clusterization	Contigs abundance	OTUs mapped with Enterovirus	Contigs abundance
BU5	Bella Unión	August	2011	145183	88548	88476	88476	5870	1697	1697	8	84303	1	2
BU8	Bella Unión	November	2011	102132	54318	54010	54010	6112	1587	1587	13	49485	1	160
A744	Bella Unión	June	2017	182125	104813	104118	104025	11840	3163	3122	16	94722	16	94722
A750	Bella Unión	July	2017	306650	74659	74244	74239	8849	2218	2200	20	67454	6	75
A752	Bella Unión	August	2017	312012	124090	123574	123574	26893	6103	6103	30	102781	4	185
A759	Bella Unión	September	2017	258332	157358	156379	156378	14114	3473	3473	7	145737	5	145726
A761	Bella Unión	October	2017	306553	128334	128263	128257	10571	2187	2187	9	119873	1	34
SA1	Salto	March	2011	136897	117975	116125	116121	13872	3222	3215	5	105396	4	105188
SA3	Salto	May	2011	117079	101078	100637	100637	9526	2159	2158	4	93266	3	89965
SA4	Salto	June	2011	134586	102617	101658	101655	5393	1579	1579	7	97841	4	50390
SA5	Salto	July	2011	149024	115623	114749	114749	7942	2124	2124	9	108931	3	63309
SA6	Salto	August	2011	141208	114554	114152	114152	8145	2182	2182	3	108189	1	83243
SA7	Salto	September	2011	155046	98170	98143	98143	5257	1520	1520	7	94406	1	3
SA8	Salto	October	2011	142559	105043	104423	104423	8792	2595	2595	9	98226	1	30723
A102A105	Salto	January	2012	149181	102103	101725	101725	5932	1789	1789	7	97582	2	40623
A113A117	Salto	February	2012	146264	122392	122307	122307	5333	1292	1292	4	118266	1	10
A735	Salto	March	2017	220128	126762	125381	125380	7582	1711	1711	18	119509	4	119331
A739	Salto	April	2017	222553	144266	141537	141537	16503	4724	4724	10	129758	6	127012
A741	Salto	May	2017	202127	151386	148035	148035	16111	3847	3845	4	135760	4	135760
A745	Salto	June	2017	262749	183147	181513	181513	21430	5446	5422	7	164761	7	164761
A753	Salto	August	2017	196548	128009	126958	126958	13192	2888	2888	3	116654	3	116654
A758	Salto	September	2017	310255	97857	97849	97849	4497	1311	1311	25	94663	1	4
A760	Salto	October	2017	198256	136417	134750	134750	15771	4634	4634	8	123613	5	123564
A775	Salto	January	2018	227563	107735	107440	107440	5213	1584	1583	45	103809	3	102409
A106A107	Paysandú	January	2012	124837	111002	109679	109679	22777	4876	4876	9	91778	8	91773
PY2	Paysandú	April	2011	131541	105216	104649	104649	14670	3636	3631	7	93593	3	88957
PY4	Paysandú	June	2011	141848	110581	110033	110033	6416	1956	1956	8	105573	2	98609
PY7	Paysandú	September	2011	160848	100340	100061	100061	6587	1831	1831	6	95305	2	22920
PY10	Paysandú	December	2011	154765	108044	107244	107243	7131	1836	1836	13	101948	2	5
PY11	Paysandú	February	2012	139150	124785	122260	122260	11829	2691	2691	4	113122	1	113083
FB1	Fray Bentos	March	2011	141544	107253	106429	106428	11639	3349	3348	18	98134	4	42780
FB2	Fray Bentos	April	2011	120468	98807	97383	97368	11658	2859	2859	4	88569	3	72823
FB3	Fray Bentos	May	2011	126168	96154	94977	94970	11349	2790	2726	13	85779	10	64001
FB4	Fray Bentos	June	2011	133281	106978	105613	105607	12735	3250	3247	5	96115	4	73075
FB5	Fray Bentos	July	2011	127520	104550	103972	103970	10825	3039	3039	7	96184	4	81465
FB6	Fray Bentos	August	2011	145766	96461	96409	96409	6920	2089	2089	10	91578	2	16
FB7	Fray Bentos	September	2011	145298	122979	122413	122413	15486	3756	3756	6	110683	4	99608
FB8	Fray Bentos	October	2011	137240	103166	102357	102347	8692	2412	2412	7	96067	3	40850
FB9	Fray Bentos	November	2011	151128	103771	103740	103740	7716	2353	2353	7	98377	1	3
FB10	Fray Bentos	December	2011	140086	114419	112638	112624	27846	6003	5854	10	89765	9	87397
FB11	Fray Bentos	February	2012	130884	111757	110922	110922	9558	1993	1993	8	103357	3	103215
FB12	Fray Bentos	January	2012	157429	128812	128417	128385	8816	2533	2510	8	121971	2	24
A736	Fray Bentos	April	2017	244943	181261	178800	178800	20947	4774	4771	3	162611	3	162611
A742	Fray Bentos	May	2017	392001	266404	261622	261617	43176	9035	9035	5	227476	5	227476
A746	Fray Bentos	June	2017	107129	57498	57109	56894	4142	1166	1166	4	53918	4	53918
A748	Fray Bentos	July	2017	189640	100593	99933	99737	6765	1784	1784	2	94756	2	94756
A754	Fray Bentos	August	2017	214080	166666	163889	163884	17157	4011	4011	3	150738	3	150738
A756	Fray Bentos	September	2017	304411	91509	91484	91484	5999	1801	1801	19	87286	2	31
A762	Fray Bentos	October	2017	211497	141800	140231	140231	14355	3680	3664	8	129314	7	129312
A778	Fray Bentos	February	2018	237610	151761	148864	148864	10273	2462	2462	8	141053	4	140958
* each contig encloses a value of abundance (abundance=amount of duplicates) that is recovered at the end of the process of analyses for calculating the total of contigs mapped with enteroviruses.

## Sheet: info
	unpaired contigs were discarded
	A contig was discarded if the summation of probabilities of incorrect base call for all their nucleotides was higher than 1
	contigs with homopolymers of length >8 were discarded
	duplicates of identical contigs were discarded
	contigs without duplicates (singletons), were discarded
	contigs with evidence of chimeras were discarded
	contigs were clustered in OTUs by 97% identity. A centroid-sequence was selected for representing each OTU
	OTUs were discarded when they did not map with enteroviruses
