# Supplementary material for: First evidence of enterovirus A71 and echovirus 30 in Uruguay and genetic relationship with strains circulating in the South American region
Source: PLoS One. 2021 Aug 12;16(8):e0255846. doi: 10.1371/journal.pone.0255846 (PMC8360592; doi:10.1371/journal.pone.0255846)
Supplement: S2 Table — (XLSX) [file pone.0255846.s002.xlsx]

## Sheet: Supporting Table 2
Sample Id	Date	Abundance	Reference	Type
SA6	Aug-2011	83243	KX021259	CVA2
PY10	Dec-2011	3	KX021259	CVA2
A106A107	Jan-2012	1551	KU841452	CVA3
PY4	Jun-2011	98607	JN203512	CVA4
FB4	Jun-2011	5418	JN203512	CVA4
PY2	Apr-2011	3540	JN203512	CVA4
A742	May-2017	68648	MH111031	CVA5
A775	Jan-2018	102403	LC364182	CVA6
A778	Feb-2018	3	KP144349	CVA6
A741	May-2017	2	LC364182	CVA6
A753	Aug-2017	15514	MG838794	CVA10
A760	Oct-2017	6277	FR796483	CVA10
FB3	May-2011	660	AY956577	CVA10
A752	Aug-2017	126	LC124095	CVA10
A752	Aug-2017	38	MG838794	CVA10
A760	Oct-2017	3	FR796483	CVA10
A750	Jul-2017	2	MG838794	CVA10
FB7	Sep-2011	99562	MF093658	CVA16
SA3	May-2011	86004	MF093661	CVA16
FB5	Jul-2011	65285	MF093656	CVA16
FB4	Jun-2011	16913	MF093661	CVA16
SA4	Jun-2011	27	MF093661	CVA16
FB8	Oct-2011	14	MF093658	CVA16
FB1	Mar-2011	8	MF093656	CVA16
SA5	Jul-2011	7	MF093661	CVA16
FB12	Jan-2012	7	MF093658	CVA16
FB2	Apr-2011	5	MF093656	CVA16
FB10	Dec-2011	5	MF093658	CVA16
FB11	Feb-2012	4	MF093656	CVA16
SA1	Mar-2011	3	MF093661	CVA16
FB3	May-2011	3	MF093656	CVA16
FB6	Aug-2011	3	MF093658	CVA16
FB9	Nov-2011	3	MF093658	CVA16
BU5	Aug-2011	2	MF093661	CVA16
A759	Sep-2017	145705	HG934258	EV-A71
A106A107	Jan-2012	24	AB665729	EV-A71
A759	Sep-2017	2	HG934258	EV-A71
A760	Oct-2017	2	HG934279	EV-A71
PY2	Apr-2011	83647	KC879486	EV-A90
PY2	Apr-2011	1770	KC879486	EV-A90
A744	Jun-2017	48924	KP289437	CVA9
PY7	Sep-2011	22917	EU735087	CVA9
SA3	May-2011	2465	JN996499	CVA9
FB5	Jul-2011	1314	EU735087	CVA9
FB4	Jun-2011	528	EU735087	CVA9
A744	Jun-2017	168	KP289437	CVA9
SA4	Jun-2011	46	JN996499	CVA9
A744	Jun-2017	13	KP289437	CVA9
A750	Jul-2017	7	KP289437	CVA9
A744	Jun-2017	2	KP289437	CVA9
A744	Jun-2017	2	KP266574	CVA9
SA5	Jul-2011	2	JN996499	CVA9
FB11	Feb-2012	103195	FR797995	CVB1
FB10	Dec-2011	14044	FR797995	CVB1
FB12	Jan-2012	17	FR797995	CVB1
FB7	Sep-2011	10	FR797995	CVB1
FB8	Oct-2011	4	FR797995	CVB1
A753	Aug-2017	101138	MF159750	CVB2
A760	Oct-2017	82899	MF159750	CVB2
A762	Oct-2017	38902	MF159750	CVB2
A745	Jun-2017	24688	MF159750	CVB2
A745	Jun-2017	210	MF159750	CVB2
A762	Oct-2017	190	MF159750	CVB2
A761	Oct-2017	34	MF159750	CVB2
A756	Sep-2017	20	MF159750	CVB2
A752	Aug-2017	19	MF159750	CVB2
A759	Sep-2017	13	MF159750	CVB2
A754	Aug-2017	6	MF159750	CVB2
A750	Jul-2017	4	MF159750	CVB2
A758	Sep-2017	4	MF159750	CVB2
A746	Jun-2017	4	MF159750	CVB2
A744	Jun-2017	2	MF159750	CVB2
A745	Jun-2017	2	KJ933327	CVB2
A762	Oct-2017	2	MF159750	CVB2
A102A105	Jan-2012	40581	MF537000	CVB3
A113A117	Feb-2012	10	MF537000	CVB3
SA7	Sep-2011	3	MF537000	CVB3
A736	Apr-2017	81974	MG844119	CVB4
A735	Mar-2017	9	MG844119	CVB4
A745	Jun-2017	136854	MF683839	CVB5
A762	Oct-2017	34658	KY866371	CVB5
A744	Jun-2017	26784	KY866371	CVB5
A762	Oct-2017	364	KY866371	CVB5
A744	Jun-2017	57	KY866371	CVB5
A745	Jun-2017	56	MF683839	CVB5
A744	Jun-2017	9	KY866371	CVB5
A746	Jun-2017	4	MF683839	CVB5
A750	Jul-2017	3	KY866371	CVB5
A739	Apr-2017	3	KY866371	CVB5
A744	Jun-2017	2	MF683839	CVB5
A745	Jun-2017	2	MF683839	CVB5
SA1	Mar-2011	49444	KY433612	E1
A106A107	Jan-2012	83460	MF093677	E6
A106A107	Jan-2012	5413	MF093678	E6
A750	Jul-2017	53	MF537002	E6
A106A107	Jan-2012	34	MF537001	E6
A756	Sep-2017	11	MF537002	E6
A735	Mar-2017	7	MF537002	E6
A739	Apr-2017	5	MF537002	E6
A759	Sep-2017	4	MF537002	E6
A775	Jan-2018	3	MF537002	E6
A762	Oct-2017	3	MF537002	E6
A736	Apr-2017	2	MF537002	E6
A778	Feb-2018	2	MF537002	E6
A735	Mar-2017	119300	MG922543	E11
PY4	Jun-2011	2	LS451299	E14
SA5	Jul-2011	63300	KU561044	E21
FB1	Mar-2011	42765	KU561044	E21
FB3	May-2011	5	KU561044	E21
FB5	Jul-2011	2	KU561044	E21
A748	Jul-2017	94753	KT809217	E30
A746	Jun-2017	53907	KT809217	E30
A744	Jun-2017	15510	KT809217	E30
A750	Jul-2017	6	KT809217	E30
A744	Jun-2017	4	KT809217	E30
A748	Jul-2017	3	KT809217	E30
A744	Jun-2017	2	KT809217	E30
A778	Feb-2018	140353	KC785529	CVA1
A741	May-2017	116915	KC785529	CVA1
A736	Apr-2017	80635	KF412965	CVA1
A762	Oct-2017	55193	KC785529	CVA1
A742	May-2017	59	KC785529	CVA1
A775	Jan-2018	3	KC785529	CVA1
A744	Jun-2017	2	KF412965	CVA1
A739	Apr-2017	2	KC785529	CVA1
A739	Apr-2017	2	KF412965	CVA1
A778	Feb-2018	600	MG571838	CVA13
BU8	Nov-2011	160	MF093655	CVA13
A744	Jun-2017	2	KJ857500	CVA13
A739	Apr-2017	126998	KY865976	CVA19
A760	Oct-2017	34383	KY865976	CVA19
A741	May-2017	18835	KY865976	CVA19
A744	Jun-2017	3239	KY865976	CVA19
A745	Jun-2017	2949	KY865976	CVA19
A746	Jun-2017	3	KY865976	CVA19
A752	Aug-2017	2	KY865976	CVA19
A759	Sep-2017	2	KY865976	CVA19
A742	May-2017	2	KY865976	CVA19
PY11	Feb-2012	113083	JX139816	CVA22
FB2	Apr-2011	18174	JX139838	CVA22
SA1	Mar-2011	10045	JX139816	CVA22
SA3	May-2011	1496	MF093664	CVA22
A102A105	Jan-2012	42	MF093665	CVA22
A106A107	Jan-2012	27	MF093664	CVA22
FB11	Feb-2012	16	MF093664	CVA22
FB3	May-2011	6	JX139838	CVA22
PY7	Sep-2011	3	JX139816	CVA22
PY10	Dec-2011	2	JX139816	CVA22
SA4	Jun-2011	2	MF093664	CVA22
FB1	Mar-2011	2	JX139838	CVA22
A742	May-2017	158763	JX538176	CVA24
A754	Aug-2017	150728	JX417868	CVA24
FB3	May-2011	13495	KF129014	CVA24
A735	Mar-2017	15	JX219546	CVA24
A741	May-2017	8	JX538176	CVA24
FB3	May-2011	4	MG571861	CVA24
A742	May-2017	4	JX538176	CVA24
A754	Aug-2017	4	JX538176	CVA24
A739	Apr-2017	2	JX219546	CVA24
A753	Aug-2017	2	JX417868	CVA24
FB2	Apr-2011	54644	MF093682	EVC99
SA4	Jun-2011	50315	MF093682	EV-C99
FB4	Jun-2011	50216	MF093682	EV-C99
FB3	May-2011	49787	MF093682	EV-C99
SA1	Mar-2011	45696	MF093682	EV-C99
FB10	Dec-2011	41060	MF093682	EV-C99
FB8	Oct-2011	40832	MF093682	EV-C99
SA8	Oct-2011	30723	MF093682	EV-C99
FB10	Dec-2011	19871	MF093682	EV-C99
FB5	Jul-2011	14864	MF093682	EV-C99
FB10	Dec-2011	10812	MF093682	EV-C99
FB10	Dec-2011	1477	MF093682	EV-C99
A106A107	Jan-2012	1260	MF093682	EV-C99
FB10	Dec-2011	88	MF093682	EV-C99
FB7	Sep-2011	34	MF093682	EV-C99
FB10	Dec-2011	20	MF093682	EV-C99
FB10	Dec-2011	20	MF093682	EV-C99
FB3	May-2011	14	MF093682	EV-C99
FB6	Aug-2011	13	MF093682	EV-C99
FB1	Mar-2011	5	MF093682	EV-C99
A106A107	Jan-2012	4	JX538071	EV-C99
FB3	May-2011	3	MF093682	EV-C99
FB7	Sep-2011	2	MF093682	EV-C99
FB3	May-2011	24	mapped against EV-C99 and CVA24	untyped
