# Supplementary material for: First evidence of enterovirus A71 and echovirus 30 in Uruguay and genetic relationship with strains circulating in the South American region
Source: PLoS One. 2021 Aug 12;16(8):e0255846. doi: 10.1371/journal.pone.0255846 (PMC8360592; doi:10.1371/journal.pone.0255846)
Supplement: S1 File — The file is optimized for FigTree v1.4.3. (NXS) [file pone.0255846.s003.nxs]

#NEXUS
begin trees;
	tree tree_1 = [&R] ((((((((((((((((((((((((((((((((((((((((((((((((((((((((((((((((((((((((((((((((((((((((((('MG588019/CN/2017'[&!color=#000000,!rotate=true]:0.0,'MG588020/CN/2017'[&!color=#000000,!rotate=true]:0.0,'MG588021/CN/2017'[&!color=#000000,!rotate=true]:0.0,'MG588024/CN/2017'[&!color=#000000,!rotate=true]:0.0,'MG588025/CN/2017'[&!color=#000000,!rotate=true]:0.0,'MG595264/CN/2017'[&!color=#000000,!rotate=true]:0.0,'MG934554/CN/2017'[&!color=#000000,!rotate=true]:0.0)[&!color=#000000,!rotate=true]:0.0,('MG934555/CN/2017'[&!color=#000000,!rotate=true]:0.0,'MG934556/CN/2017'[&!color=#000000,!rotate=true]:0.0)[&!color=#000000,!rotate=true]:0.003391)[&alrt=0.0,!color=#000000,!rotate=true]:0.0,('MG588026/CN/2017'[&!color=#000000,!rotate=true]:0.0,'MG934553/CN/2017'[&!color=#000000,!rotate=true]:0.0)[&!color=#000000,!rotate=true]:0.003392)[&alrt=0.772,!color=#000000,!rotate=true]:0.003433,'MG431943/CN/2017'[&!color=#000000,!rotate=true]:0.006916)[&alrt=0.793,!color=#000000,!rotate=true]:0.003372,('MH716153/CN/2016'[&!color=#000000,!rotate=true]:0.003393,'MH605008/CN/2017'[&!color=#000000,!rotate=true]:0.00684)[&alrt=0.0,!color=#000000,!rotate=true]:0.0)[&alrt=0.0,!color=#000000,!rotate=true]:0.0,('LC413038/CN/2017'[&!color=#000000,!rotate=true]:0.0,'MH716152/CN/2016'[&!color=#000000,!rotate=true]:0.0)[&!color=#000000,!rotate=true]:0.0)[&alrt=0.0,!color=#000000,!rotate=true]:0.0,((('LC413004/CN/2017'[&!color=#000000,!rotate=true]:0.0,'LC413005/CN/2017'[&!color=#000000,!rotate=true]:0.0)[&!color=#000000,!rotate=true]:0.0,'MK839010/CN/2017'[&!color=#000000,!rotate=true]:0.010327)[&alrt=0.832,!color=#000000,!rotate=true]:0.003391,'LC412990/CN/2017'[&!color=#000000,!rotate=true]:0.006839)[&alrt=0.0,!color=#000000,!rotate=true]:0.0)[&alrt=0.93,!color=#000000,!rotate=true]:0.003393,('LC412159/CN/2015'[&!color=#000000,!rotate=true]:0.0,'LC412197/CN/2015'[&!color=#000000,!rotate=true]:0.003377)[&alrt=0.853,!color=#000000,!rotate=true]:0.003379)[&alrt=0.764,!color=#000000,!rotate=true]:0.0,((('KU726225/CN/2014'[&!color=#000000,!rotate=true]:0.0,'LC411816/CN/2014'[&!color=#000000,!rotate=true]:0.006818)[&alrt=0.868,!color=#000000,!rotate=true]:0.003381,'KP005791/CN/2013'[&!color=#000000,!rotate=true]:0.006816)[&alrt=0.0,!color=#000000,!rotate=true]:0.0,(('MF185301/CN/2015'[&!color=#000000,!rotate=true]:0.003378,'KX871570/CN/2014'[&!color=#000000,!rotate=true]:0.0)[&alrt=0.0,!color=#000000,!rotate=true]:0.0,'LC412891/CN/2016'[&!color=#000000,!rotate=true]:0.01029)[&alrt=0.835,!color=#000000,!rotate=true]:0.003379)[&alrt=0.0,!color=#000000,!rotate=true]:0.0)[&alrt=0.0,!color=#000000,!rotate=true]:0.0,((((((((('LC412797/CN/2016'[&!color=#000000,!rotate=true]:0.0,'LC412894/CN/2016'[&!color=#000000,!rotate=true]:0.0)[&!color=#000000,!rotate=true]:0.0,'LC413062/CN/2017'[&!color=#000000,!rotate=true]:0.013878)[&alrt=0.0,!color=#000000,!rotate=true]:0.0,(('LC412869/CN/2016'[&!color=#000000,!rotate=true]:0.0,'LC412895/CN/2016'[&!color=#000000,!rotate=true]:0.0)[&!color=#000000,!rotate=true]:0.0,'KU595848/CN/2013'[&!color=#000000,!rotate=true]:0.006813)[&alrt=0.841,!color=#000000,!rotate=true]:0.003377)[&alrt=0.847,!color=#000000,!rotate=true]:0.003376,('MF185302/CN/2015'[&!color=#000000,!rotate=true]:0.010291,'LC412897/CN/2016'[&!color=#000000,!rotate=true]:0.003378)[&alrt=0.0,!color=#000000,!rotate=true]:0.0)[&alrt=0.0,!color=#000000,!rotate=true]:0.0,'LC412792/CN/2016'[&!color=#000000,!rotate=true]:0.003377)[&alrt=0.0,!color=#000000,!rotate=true]:0.0,'LC412892/CN/2016'[&!color=#000000,!rotate=true]:0.006817)[&alrt=0.836,!color=#000000,!rotate=true]:0.003379,'MH716150/CN/2015'[&!color=#000000,!rotate=true]:0.003381)[&alrt=0.0,!color=#000000,!rotate=true]:0.0,(('MH644595/CN/2017'[&!color=#000000,!rotate=true]:0.0,'MK839008/CN/2017'[&!color=#000000,!rotate=true]:0.0)[&!color=#000000,!rotate=true]:0.0,'MK839009/CN/2017'[&!color=#000000,!rotate=true]:0.003391)[&alrt=0.98,!color=#000000,!rotate=true]:0.01384)[&alrt=0.366,!color=#000000,!rotate=true]:0.0,('KU595935/CN/2015'[&!color=#000000,!rotate=true]:0.006809,'MH167442/CN/2017'[&!color=#000000,!rotate=true]:0.0)[&alrt=0.877,!color=#000000,!rotate=true]:0.00338)[&alrt=0.0,!color=#000000,!rotate=true]:0.0)[&alrt=0.0,!color=#000000,!rotate=true]:0.0,(((('LC412158/CN/2015'[&!color=#000000,!rotate=true]:0.0,'LC412195/CN/2015'[&!color=#000000,!rotate=true]:0.0,'LC412196/CN/2015'[&!color=#000000,!rotate=true]:0.0,'LC412203/CN/2015'[&!color=#000000,!rotate=true]:0.0)[&!color=#000000,!rotate=true]:0.0,'LC412793/CN/2016'[&!color=#000000,!rotate=true]:0.00338)[&alrt=0.0,!color=#000000,!rotate=true]:0.0,'LC412198/CN/2015'[&!color=#000000,!rotate=true]:0.003383)[&alrt=0.842,!color=#000000,!rotate=true]:0.003381,'MF185300/CN/2015'[&!color=#000000,!rotate=true]:0.010498)[&alrt=0.0,!color=#000000,!rotate=true]:0.0)[&alrt=1.0,!color=#000000,!rotate=true]:0.0,('KP005790/CN/2013'[&!color=#000000,!rotate=true]:0.0,'KP005792/CN/2013'[&!color=#000000,!rotate=true]:0.0,'KP005793/CN/2013'[&!color=#000000,!rotate=true]:0.0,'KP005794/CN/2013'[&!color=#000000,!rotate=true]:0.0,'KP005795/CN/2013'[&!color=#000000,!rotate=true]:0.0,'KP005796/CN/2013'[&!color=#000000,!rotate=true]:0.0,'KP005798/CN/2013'[&!color=#000000,!rotate=true]:0.0,'KP005805/CN/2013'[&!color=#000000,!rotate=true]:0.0,'KP005814/CN/2013'[&!color=#000000,!rotate=true]:0.0,'KP005827/CN/2013'[&!color=#000000,!rotate=true]:0.0,'KP005828/CN/2013'[&!color=#000000,!rotate=true]:0.0,'KP005829/CN/2013'[&!color=#000000,!rotate=true]:0.0,'KP005830/CN/2013'[&!color=#000000,!rotate=true]:0.0,'KP005831/CN/2013'[&!color=#000000,!rotate=true]:0.0,'KP005832/CN/2013'[&!color=#000000,!rotate=true]:0.0,'KP005833/CN/2013'[&!color=#000000,!rotate=true]:0.0,'KT428649/CN/2014'[&!color=#000000,!rotate=true]:0.0,'KT428650/CN/2014'[&!color=#000000,!rotate=true]:0.0,'KU595885/CN/2014'[&!color=#000000,!rotate=true]:0.0,'KU595891/CN/2014'[&!color=#000000,!rotate=true]:0.0,'KU595916/CN/2015'[&!color=#000000,!rotate=true]:0.0,'KU710727/CN/2014'[&!color=#000000,!rotate=true]:0.0,'KX272844/TW/2016'[&!color=#000000,!rotate=true]:0.0,'LC411826/CN/2014'[&!color=#000000,!rotate=true]:0.0,'LC411827/CN/2014'[&!color=#000000,!rotate=true]:0.0,'LC411851/CN/2014'[&!color=#000000,!rotate=true]:0.0,'LC411871/CN/2014'[&!color=#000000,!rotate=true]:0.0,'LC412190/CN/2015'[&!color=#000000,!rotate=true]:0.0,'MF185306/CN/2014'[&!color=#000000,!rotate=true]:0.0,'MF185310/CN/2014'[&!color=#000000,!rotate=true]:0.0,'MG756691/TW/2016'[&!color=#000000,!rotate=true]:0.0)[&!color=#000000,!rotate=true]:0.0)[&alrt=0.0,!color=#000000,!rotate=true]:0.0,((((((((((('LC412997/CN/2017'[&!color=#000000,!rotate=true]:0.003267,'MH716158/CN/2017'[&!color=#000000,!rotate=true]:0.006937)[&alrt=0.936,!color=#000000,!rotate=true]:0.010482,'LC412156/CN/2015'[&!color=#000000,!rotate=true]:0.0)[&alrt=0.952,!color=#000000,!rotate=true]:0.010282,'MH716149/CN/2015'[&!color=#000000,!rotate=true]:0.003378)[&alrt=0.0,!color=#000000,!rotate=true]:0.0,'MH644602/CN/2017'[&!color=#000000,!rotate=true]:0.017426)[&alrt=0.0,!color=#000000,!rotate=true]:0.0,(('KU726152/CN/2014'[&!color=#000000,!rotate=true]:0.0,'KU726153/CN/2014'[&!color=#000000,!rotate=true]:0.0)[&!color=#000000,!rotate=true]:0.006801,('LC412790/CN/2016'[&!color=#000000,!rotate=true]:0.0,'LC412791/CN/2016'[&!color=#000000,!rotate=true]:0.0)[&!color=#000000,!rotate=true]:0.00346)[&alrt=0.757,!color=#000000,!rotate=true]:0.0)[&alrt=0.0,!color=#000000,!rotate=true]:0.0,'KU726162/CN/2014'[&!color=#000000,!rotate=true]:0.003377)[&alrt=0.936,!color=#000000,!rotate=true]:0.006809,'LC412890/CN/2016'[&!color=#000000,!rotate=true]:0.0)[&alrt=0.709,!color=#000000,!rotate=true]:0.006808,'MF185303/CN/2015'[&!color=#000000,!rotate=true]:0.0)[&alrt=0.836,!color=#000000,!rotate=true]:0.003379,(('KU595912/CN/2015'[&!color=#000000,!rotate=true]:0.0,'KU595913/CN/2015'[&!color=#000000,!rotate=true]:0.0068)[&alrt=0.849,!color=#000000,!rotate=true]:0.003378,'KU595955/CN/2015'[&!color=#000000,!rotate=true]:0.00338)[&alrt=0.0,!color=#000000,!rotate=true]:0.0)[&alrt=0.551,!color=#000000,!rotate=true]:0.0,'MG875331/CN/2016'[&!color=#000000,!rotate=true]:0.003381)[&alrt=0.0,!color=#000000,!rotate=true]:0.0,(('KU578272/CN/2012'[&!color=#000000,!rotate=true]:0.0,'MF431793/CN/2013'[&!color=#000000,!rotate=true]:0.0)[&!color=#000000,!rotate=true]:0.003382,'KP005834/CN/2013'[&!color=#000000,!rotate=true]:0.003381)[&alrt=0.0,!color=#000000,!rotate=true]:0.0)[&alrt=1.0,!color=#000000,!rotate=true]:0.0)[&alrt=0.0,!color=#000000,!rotate=true]:0.0,(((('KU595886/CN/2014'[&!color=#000000,!rotate=true]:0.0,'KU595917/CN/2015'[&!color=#000000,!rotate=true]:0.0)[&!color=#000000,!rotate=true]:0.0,'KU595922/CN/2015'[&!color=#000000,!rotate=true]:0.003395)[&alrt=0.92,!color=#000000,!rotate=true]:0.006867,'KU936124/CN/2014'[&!color=#000000,!rotate=true]:0.003381)[&alrt=0.0,!color=#000000,!rotate=true]:0.0,(('KX227371/TW/2016'[&!color=#000000,!rotate=true]:0.00339,'LC411825/CN/2014'[&!color=#000000,!rotate=true]:0.00338)[&alrt=0.737,!color=#000000,!rotate=true]:0.0,'KX244864/TW/2016'[&!color=#000000,!rotate=true]:0.00338)[&alrt=0.737,!color=#000000,!rotate=true]:0.0)[&alrt=0.954,!color=#000000,!rotate=true]:0.0)[&alrt=0.0,!color=#000000,!rotate=true]:0.0,(('KX272843/TW/2015'[&!color=#000000,!rotate=true]:0.0,'LC412164/CN/2015'[&!color=#000000,!rotate=true]:0.0,'MG756693/TW/2015'[&!color=#000000,!rotate=true]:0.0)[&!color=#000000,!rotate=true]:0.0,'MG756692/TW/2016'[&!color=#000000,!rotate=true]:0.00335)[&alrt=0.866,!color=#000000,!rotate=true]:0.003399)[&alrt=0.857,!color=#000000,!rotate=true]:0.003381,((((('LC411831/CN/2014'[&!color=#000000,!rotate=true]:0.0,'LC411832/CN/2014'[&!color=#000000,!rotate=true]:0.0)[&!color=#000000,!rotate=true]:0.0,'LC411829/CN/2014'[&!color=#000000,!rotate=true]:0.003382)[&alrt=0.0,!color=#000000,!rotate=true]:0.0,'LC411830/CN/2014'[&!color=#000000,!rotate=true]:0.003379)[&alrt=0.909,!color=#000000,!rotate=true]:0.00338,('KR782383/CN/2013'[&!color=#000000,!rotate=true]:0.0,'MH716147/CN/2014'[&!color=#000000,!rotate=true]:0.0)[&!color=#000000,!rotate=true]:0.0)[&alrt=0.0,!color=#000000,!rotate=true]:0.0,'LC411777/CN/2014'[&!color=#000000,!rotate=true]:0.010298)[&alrt=0.0,!color=#000000,!rotate=true]:0.003381)[&alrt=0.0,!color=#000000,!rotate=true]:0.0,((((((((((((('LC411774/CN/2014'[&!color=#000000,!rotate=true]:0.0,'LC411775/CN/2014'[&!color=#000000,!rotate=true]:0.0,'LC411788/CN/2014'[&!color=#000000,!rotate=true]:0.0,'LC411812/CN/2014'[&!color=#000000,!rotate=true]:0.0,'LC411813/CN/2014'[&!color=#000000,!rotate=true]:0.0,'LC411815/CN/2014'[&!color=#000000,!rotate=true]:0.0,'LC411865/CN/2014'[&!color=#000000,!rotate=true]:0.0,'LC412166/CN/2015'[&!color=#000000,!rotate=true]:0.0,'LC412167/CN/2015'[&!color=#000000,!rotate=true]:0.0,'LC412171/CN/2015'[&!color=#000000,!rotate=true]:0.0)[&!color=#000000,!rotate=true]:0.0,'LC411850/CN/2014'[&!color=#000000,!rotate=true]:0.003383)[&alrt=0.554,!color=#000000,!rotate=true]:0.0,'LC411809/CN/2014'[&!color=#000000,!rotate=true]:0.003383)[&alrt=0.0,!color=#000000,!rotate=true]:0.0,((('LC147364/CN/2014'[&!color=#000000,!rotate=true]:0.003383,'LC412168/CN/2015'[&!color=#000000,!rotate=true]:0.003383)[&alrt=0.0,!color=#000000,!rotate=true]:0.0,('LC411818/CN/2014'[&!color=#000000,!rotate=true]:0.0,'LC411819/CN/2014'[&!color=#000000,!rotate=true]:0.0)[&!color=#000000,!rotate=true]:0.006821)[&alrt=0.0,!color=#000000,!rotate=true]:0.0,'LC147366/CN/2014'[&!color=#000000,!rotate=true]:0.006817)[&alrt=0.0,!color=#000000,!rotate=true]:0.0)[&alrt=0.0,!color=#000000,!rotate=true]:0.0,'LC411784/CN/2014'[&!color=#000000,!rotate=true]:0.010309)[&alrt=0.851,!color=#000000,!rotate=true]:0.003383,(('KX871678/CN/2014'[&!color=#000000,!rotate=true]:0.0,'LC412188/CN/2015'[&!color=#000000,!rotate=true]:0.010289)[&alrt=0.833,!color=#000000,!rotate=true]:0.003381,'LC411866/CN/2014'[&!color=#000000,!rotate=true]:0.003383)[&alrt=0.0,!color=#000000,!rotate=true]:0.0)[&alrt=0.0,!color=#000000,!rotate=true]:0.0,(('LC411787/CN/2014'[&!color=#000000,!rotate=true]:0.0,'LC411800/CN/2014'[&!color=#000000,!rotate=true]:0.0,'LC411864/CN/2014'[&!color=#000000,!rotate=true]:0.0,'LC411867/CN/2014'[&!color=#000000,!rotate=true]:0.0,'LC411870/CN/2014'[&!color=#000000,!rotate=true]:0.0,'LC411875/CN/2014'[&!color=#000000,!rotate=true]:0.0,'LC411877/CN/2014'[&!color=#000000,!rotate=true]:0.0,'LC411880/CN/2014'[&!color=#000000,!rotate=true]:0.0)[&!color=#000000,!rotate=true]:0.0,('LC411874/CN/2014'[&!color=#000000,!rotate=true]:0.003381,'LC411876/CN/2014'[&!color=#000000,!rotate=true]:0.003382)[&alrt=0.0,!color=#000000,!rotate=true]:0.0)[&alrt=0.0,!color=#000000,!rotate=true]:0.0)[&alrt=0.0,!color=#000000,!rotate=true]:0.0,'LC120905/CN/2014'[&!color=#000000,!rotate=true]:0.003384)[&alrt=0.887,!color=#000000,!rotate=true]:0.003383,((((('LC412866/CN/2016'[&!color=#000000,!rotate=true]:0.003408,'LC412868/CN/2016'[&!color=#000000,!rotate=true]:0.003446)[&alrt=0.784,!color=#000000,!rotate=true]:0.003363,'LC412820/CN/2016'[&!color=#000000,!rotate=true]:0.006887)[&alrt=0.77,!color=#000000,!rotate=true]:0.003492,'LC411802/CN/2014'[&!color=#000000,!rotate=true]:0.003403)[&alrt=0.796,!color=#000000,!rotate=true]:0.003398,'MF662698/CN/2013'[&!color=#000000,!rotate=true]:0.003384)[&alrt=0.0,!color=#000000,!rotate=true]:0.0,('KX871640/CN/2016'[&!color=#000000,!rotate=true]:0.002968,'MK838985/CN/2017'[&!color=#000000,!rotate=true]:0.010863)[&alrt=0.871,!color=#000000,!rotate=true]:0.00735)[&alrt=0.0,!color=#000000,!rotate=true]:0.0)[&alrt=0.865,!color=#000000,!rotate=true]:0.003383,'KR782366/CN/2013'[&!color=#000000,!rotate=true]:0.003381)[&alrt=0.0,!color=#000000,!rotate=true]:0.0,(('MF185295/CN/2014'[&!color=#000000,!rotate=true]:0.0,'MF185311/CN/2014'[&!color=#000000,!rotate=true]:0.0)[&!color=#000000,!rotate=true]:0.0,'MF185299/CN/2014'[&!color=#000000,!rotate=true]:0.006812)[&alrt=0.849,!color=#000000,!rotate=true]:0.003381)[&alrt=0.0,!color=#000000,!rotate=true]:0.0,('LC411779/CN/2014'[&!color=#000000,!rotate=true]:0.0,'LC411799/CN/2014'[&!color=#000000,!rotate=true]:0.0)[&!color=#000000,!rotate=true]:0.00338)[&alrt=0.0,!color=#000000,!rotate=true]:0.0,(((((((('LC411808/CN/2014'[&!color=#000000,!rotate=true]:0.0,'LC411810/CN/2014'[&!color=#000000,!rotate=true]:0.0,'LC411814/CN/2014'[&!color=#000000,!rotate=true]:0.0)[&!color=#000000,!rotate=true]:0.0,'LC411811/CN/2014'[&!color=#000000,!rotate=true]:0.003383)[&alrt=0.0,!color=#000000,!rotate=true]:0.0,'LC147367/CN/2014'[&!color=#000000,!rotate=true]:0.003385)[&alrt=0.862,!color=#000000,!rotate=true]:0.003383,'KR782376/CN/2013'[&!color=#000000,!rotate=true]:0.003392)[&alrt=0.0,!color=#000000,!rotate=true]:0.0,(((('KX871544/CN/2013'[&!color=#000000,!rotate=true]:0.00339,'LC413072/CN/2017'[&!color=#000000,!rotate=true]:0.003378)[&alrt=0.0,!color=#000000,!rotate=true]:0.0,('LC411821/CN/2014'[&!color=#000000,!rotate=true]:0.0,'LC411835/CN/2014'[&!color=#000000,!rotate=true]:0.0)[&!color=#000000,!rotate=true]:0.003379)[&alrt=0.0,!color=#000000,!rotate=true]:0.0,'KU710723/CN/2014'[&!color=#000000,!rotate=true]:0.006815)[&alrt=0.0,!color=#000000,!rotate=true]:0.0,'LC411882/CN/2014'[&!color=#000000,!rotate=true]:0.006815)[&alrt=0.858,!color=#000000,!rotate=true]:0.003381)[&alrt=0.0,!color=#000000,!rotate=true]:0.0,'LC411807/CN/2014'[&!color=#000000,!rotate=true]:0.003382)[&alrt=0.0,!color=#000000,!rotate=true]:0.0,(((('LC147369/CN/2014'[&!color=#000000,!rotate=true]:0.003381,'LC411868/CN/2014'[&!color=#000000,!rotate=true]:0.0)[&alrt=0.927,!color=#000000,!rotate=true]:0.003381,'LC411776/CN/2014'[&!color=#000000,!rotate=true]:0.0)[&alrt=0.0,!color=#000000,!rotate=true]:0.0,('KR782367/CN/2013'[&!color=#000000,!rotate=true]:0.0,'KR782368/CN/2013'[&!color=#000000,!rotate=true]:0.0)[&!color=#000000,!rotate=true]:0.00338)[&alrt=0.792,!color=#000000,!rotate=true]:0.003381,'KU595957/CN/2015'[&!color=#000000,!rotate=true]:0.010326)[&alrt=0.74,!color=#000000,!rotate=true]:0.0)[&alrt=1.0,!color=#000000,!rotate=true]:0.0,(('KR782337/CN/2012'[&!color=#000000,!rotate=true]:0.0,'KR782340/CN/2012'[&!color=#000000,!rotate=true]:0.0,'KR782342/CN/2012'[&!color=#000000,!rotate=true]:0.0,'KR782343/CN/2012'[&!color=#000000,!rotate=true]:0.0,'KR782344/CN/2012'[&!color=#000000,!rotate=true]:0.0,'KR782345/CN/2012'[&!color=#000000,!rotate=true]:0.0,'KR782347/CN/2012'[&!color=#000000,!rotate=true]:0.0,'KR782348/CN/2012'[&!color=#000000,!rotate=true]:0.0,'KR782358/CN/2013'[&!color=#000000,!rotate=true]:0.0,'KR782372/CN/2013'[&!color=#000000,!rotate=true]:0.0,'KR782374/CN/2013'[&!color=#000000,!rotate=true]:0.0,'KR782380/CN/2013'[&!color=#000000,!rotate=true]:0.0,'KR782381/CN/2013'[&!color=#000000,!rotate=true]:0.0)[&!color=#000000,!rotate=true]:0.0,(('KX871506/CN/2013'[&!color=#000000,!rotate=true]:0.0,'KX871538/CN/2013'[&!color=#000000,!rotate=true]:0.0,'KX871607/CN/2014'[&!color=#000000,!rotate=true]:0.0)[&!color=#000000,!rotate=true]:0.003387,(('KR782360/CN/2013'[&!color=#000000,!rotate=true]:0.0,'KR782375/CN/2013'[&!color=#000000,!rotate=true]:0.0)[&!color=#000000,!rotate=true]:0.0,'KR782377/CN/2013'[&!color=#000000,!rotate=true]:0.003387)[&alrt=0.0,!color=#000000,!rotate=true]:0.0)[&alrt=0.864,!color=#000000,!rotate=true]:0.003383)[&alrt=0.0,!color=#000000,!rotate=true]:0.0)[&alrt=0.0,!color=#000000,!rotate=true]:0.0)[&alrt=0.0,!color=#000000,!rotate=true]:0.0)[&alrt=1.0,!color=#000000,!rotate=true]:0.0,((((('KR782325/CN/2012'[&!color=#000000,!rotate=true]:0.0,'MF662685/CN/2010'[&!color=#000000,!rotate=true]:0.00338)[&alrt=0.0,!color=#000000,!rotate=true]:0.0,'KR782356/CN/2013'[&!color=#000000,!rotate=true]:0.00338)[&alrt=0.838,!color=#000000,!rotate=true]:0.003382,'KR782364/CN/2013'[&!color=#000000,!rotate=true]:0.0)[&alrt=0.0,!color=#000000,!rotate=true]:0.0,(('LC413029/CN/2017'[&!color=#000000,!rotate=true]:0.0,'LC413032/CN/2017'[&!color=#000000,!rotate=true]:0.0)[&!color=#000000,!rotate=true]:0.006949,'KX893543/CN/2015'[&!color=#000000,!rotate=true]:0.006963)[&alrt=0.794,!color=#000000,!rotate=true]:0.003326)[&alrt=0.866,!color=#000000,!rotate=true]:0.003383,(('MF185294/CN/2014'[&!color=#000000,!rotate=true]:0.0,'MF185309/CN/2014'[&!color=#000000,!rotate=true]:0.0)[&!color=#000000,!rotate=true]:0.003378,'KR782361/CN/2013'[&!color=#000000,!rotate=true]:0.0)[&alrt=0.855,!color=#000000,!rotate=true]:0.003379)[&alrt=0.0,!color=#000000,!rotate=true]:0.0)[&alrt=0.0,!color=#000000,!rotate=true]:0.0,('KR782373/CN/2013'[&!color=#000000,!rotate=true]:0.0,'LC412800/CN/2016'[&!color=#000000,!rotate=true]:0.024841)[&alrt=0.831,!color=#000000,!rotate=true]:0.003383)[&alrt=0.0,!color=#000000,!rotate=true]:0.0,((((('KP289418/CN/2013'[&!color=#000000,!rotate=true]:0.0,'KP289429/CN/2013'[&!color=#000000,!rotate=true]:0.0,'KP290065/CN/2013'[&!color=#000000,!rotate=true]:0.0,'KP290066/CN/2013'[&!color=#000000,!rotate=true]:0.0,'KP290067/CN/2013'[&!color=#000000,!rotate=true]:0.0,'KP290068/CN/2013'[&!color=#000000,!rotate=true]:0.0,'KP290069/CN/2013'[&!color=#000000,!rotate=true]:0.0,'KP290071/CN/2013'[&!color=#000000,!rotate=true]:0.0,'KP290073/CN/2013'[&!color=#000000,!rotate=true]:0.0,'KP290074/CN/2013'[&!color=#000000,!rotate=true]:0.0,'KP290077/CN/2013'[&!color=#000000,!rotate=true]:0.0,'KP290079/CN/2013'[&!color=#000000,!rotate=true]:0.0,'KP290082/CN/2013'[&!color=#000000,!rotate=true]:0.0,'KP290086/CN/2013'[&!color=#000000,!rotate=true]:0.0,'KP290094/CN/2013'[&!color=#000000,!rotate=true]:0.0,'KP290100/CN/2013'[&!color=#000000,!rotate=true]:0.0,'KP290101/CN/2013'[&!color=#000000,!rotate=true]:0.0,'KP290104/CN/2013'[&!color=#000000,!rotate=true]:0.0,'KP290105/CN/2013'[&!color=#000000,!rotate=true]:0.0,'KP290106/CN/2013'[&!color=#000000,!rotate=true]:0.0,'KP290107/CN/2013'[&!color=#000000,!rotate=true]:0.0,'KX871575/CN/2014'[&!color=#000000,!rotate=true]:0.0)[&!color=#000000,!rotate=true]:0.0,((((('LC412163/CN/2015'[&!color=#000000,!rotate=true]:0.003377,'LC412822/CN/2016'[&!color=#000000,!rotate=true]:0.013834)[&alrt=0.0,!color=#000000,!rotate=true]:0.0,'KT345960/CN/2014'[&!color=#000000,!rotate=true]:0.003378)[&alrt=0.865,!color=#000000,!rotate=true]:0.00338,(('KX871563/CN/2014'[&!color=#000000,!rotate=true]:0.0,'KX871572/CN/2014'[&!color=#000000,!rotate=true]:0.0)[&!color=#000000,!rotate=true]:0.00338,'KP289420/CN/2013'[&!color=#000000,!rotate=true]:0.006882)[&alrt=0.154,!color=#000000,!rotate=true]:0.0)[&alrt=0.571,!color=#000000,!rotate=true]:0.0,('KP290081/CN/2013'[&!color=#000000,!rotate=true]:0.0,'KX871627/CN/2015'[&!color=#000000,!rotate=true]:0.010287)[&alrt=0.848,!color=#000000,!rotate=true]:0.003378)[&alrt=1.0,!color=#000000,!rotate=true]:0.0,(((('KP289422/CN/2013'[&!color=#000000,!rotate=true]:0.0,'KP289426/CN/2013'[&!color=#000000,!rotate=true]:0.0)[&!color=#000000,!rotate=true]:0.003381,'KP290078/CN/2013'[&!color=#000000,!rotate=true]:0.006812)[&alrt=0.52,!color=#000000,!rotate=true]:0.0,'KU710728/CN/2014'[&!color=#000000,!rotate=true]:0.006811)[&alrt=0.0,!color=#000000,!rotate=true]:0.0,'KU595918/CN/2015'[&!color=#000000,!rotate=true]:0.003377)[&alrt=1.0,!color=#000000,!rotate=true]:0.0)[&alrt=0.0,!color=#000000,!rotate=true]:0.0)[&alrt=0.0,!color=#000000,!rotate=true]:0.0,('KT428644/CN/2014'[&!color=#000000,!rotate=true]:0.0,'KT428648/CN/2014'[&!color=#000000,!rotate=true]:0.0,'MF405075/CN/2013'[&!color=#000000,!rotate=true]:0.0)[&!color=#000000,!rotate=true]:0.00681)[&alrt=0.78,!color=#000000,!rotate=true]:0.003437,'KP290108/CN/2013'[&!color=#000000,!rotate=true]:0.003424)[&alrt=0.791,!color=#000000,!rotate=true]:0.003365,(((('KU376387/CN/2015'[&!color=#000000,!rotate=true]:0.0,'LC147376/CN/2015'[&!color=#000000,!rotate=true]:0.0,'LC411795/CN/2014'[&!color=#000000,!rotate=true]:0.0,'LC411796/CN/2014'[&!color=#000000,!rotate=true]:0.0,'LC412173/CN/2015'[&!color=#000000,!rotate=true]:0.0,'LC412176/CN/2015'[&!color=#000000,!rotate=true]:0.0,'MF662697/CN/2013'[&!color=#000000,!rotate=true]:0.0,'MF662699/CN/2013'[&!color=#000000,!rotate=true]:0.0,'MF662700/CN/2013'[&!color=#000000,!rotate=true]:0.0)[&!color=#000000,!rotate=true]:0.0,(('LC411790/CN/2014'[&!color=#000000,!rotate=true]:0.0,'LC411791/CN/2014'[&!color=#000000,!rotate=true]:0.0,'LC411797/CN/2014'[&!color=#000000,!rotate=true]:0.0,'LC411798/CN/2014'[&!color=#000000,!rotate=true]:0.0)[&!color=#000000,!rotate=true]:0.0,'LC147365/CN/2014'[&!color=#000000,!rotate=true]:0.003359)[&alrt=0.847,!color=#000000,!rotate=true]:0.003359)[&alrt=0.0,!color=#000000,!rotate=true]:0.0,('LC412994/CN/2017'[&!color=#000000,!rotate=true]:0.00677,'LC412174/CN/2015'[&!color=#000000,!rotate=true]:0.003359)[&alrt=0.0,!color=#000000,!rotate=true]:0.0)[&alrt=0.0,!color=#000000,!rotate=true]:0.0,('LC412802/CN/2016'[&!color=#000000,!rotate=true]:0.0,'LC412803/CN/2016'[&!color=#000000,!rotate=true]:0.0)[&!color=#000000,!rotate=true]:0.00336)[&alrt=0.845,!color=#000000,!rotate=true]:0.003385)[&alrt=0.0,!color=#000000,!rotate=true]:0.0)[&alrt=0.0,!color=#000000,!rotate=true]:0.0,((('KR782378/CN/2013'[&!color=#000000,!rotate=true]:0.0,'KR782379/CN/2013'[&!color=#000000,!rotate=true]:0.0)[&!color=#000000,!rotate=true]:0.0,'KR782384/CN/2013'[&!color=#000000,!rotate=true]:0.003385)[&alrt=0.789,!color=#000000,!rotate=true]:0.003429,'KU726202/CN/2014'[&!color=#000000,!rotate=true]:0.006946)[&alrt=0.774,!color=#000000,!rotate=true]:0.003379)[&alrt=0.847,!color=#000000,!rotate=true]:0.003381,((((((((((((((((('MH644604/CN/2017'[&!color=#000000,!rotate=true]:0.0,'MH644605/CN/2017'[&!color=#000000,!rotate=true]:0.0,'MK838975/CN/2017'[&!color=#000000,!rotate=true]:0.0,'MK838979/CN/2017'[&!color=#000000,!rotate=true]:0.0,'MK838984/CN/2017'[&!color=#000000,!rotate=true]:0.0,'MK838986/CN/2017'[&!color=#000000,!rotate=true]:0.0,'MK838987/CN/2017'[&!color=#000000,!rotate=true]:0.0,'MK838988/CN/2017'[&!color=#000000,!rotate=true]:0.0,'MK838989/CN/2017'[&!color=#000000,!rotate=true]:0.0,'MK838990/CN/2017'[&!color=#000000,!rotate=true]:0.0,'MK838991/CN/2017'[&!color=#000000,!rotate=true]:0.0,'MK838992/CN/2017'[&!color=#000000,!rotate=true]:0.0,'MK838993/CN/2017'[&!color=#000000,!rotate=true]:0.0,'MK838995/CN/2017'[&!color=#000000,!rotate=true]:0.0,'MK838996/CN/2017'[&!color=#000000,!rotate=true]:0.0,'MK838997/CN/2017'[&!color=#000000,!rotate=true]:0.0,'MK838998/CN/2017'[&!color=#000000,!rotate=true]:0.0,'MK839001/CN/2017'[&!color=#000000,!rotate=true]:0.0,'MK839002/CN/2017'[&!color=#000000,!rotate=true]:0.0,'MK839004/CN/2017'[&!color=#000000,!rotate=true]:0.0,'MK839007/CN/2017'[&!color=#000000,!rotate=true]:0.0,'MK839011/CN/2017'[&!color=#000000,!rotate=true]:0.0,'MK839012/CN/2017'[&!color=#000000,!rotate=true]:0.0,'MK839013/CN/2017'[&!color=#000000,!rotate=true]:0.0,'MK839015/CN/2017'[&!color=#000000,!rotate=true]:0.0,'MK839016/CN/2017'[&!color=#000000,!rotate=true]:0.0,'MK839017/CN/2017'[&!color=#000000,!rotate=true]:0.0,'MK839018/CN/2017'[&!color=#000000,!rotate=true]:0.0)[&!color=#000000,!rotate=true]:0.0,('MK838999/CN/2017'[&!color=#000000,!rotate=true]:0.003372,'MK839014/CN/2017'[&!color=#000000,!rotate=true]:0.006808)[&alrt=0.72,!color=#000000,!rotate=true]:0.0)[&alrt=0.0,!color=#000000,!rotate=true]:0.0,'MK839005/CN/2017'[&!color=#000000,!rotate=true]:0.003374)[&alrt=0.863,!color=#000000,!rotate=true]:0.003372,(('LC413041/CN/2017'[&!color=#000000,!rotate=true]:0.0,'LC413042/CN/2017'[&!color=#000000,!rotate=true]:0.0,'LC413046/CN/2017'[&!color=#000000,!rotate=true]:0.0,'LC413047/CN/2017'[&!color=#000000,!rotate=true]:0.0,'LC413049/CN/2017'[&!color=#000000,!rotate=true]:0.0,'LC413050/CN/2017'[&!color=#000000,!rotate=true]:0.0)[&!color=#000000,!rotate=true]:0.0,('LC412991/CN/2017'[&!color=#000000,!rotate=true]:0.003374,'LC413045/CN/2017'[&!color=#000000,!rotate=true]:0.003373)[&alrt=0.0,!color=#000000,!rotate=true]:0.0)[&alrt=0.931,!color=#000000,!rotate=true]:0.003372)[&alrt=0.0,!color=#000000,!rotate=true]:0.0,(('MH644594/CN/2017'[&!color=#000000,!rotate=true]:0.0,'MH644596/CN/2017'[&!color=#000000,!rotate=true]:0.0,'MH644599/CN/2017'[&!color=#000000,!rotate=true]:0.0)[&!color=#000000,!rotate=true]:0.006792,'LC412998/CN/2017'[&!color=#000000,!rotate=true]:0.0)[&alrt=0.0,!color=#000000,!rotate=true]:0.0)[&alrt=0.0,!color=#000000,!rotate=true]:0.0,('MG207962/CN/2017'[&!color=#000000,!rotate=true]:0.0,'MG207963/CN/2017'[&!color=#000000,!rotate=true]:0.014547)[&alrt=0.83,!color=#000000,!rotate=true]:0.003372)[&alrt=0.0,!color=#000000,!rotate=true]:0.0,((('LC413035/CN/2017'[&!color=#000000,!rotate=true]:0.0,'LC413036/CN/2017'[&!color=#000000,!rotate=true]:0.0)[&!color=#000000,!rotate=true]:0.0,('LC413007/CN/2017'[&!color=#000000,!rotate=true]:0.003368,'MK357105/CN/2018'[&!color=#000000,!rotate=true]:0.010269)[&alrt=0.0,!color=#000000,!rotate=true]:0.0)[&alrt=0.0,!color=#000000,!rotate=true]:0.0,('MK357103/CN/2018'[&!color=#000000,!rotate=true]:0.0,'MK357114/CN/2018'[&!color=#000000,!rotate=true]:0.0)[&!color=#000000,!rotate=true]:0.00337)[&alrt=0.889,!color=#000000,!rotate=true]:0.00337)[&alrt=0.789,!color=#000000,!rotate=true]:0.003425,('LC412864/CN/2016'[&!color=#000000,!rotate=true]:0.0,'LC412865/CN/2016'[&!color=#000000,!rotate=true]:0.0,'LC412867/CN/2016'[&!color=#000000,!rotate=true]:0.0)[&!color=#000000,!rotate=true]:0.003424)[&alrt=0.791,!color=#000000,!rotate=true]:0.003394,(('KU595897/CN/2015'[&!color=#000000,!rotate=true]:0.0,'KU595923/CN/2015'[&!color=#000000,!rotate=true]:0.0,'KU595926/CN/2015'[&!color=#000000,!rotate=true]:0.0,'KU595932/CN/2015'[&!color=#000000,!rotate=true]:0.0)[&!color=#000000,!rotate=true]:0.003378,'LC412162/CN/2015'[&!color=#000000,!rotate=true]:0.003465)[&alrt=0.0,!color=#000000,!rotate=true]:0.0)[&alrt=0.421,!color=#000000,!rotate=true]:0.0,((((('KX871633/CN/2016'[&!color=#000000,!rotate=true]:0.0,'MG588018/CN/2017'[&!color=#000000,!rotate=true]:0.003373)[&alrt=0.728,!color=#000000,!rotate=true]:0.0,('LC413030/CN/2017'[&!color=#000000,!rotate=true]:0.003468,'LC413043/CN/2017'[&!color=#000000,!rotate=true]:0.003355)[&alrt=0.713,!color=#000000,!rotate=true]:0.006828)[&alrt=0.856,!color=#000000,!rotate=true]:0.006828,'LC413044/CN/2017'[&!color=#000000,!rotate=true]:0.0)[&alrt=0.852,!color=#000000,!rotate=true]:0.003388,'KX871644/CN/2016'[&!color=#000000,!rotate=true]:0.0)[&alrt=0.0,!color=#000000,!rotate=true]:0.0,(('KX871639/CN/2016'[&!color=#000000,!rotate=true]:0.0,'MG588022/CN/2017'[&!color=#000000,!rotate=true]:0.0,'MG588023/CN/2017'[&!color=#000000,!rotate=true]:0.0)[&!color=#000000,!rotate=true]:0.0,'KX871659/CN/2016'[&!color=#000000,!rotate=true]:0.003388)[&alrt=0.861,!color=#000000,!rotate=true]:0.003388)[&alrt=0.851,!color=#000000,!rotate=true]:0.00339)[&alrt=0.549,!color=#000000,!rotate=true]:0.0,((('MH644597/CN/2017'[&!color=#000000,!rotate=true]:0.0,'MH644601/CN/2017'[&!color=#000000,!rotate=true]:0.0)[&!color=#000000,!rotate=true]:0.0,'MK838982/CN/2017'[&!color=#000000,!rotate=true]:0.010296)[&alrt=0.218,!color=#000000,!rotate=true]:0.003375,'MH644603/CN/2017'[&!color=#000000,!rotate=true]:0.0)[&alrt=0.843,!color=#000000,!rotate=true]:0.003375)[&alrt=0.0,!color=#000000,!rotate=true]:0.0,'KX871637/CN/2016'[&!color=#000000,!rotate=true]:0.003377)[&alrt=0.0,!color=#000000,!rotate=true]:0.0,('KU595893/CN/2015'[&!color=#000000,!rotate=true]:0.0,'KU595894/CN/2015'[&!color=#000000,!rotate=true]:0.0,'KU595899/CN/2015'[&!color=#000000,!rotate=true]:0.0,'KU595927/CN/2015'[&!color=#000000,!rotate=true]:0.0,'KU595948/CN/2015'[&!color=#000000,!rotate=true]:0.0,'KX871645/CN/2016'[&!color=#000000,!rotate=true]:0.0,'KX871646/CN/2016'[&!color=#000000,!rotate=true]:0.0,'KX871647/CN/2016'[&!color=#000000,!rotate=true]:0.0)[&!color=#000000,!rotate=true]:0.0)[&alrt=0.722,!color=#000000,!rotate=true]:0.0,(((((('KU595900/CN/2015'[&!color=#000000,!rotate=true]:0.0,'LC412175/CN/2015'[&!color=#000000,!rotate=true]:0.0,'LC412777/CN/2016'[&!color=#000000,!rotate=true]:0.0,'LC412778/CN/2016'[&!color=#000000,!rotate=true]:0.0,'LC412779/CN/2016'[&!color=#000000,!rotate=true]:0.0,'LC412794/CN/2016'[&!color=#000000,!rotate=true]:0.0,'LC412811/CN/2016'[&!color=#000000,!rotate=true]:0.0)[&!color=#000000,!rotate=true]:0.0,'LC412853/CN/2016'[&!color=#000000,!rotate=true]:0.010269)[&alrt=0.0,!color=#000000,!rotate=true]:0.0,(('LC412799/CN/2016'[&!color=#000000,!rotate=true]:0.0,'LC412805/CN/2016'[&!color=#000000,!rotate=true]:0.0,'LC412896/CN/2016'[&!color=#000000,!rotate=true]:0.0)[&!color=#000000,!rotate=true]:0.0,'LC412898/CN/2016'[&!color=#000000,!rotate=true]:0.003373)[&alrt=0.868,!color=#000000,!rotate=true]:0.003371)[&alrt=0.0,!color=#000000,!rotate=true]:0.0,'LC412787/CN/2016'[&!color=#000000,!rotate=true]:0.003371)[&alrt=0.88,!color=#000000,!rotate=true]:0.003371,((((('LC412823/CN/2016'[&!color=#000000,!rotate=true]:0.0,'LC413034/CN/2017'[&!color=#000000,!rotate=true]:0.0)[&!color=#000000,!rotate=true]:0.0,('LC412989/CN/2017'[&!color=#000000,!rotate=true]:0.0,'LC413008/CN/2017'[&!color=#000000,!rotate=true]:0.0)[&!color=#000000,!rotate=true]:0.003379)[&alrt=0.964,!color=#000000,!rotate=true]:0.010282,'LC412773/CN/2016'[&!color=#000000,!rotate=true]:0.0)[&alrt=0.851,!color=#000000,!rotate=true]:0.003371,'KU595896/CN/2015'[&!color=#000000,!rotate=true]:0.0)[&alrt=0.863,!color=#000000,!rotate=true]:0.003374,('KU595895/CN/2015'[&!color=#000000,!rotate=true]:0.0,'KU595920/CN/2015'[&!color=#000000,!rotate=true]:0.0)[&!color=#000000,!rotate=true]:0.0)[&alrt=0.0,!color=#000000,!rotate=true]:0.0)[&alrt=0.86,!color=#000000,!rotate=true]:0.003375,(((('LC412772/CN/2016'[&!color=#000000,!rotate=true]:0.0,'LC412899/CN/2016'[&!color=#000000,!rotate=true]:0.0,'LC412900/CN/2016'[&!color=#000000,!rotate=true]:0.0)[&!color=#000000,!rotate=true]:0.003415,'LC412893/CN/2016'[&!color=#000000,!rotate=true]:0.003394)[&alrt=0.891,!color=#000000,!rotate=true]:0.006888,('KU595919/CN/2015'[&!color=#000000,!rotate=true]:0.0,'KU595954/CN/2015'[&!color=#000000,!rotate=true]:0.0)[&!color=#000000,!rotate=true]:0.0)[&alrt=0.0,!color=#000000,!rotate=true]:0.0,(('KU595937/CN/2015'[&!color=#000000,!rotate=true]:0.00676,'KU595946/CN/2015'[&!color=#000000,!rotate=true]:0.0)[&alrt=0.867,!color=#000000,!rotate=true]:0.00339,('KU595930/CN/2015'[&!color=#000000,!rotate=true]:0.0,'KX871628/CN/2015'[&!color=#000000,!rotate=true]:0.006801)[&alrt=0.845,!color=#000000,!rotate=true]:0.003375)[&alrt=0.0,!color=#000000,!rotate=true]:0.0)[&alrt=0.0,!color=#000000,!rotate=true]:0.0)[&alrt=0.841,!color=#000000,!rotate=true]:0.003376)[&alrt=0.0,!color=#000000,!rotate=true]:0.0,'KU595909/CN/2015'[&!color=#000000,!rotate=true]:0.003376)[&alrt=0.859,!color=#000000,!rotate=true]:0.003378,'LC412881/CN/2016'[&!color=#000000,!rotate=true]:0.006806)[&alrt=0.0,!color=#000000,!rotate=true]:0.0,((((('LC412783/CN/2016'[&!color=#000000,!rotate=true]:0.0,'LC412806/CN/2016'[&!color=#000000,!rotate=true]:0.0,'LC412808/CN/2016'[&!color=#000000,!rotate=true]:0.0,'LC412810/CN/2016'[&!color=#000000,!rotate=true]:0.0,'LC412814/CN/2016'[&!color=#000000,!rotate=true]:0.0,'LC412815/CN/2016'[&!color=#000000,!rotate=true]:0.0)[&!color=#000000,!rotate=true]:0.0,'LC412824/CN/2016'[&!color=#000000,!rotate=true]:0.00336)[&alrt=0.0,!color=#000000,!rotate=true]:0.0,('LC412812/CN/2016'[&!color=#000000,!rotate=true]:0.0,'LC412813/CN/2016'[&!color=#000000,!rotate=true]:0.0)[&!color=#000000,!rotate=true]:0.00336)[&alrt=0.849,!color=#000000,!rotate=true]:0.00336,('LC412795/CN/2016'[&!color=#000000,!rotate=true]:0.006909,'LC412807/CN/2016'[&!color=#000000,!rotate=true]:0.003352)[&alrt=0.864,!color=#000000,!rotate=true]:0.006977)[&alrt=0.0,!color=#000000,!rotate=true]:0.0,('LC412995/CN/2017'[&!color=#000000,!rotate=true]:0.0,'LC412996/CN/2017'[&!color=#000000,!rotate=true]:0.0,'LC413002/CN/2017'[&!color=#000000,!rotate=true]:0.0,'LC413003/CN/2017'[&!color=#000000,!rotate=true]:0.0)[&!color=#000000,!rotate=true]:0.00336)[&alrt=0.844,!color=#000000,!rotate=true]:0.003383)[&alrt=0.613,!color=#000000,!rotate=true]:0.0)[&alrt=0.0,!color=#000000,!rotate=true]:0.0,((((((((((((((((((('MN397855/DE/2018'[&!color=#000000,!rotate=true]:0.0,'MN397866/DE/2018'[&!color=#000000,!rotate=true]:0.0,'MN397868/DE/2018'[&!color=#000000,!rotate=true]:0.0,'MN397869/DE/2018'[&!color=#000000,!rotate=true]:0.0,'MN397875/DE/2018'[&!color=#000000,!rotate=true]:0.0,'MN397876/DE/2018'[&!color=#000000,!rotate=true]:0.0,'MN397882/DE/2018'[&!color=#000000,!rotate=true]:0.0,'MN397888/DE/2019'[&!color=#000000,!rotate=true]:0.0,'MN397904/DE/2019'[&!color=#000000,!rotate=true]:0.0)[&!color=#000000,!rotate=true]:0.0,(('MN397831/DE/2018'[&!color=#000000,!rotate=true]:0.006885,'MN397830/DE/2018'[&!color=#000000,!rotate=true]:0.0)[&alrt=0.851,!color=#000000,!rotate=true]:0.003386,('MN397903/DE/2019'[&!color=#000000,!rotate=true]:0.003387,'MN397891/DE/2019'[&!color=#000000,!rotate=true]:0.006828)[&alrt=0.0,!color=#000000,!rotate=true]:0.0)[&alrt=0.0,!color=#000000,!rotate=true]:0.0)[&alrt=0.53,!color=#000000,!rotate=true]:0.0,('MN397854/DE/2018'[&!color=#000000,!rotate=true]:0.003387,'MN397883/DE/2018'[&!color=#000000,!rotate=true]:0.003401)[&alrt=0.0,!color=#000000,!rotate=true]:0.0)[&alrt=0.0,!color=#000000,!rotate=true]:0.0,('MN397874/DE/2018'[&!color=#000000,!rotate=true]:0.0,'MN397881/DE/2018'[&!color=#000000,!rotate=true]:0.00339)[&alrt=0.846,!color=#000000,!rotate=true]:0.003388)[&alrt=0.866,!color=#000000,!rotate=true]:0.003385,'MK838981/CN/2017'[&!color=#000000,!rotate=true]:0.0)[&alrt=0.844,!color=#000000,!rotate=true]:0.003385,('MK838976/CN/2017'[&!color=#000000,!rotate=true]:0.0,'MK838980/CN/2017'[&!color=#000000,!rotate=true]:0.0,'MK838983/CN/2017'[&!color=#000000,!rotate=true]:0.0,'MK838994/CN/2017'[&!color=#000000,!rotate=true]:0.0)[&!color=#000000,!rotate=true]:0.0)[&alrt=0.0,!color=#000000,!rotate=true]:0.0,((('MH605015/CN/2017'[&!color=#000000,!rotate=true]:0.0,'MH716157/CN/2017'[&!color=#000000,!rotate=true]:0.0)[&!color=#000000,!rotate=true]:0.0,('MH644607/CN/2017'[&!color=#000000,!rotate=true]:0.0,'MH644609/CN/2017'[&!color=#000000,!rotate=true]:0.0)[&!color=#000000,!rotate=true]:0.00339)[&alrt=0.0,!color=#000000,!rotate=true]:0.0,'MH644600/CN/2017'[&!color=#000000,!rotate=true]:0.006825)[&alrt=0.877,!color=#000000,!rotate=true]:0.003386)[&alrt=0.807,!color=#000000,!rotate=true]:0.003385,(('MH605018/CN/2017'[&!color=#000000,!rotate=true]:0.003384,'MH605019/CN/2017'[&!color=#000000,!rotate=true]:0.0)[&alrt=0.766,!color=#000000,!rotate=true]:0.003248,'MK357113/CN/2018'[&!color=#000000,!rotate=true]:0.01791)[&alrt=0.477,!color=#000000,!rotate=true]:0.007072)[&alrt=0.0,!color=#000000,!rotate=true]:0.0,(('LC413054/CN/2017'[&!color=#000000,!rotate=true]:0.0,'LC481440/CN/2018'[&!color=#000000,!rotate=true]:0.010318)[&alrt=0.831,!color=#000000,!rotate=true]:0.003384,'MK839003/CN/2017'[&!color=#000000,!rotate=true]:0.0)[&alrt=0.85,!color=#000000,!rotate=true]:0.003384)[&alrt=0.202,!color=#000000,!rotate=true]:0.0,'LC413073/CN/2017'[&!color=#000000,!rotate=true]:0.003384)[&alrt=0.0,!color=#000000,!rotate=true]:0.0,(('LC412875/CN/2016'[&!color=#000000,!rotate=true]:0.0,'LC412876/CN/2016'[&!color=#000000,!rotate=true]:0.0,'LC412887/CN/2016'[&!color=#000000,!rotate=true]:0.0,'LC413001/CN/2017'[&!color=#000000,!rotate=true]:0.0,'LC413056/CN/2017'[&!color=#000000,!rotate=true]:0.0,'LC413059/CN/2017'[&!color=#000000,!rotate=true]:0.0,'LC413060/CN/2017'[&!color=#000000,!rotate=true]:0.0,'LC413065/CN/2017'[&!color=#000000,!rotate=true]:0.0,'LC413067/CN/2017'[&!color=#000000,!rotate=true]:0.0,'LC413068/CN/2017'[&!color=#000000,!rotate=true]:0.0,'LC413069/CN/2017'[&!color=#000000,!rotate=true]:0.0,'LC413075/CN/2017'[&!color=#000000,!rotate=true]:0.0,'MH644606/CN/2017'[&!color=#000000,!rotate=true]:0.0,'MH644608/CN/2017'[&!color=#000000,!rotate=true]:0.0,'MH716155/CN/2016'[&!color=#000000,!rotate=true]:0.0)[&!color=#000000,!rotate=true]:0.0,((('MH644610/CN/2017'[&!color=#000000,!rotate=true]:0.0,'MH644611/CN/2017'[&!color=#000000,!rotate=true]:0.0,'MH644612/CN/2017'[&!color=#000000,!rotate=true]:0.0)[&!color=#000000,!rotate=true]:0.0,'MH716160/CN/2017'[&!color=#000000,!rotate=true]:0.00682)[&alrt=0.716,!color=#000000,!rotate=true]:0.003384,'LC413071/CN/2017'[&!color=#000000,!rotate=true]:0.010303)[&alrt=0.0,!color=#000000,!rotate=true]:0.0)[&alrt=0.0,!color=#000000,!rotate=true]:0.0)[&alrt=0.0,!color=#000000,!rotate=true]:0.0,'LC413066/CN/2017'[&!color=#000000,!rotate=true]:0.006819)[&alrt=0.842,!color=#000000,!rotate=true]:0.003385,(('MK357107/CN/2018'[&!color=#000000,!rotate=true]:0.0,'MK357109/CN/2018'[&!color=#000000,!rotate=true]:0.0,'MK357110/CN/2018'[&!color=#000000,!rotate=true]:0.0,'MK357112/CN/2018'[&!color=#000000,!rotate=true]:0.0)[&!color=#000000,!rotate=true]:0.00682,'LC516795/CN/2018'[&!color=#000000,!rotate=true]:0.006819)[&alrt=0.0,!color=#000000,!rotate=true]:0.0)[&alrt=0.0,!color=#000000,!rotate=true]:0.0,((((((((('LC413014/CN/2017'[&!color=#000000,!rotate=true]:0.0,'LC413015/CN/2017'[&!color=#000000,!rotate=true]:0.0,'LC413016/CN/2017'[&!color=#000000,!rotate=true]:0.0,'LC413017/CN/2017'[&!color=#000000,!rotate=true]:0.0,'LC413018/CN/2017'[&!color=#000000,!rotate=true]:0.0,'LC413019/CN/2017'[&!color=#000000,!rotate=true]:0.0,'LC413020/CN/2017'[&!color=#000000,!rotate=true]:0.0,'LC413022/CN/2017'[&!color=#000000,!rotate=true]:0.0,'LC413023/CN/2017'[&!color=#000000,!rotate=true]:0.0,'LC413024/CN/2017'[&!color=#000000,!rotate=true]:0.0,'LC413039/CN/2017'[&!color=#000000,!rotate=true]:0.0,'LC413040/CN/2017'[&!color=#000000,!rotate=true]:0.0,'LC516798/CN/2018'[&!color=#000000,!rotate=true]:0.0,'LC516799/CN/2018'[&!color=#000000,!rotate=true]:0.0,'LC516803/CN/2018'[&!color=#000000,!rotate=true]:0.0)[&!color=#000000,!rotate=true]:0.0,'LC516805/CN/2018'[&!color=#000000,!rotate=true]:0.003389)[&alrt=0.0,!color=#000000,!rotate=true]:0.0,(('LC413057/CN/2017'[&!color=#000000,!rotate=true]:0.0,'LC413061/CN/2017'[&!color=#000000,!rotate=true]:0.0)[&!color=#000000,!rotate=true]:0.0,'LC413058/CN/2017'[&!color=#000000,!rotate=true]:0.003386)[&alrt=0.818,!color=#000000,!rotate=true]:0.003387)[&alrt=0.549,!color=#000000,!rotate=true]:0.0,'LC516797/CN/2018'[&!color=#000000,!rotate=true]:0.010326)[&alrt=0.0,!color=#000000,!rotate=true]:0.0,'LC516808/CN/2018'[&!color=#000000,!rotate=true]:0.003387)[&alrt=0.839,!color=#000000,!rotate=true]:0.003385,'LC516806/CN/2018'[&!color=#000000,!rotate=true]:0.003386)[&alrt=0.0,!color=#000000,!rotate=true]:0.0,('LC412884/CN/2016'[&!color=#000000,!rotate=true]:0.0,'LC412885/CN/2016'[&!color=#000000,!rotate=true]:0.0,'LC412886/CN/2016'[&!color=#000000,!rotate=true]:0.0,'LC412999/CN/2017'[&!color=#000000,!rotate=true]:0.0,'LC413011/CN/2017'[&!color=#000000,!rotate=true]:0.0,'LC413025/CN/2017'[&!color=#000000,!rotate=true]:0.0,'LC413074/CN/2017'[&!color=#000000,!rotate=true]:0.0,'LC516793/CN/2018'[&!color=#000000,!rotate=true]:0.0,'LC516794/CN/2018'[&!color=#000000,!rotate=true]:0.0,'LC516796/CN/2018'[&!color=#000000,!rotate=true]:0.0,'LC516801/CN/2018'[&!color=#000000,!rotate=true]:0.0,'LC516804/CN/2018'[&!color=#000000,!rotate=true]:0.0)[&!color=#000000,!rotate=true]:0.0)[&alrt=1.0,!color=#000000,!rotate=true]:0.0,'LC556000/CN/2019'[&!color=#000000,!rotate=true]:0.003385)[&alrt=0.0,!color=#000000,!rotate=true]:0.0,('LC413012/CN/2017'[&!color=#000000,!rotate=true]:0.0,'LC516800/CN/2018'[&!color=#000000,!rotate=true]:0.0)[&!color=#000000,!rotate=true]:0.003383)[&alrt=0.0,!color=#000000,!rotate=true]:0.0)[&alrt=0.0,!color=#000000,!rotate=true]:0.0,'LC516802/CN/2018'[&!color=#000000,!rotate=true]:0.003385)[&alrt=0.572,!color=#000000,!rotate=true]:0.0,'LC481441/CN/2018'[&!color=#000000,!rotate=true]:0.006826)[&alrt=0.0,!color=#000000,!rotate=true]:0.0,'LC516807/CN/2018'[&!color=#000000,!rotate=true]:0.010308)[&alrt=0.949,!color=#000000,!rotate=true]:0.01033,(('LC412192/CN/2015'[&!color=#000000,!rotate=true]:0.0,'MF185307/CN/2014'[&!color=#000000,!rotate=true]:0.003438)[&alrt=0.0,!color=#000000,!rotate=true]:0.0,'LC412189/CN/2015'[&!color=#000000,!rotate=true]:0.003378)[&alrt=0.0,!color=#000000,!rotate=true]:0.0)[&alrt=0.875,!color=#000000,!rotate=true]:0.003378,((((((((((((((('LC412874/CN/2016'[&!color=#000000,!rotate=true]:0.0,'LC412879/CN/2016'[&!color=#000000,!rotate=true]:0.0,'LC412880/CN/2016'[&!color=#000000,!rotate=true]:0.0)[&!color=#000000,!rotate=true]:0.0,'LC412888/CN/2016'[&!color=#000000,!rotate=true]:0.00338)[&alrt=0.0,!color=#000000,!rotate=true]:0.0,'LC412877/CN/2016'[&!color=#000000,!rotate=true]:0.00338)[&alrt=0.0,!color=#000000,!rotate=true]:0.0,(('KU595904/CN/2015'[&!color=#000000,!rotate=true]:0.0,'KU595940/CN/2015'[&!color=#000000,!rotate=true]:0.0)[&!color=#000000,!rotate=true]:0.0,'KU595902/CN/2015'[&!color=#000000,!rotate=true]:0.003383)[&alrt=0.941,!color=#000000,!rotate=true]:0.006823)[&alrt=0.867,!color=#000000,!rotate=true]:0.00338,(('LC412827/CN/2016'[&!color=#000000,!rotate=true]:0.0,'LC412828/CN/2016'[&!color=#000000,!rotate=true]:0.0)[&!color=#000000,!rotate=true]:0.003384,'LC412782/CN/2016'[&!color=#000000,!rotate=true]:0.0)[&alrt=0.83,!color=#000000,!rotate=true]:0.003383)[&alrt=0.0,!color=#000000,!rotate=true]:0.0,'LC412889/CN/2016'[&!color=#000000,!rotate=true]:0.006816)[&alrt=0.0,!color=#000000,!rotate=true]:0.0,(('LC412873/CN/2016'[&!color=#000000,!rotate=true]:0.0,'LC412878/CN/2016'[&!color=#000000,!rotate=true]:0.0)[&!color=#000000,!rotate=true]:0.003379,'LC413006/CN/2017'[&!color=#000000,!rotate=true]:0.0)[&alrt=0.847,!color=#000000,!rotate=true]:0.00338)[&alrt=0.788,!color=#000000,!rotate=true]:0.0,('LC412775/CN/2016'[&!color=#000000,!rotate=true]:0.0,'LC412776/CN/2016'[&!color=#000000,!rotate=true]:0.0,'LC412788/CN/2016'[&!color=#000000,!rotate=true]:0.0,'LC412789/CN/2016'[&!color=#000000,!rotate=true]:0.0,'LC412833/CN/2016'[&!color=#000000,!rotate=true]:0.0,'LC412871/CN/2016'[&!color=#000000,!rotate=true]:0.0)[&!color=#000000,!rotate=true]:0.0)[&alrt=0.0,!color=#000000,!rotate=true]:0.0,(('KX871638/CN/2016'[&!color=#000000,!rotate=true]:0.0,'KX871641/CN/2016'[&!color=#000000,!rotate=true]:0.0)[&!color=#000000,!rotate=true]:0.0,('MG581490/CN/2017'[&!color=#000000,!rotate=true]:0.003531,'MK791153/CN/2018'[&!color=#000000,!rotate=true]:0.007075)[&alrt=0.809,!color=#000000,!rotate=true]:0.003268)[&alrt=0.978,!color=#000000,!rotate=true]:0.013851)[&alrt=0.855,!color=#000000,!rotate=true]:0.00338,('KU595921/CN/2015'[&!color=#000000,!rotate=true]:0.003379,'LC412883/CN/2016'[&!color=#000000,!rotate=true]:0.017441)[&alrt=0.0,!color=#000000,!rotate=true]:0.0)[&alrt=0.608,!color=#000000,!rotate=true]:0.0,'LC412872/CN/2016'[&!color=#000000,!rotate=true]:0.003379)[&alrt=0.0,!color=#000000,!rotate=true]:0.0,(('KU595903/CN/2015'[&!color=#000000,!rotate=true]:0.0,'KU595907/CN/2015'[&!color=#000000,!rotate=true]:0.0,'KU595908/CN/2015'[&!color=#000000,!rotate=true]:0.0,'KU595914/CN/2015'[&!color=#000000,!rotate=true]:0.0,'KU595915/CN/2015'[&!color=#000000,!rotate=true]:0.0,'KU595931/CN/2015'[&!color=#000000,!rotate=true]:0.0,'KU595938/CN/2015'[&!color=#000000,!rotate=true]:0.0,'KU595947/CN/2015'[&!color=#000000,!rotate=true]:0.0,'KU595949/CN/2015'[&!color=#000000,!rotate=true]:0.0,'KU595950/CN/2015'[&!color=#000000,!rotate=true]:0.0,'LC412193/CN/2015'[&!color=#000000,!rotate=true]:0.0,'LC412194/CN/2015'[&!color=#000000,!rotate=true]:0.0,'LC412774/CN/2016'[&!color=#000000,!rotate=true]:0.0,'LC412801/CN/2016'[&!color=#000000,!rotate=true]:0.0,'LC412804/CN/2016'[&!color=#000000,!rotate=true]:0.0)[&!color=#000000,!rotate=true]:0.0,'LC412796/CN/2016'[&!color=#000000,!rotate=true]:0.01029)[&alrt=0.0,!color=#000000,!rotate=true]:0.0)[&alrt=0.545,!color=#000000,!rotate=true]:0.0,((((((('KU595905/CN/2015'[&!color=#000000,!rotate=true]:0.003376,'MH557183/VN/2016'[&!color=#000000,!rotate=true]:0.0)[&alrt=0.92,!color=#000000,!rotate=true]:0.003376,('MG843954/TH/2017'[&!color=#000000,!rotate=true]:0.0,'MH557181/VN/2016'[&!color=#000000,!rotate=true]:0.0)[&!color=#000000,!rotate=true]:0.0)[&alrt=0.0,!color=#000000,!rotate=true]:0.0,'MG844031/TH/2017'[&!color=#000000,!rotate=true]:0.003378)[&alrt=0.855,!color=#000000,!rotate=true]:0.003378,'KU595906/CN/2015'[&!color=#000000,!rotate=true]:0.003379)[&alrt=0.0,!color=#000000,!rotate=true]:0.0,'LC412882/CN/2016'[&!color=#000000,!rotate=true]:0.00338)[&alrt=0.0,!color=#000000,!rotate=true]:0.0,'KU595936/CN/2015'[&!color=#000000,!rotate=true]:0.00338)[&alrt=0.0,!color=#000000,!rotate=true]:0.0,((('LC412784/CN/2016'[&!color=#000000,!rotate=true]:0.0,'LC412785/CN/2016'[&!color=#000000,!rotate=true]:0.0,'LC412786/CN/2016'[&!color=#000000,!rotate=true]:0.0)[&!color=#000000,!rotate=true]:0.0,(('MH557190/VN/2016'[&!color=#000000,!rotate=true]:0.0,'MH557200/VN/2016'[&!color=#000000,!rotate=true]:0.0)[&!color=#000000,!rotate=true]:0.0,'MH557206/VN/2016'[&!color=#000000,!rotate=true]:0.003378)[&alrt=0.952,!color=#000000,!rotate=true]:0.010781)[&alrt=0.844,!color=#000000,!rotate=true]:0.00338,'LC412200/CN/2015'[&!color=#000000,!rotate=true]:0.003378)[&alrt=0.0,!color=#000000,!rotate=true]:0.0)[&alrt=0.0,!color=#000000,!rotate=true]:0.0)[&alrt=0.0,!color=#000000,!rotate=true]:0.0,'MF185304/CN/2015'[&!color=#000000,!rotate=true]:0.006802)[&alrt=0.0,!color=#000000,!rotate=true]:0.0,(('KX871625/CN/2015'[&!color=#000000,!rotate=true]:0.0,'KX871688/CN/2015'[&!color=#000000,!rotate=true]:0.003385)[&alrt=0.951,!color=#000000,!rotate=true]:0.006815,'KU595956/CN/2015'[&!color=#000000,!rotate=true]:0.0)[&alrt=0.966,!color=#000000,!rotate=true]:0.010299)[&alrt=0.24,!color=#000000,!rotate=true]:0.003379)[&alrt=0.0,!color=#000000,!rotate=true]:0.0)[&alrt=0.0,!color=#000000,!rotate=true]:0.0,'KU595933/CN/2015'[&!color=#000000,!rotate=true]:0.006816)[&alrt=0.818,!color=#000000,!rotate=true]:0.003378,(('KC689972/CN/2011'[&!color=#000000,!rotate=true]:0.0,'KC689973/CN/2011'[&!color=#000000,!rotate=true]:0.0)[&!color=#000000,!rotate=true]:0.003379,'KU595811/CN/2012'[&!color=#000000,!rotate=true]:0.003375)[&alrt=0.0,!color=#000000,!rotate=true]:0.0)[&alrt=0.0,!color=#000000,!rotate=true]:0.0,(((((((((('KU595951/CN/2015'[&!color=#000000,!rotate=true]:0.0,'KU595952/CN/2015'[&!color=#000000,!rotate=true]:0.0)[&!color=#000000,!rotate=true]:0.003379,'LC413037/CN/2017'[&!color=#000000,!rotate=true]:0.006808)[&alrt=0.0,!color=#000000,!rotate=true]:0.0,('LC413031/CN/2017'[&!color=#000000,!rotate=true]:0.0,'LC413033/CN/2017'[&!color=#000000,!rotate=true]:0.0)[&!color=#000000,!rotate=true]:0.006813)[&alrt=0.0,!color=#000000,!rotate=true]:0.0,'LC412992/CN/2017'[&!color=#000000,!rotate=true]:0.006812)[&alrt=0.925,!color=#000000,!rotate=true]:0.0,('LC412817/CN/2016'[&!color=#000000,!rotate=true]:0.0,'LC412809/CN/2016'[&!color=#000000,!rotate=true]:0.003378)[&alrt=0.0,!color=#000000,!rotate=true]:0.0)[&alrt=0.0,!color=#000000,!rotate=true]:0.0,'KU595944/CN/2015'[&!color=#000000,!rotate=true]:0.006812)[&alrt=0.788,!color=#000000,!rotate=true]:0.003401,'LC413000/CN/2017'[&!color=#000000,!rotate=true]:0.006917)[&alrt=0.218,!color=#000000,!rotate=true]:0.003403,'KU726169/CN/2014'[&!color=#000000,!rotate=true]:0.010367)[&alrt=0.573,!color=#000000,!rotate=true]:0.0,'KX871480/CN/2012'[&!color=#000000,!rotate=true]:0.006825)[&alrt=0.0,!color=#000000,!rotate=true]:0.0,(('KX871521/CN/2013'[&!color=#000000,!rotate=true]:0.0,'KX871522/CN/2013'[&!color=#000000,!rotate=true]:0.0,'KX871523/CN/2013'[&!color=#000000,!rotate=true]:0.0,'KX871533/CN/2013'[&!color=#000000,!rotate=true]:0.0,'KX871535/CN/2013'[&!color=#000000,!rotate=true]:0.0,'KX871556/CN/2014'[&!color=#000000,!rotate=true]:0.0,'KX871593/CN/2014'[&!color=#000000,!rotate=true]:0.0,'KX871687/CN/2014'[&!color=#000000,!rotate=true]:0.0)[&!color=#000000,!rotate=true]:0.0,'MG773126/CN/2014'[&!color=#000000,!rotate=true]:0.006811)[&alrt=0.927,!color=#000000,!rotate=true]:0.006812)[&alrt=0.85,!color=#000000,!rotate=true]:0.003379)[&alrt=0.0,!color=#000000,!rotate=true]:0.0,(('KC866800/CN/2012'[&!color=#000000,!rotate=true]:0.0,'KP289423/CN/2013'[&!color=#000000,!rotate=true]:0.0,'KU595780/CN/2011'[&!color=#000000,!rotate=true]:0.0,'KU595790/CN/2012'[&!color=#000000,!rotate=true]:0.0,'KU595808/CN/2012'[&!color=#000000,!rotate=true]:0.0,'KU595814/CN/2012'[&!color=#000000,!rotate=true]:0.0)[&!color=#000000,!rotate=true]:0.0,'KR782365/CN/2013'[&!color=#000000,!rotate=true]:0.003378)[&alrt=0.0,!color=#000000,!rotate=true]:0.0)[&alrt=0.0,!color=#000000,!rotate=true]:0.0,(((((('KU595795/CN/2012'[&!color=#000000,!rotate=true]:0.0,'KU595837/CN/2013'[&!color=#000000,!rotate=true]:0.0)[&!color=#000000,!rotate=true]:0.0,'KU595830/CN/2012'[&!color=#000000,!rotate=true]:0.003376)[&alrt=0.0,!color=#000000,!rotate=true]:0.0,'KC689981/CN/2012'[&!color=#000000,!rotate=true]:0.003378)[&alrt=0.0,!color=#000000,!rotate=true]:0.0,'KU595789/CN/2012'[&!color=#000000,!rotate=true]:0.003376)[&alrt=0.921,!color=#000000,!rotate=true]:0.003376,('KM408462/CN/2012'[&!color=#000000,!rotate=true]:0.0,'KU595791/CN/2012'[&!color=#000000,!rotate=true]:0.0)[&!color=#000000,!rotate=true]:0.0)[&alrt=0.0,!color=#000000,!rotate=true]:0.0,'KP177499/CN/2013'[&!color=#000000,!rotate=true]:0.010292)[&alrt=0.842,!color=#000000,!rotate=true]:0.003376)[&alrt=0.0,!color=#000000,!rotate=true]:0.0,((('KC689974/CN/2012'[&!color=#000000,!rotate=true]:0.0,'KC866712/CN/2009'[&!color=#000000,!rotate=true]:0.0,'KU595833/CN/2013'[&!color=#000000,!rotate=true]:0.0,'MG588049/CN/2014'[&!color=#000000,!rotate=true]:0.0)[&!color=#000000,!rotate=true]:0.0,'KX871600/CN/2014'[&!color=#000000,!rotate=true]:0.00681)[&alrt=0.0,!color=#000000,!rotate=true]:0.0,'KU726219/CN/2014'[&!color=#000000,!rotate=true]:0.006801)[&alrt=0.854,!color=#000000,!rotate=true]:0.003375)[&alrt=0.86,!color=#000000,!rotate=true]:0.003376,(((('JX203263/CN/2011'[&!color=#000000,!rotate=true]:0.010523,'KU595829/CN/2012'[&!color=#000000,!rotate=true]:0.010539)[&alrt=0.794,!color=#000000,!rotate=true]:0.003284,'KM260052/CN/2014'[&!color=#000000,!rotate=true]:0.010293)[&alrt=0.0,!color=#000000,!rotate=true]:0.0,'MF185285/CN/2012'[&!color=#000000,!rotate=true]:0.006802)[&alrt=0.448,!color=#000000,!rotate=true]:0.0,(('KC866772/CN/2011'[&!color=#000000,!rotate=true]:0.0,'KC866777/CN/2011'[&!color=#000000,!rotate=true]:0.0)[&!color=#000000,!rotate=true]:0.003373,'KC866764/CN/2011'[&!color=#000000,!rotate=true]:0.0)[&alrt=0.863,!color=#000000,!rotate=true]:0.003375)[&alrt=0.564,!color=#000000,!rotate=true]:0.0)[&alrt=0.0,!color=#000000,!rotate=true]:0.0,('JQ766140/CN/2011'[&!color=#000000,!rotate=true]:0.0,'JX103504/CN/2011'[&!color=#000000,!rotate=true]:0.0,'KC866771/CN/2011'[&!color=#000000,!rotate=true]:0.0,'KC866802/CN/2012'[&!color=#000000,!rotate=true]:0.0,'KM408450/CN/2011'[&!color=#000000,!rotate=true]:0.0,'MF185269/CN/2012'[&!color=#000000,!rotate=true]:0.0)[&!color=#000000,!rotate=true]:0.0)[&alrt=0.0,!color=#000000,!rotate=true]:0.0,((('KC866781/CN/2012'[&!color=#000000,!rotate=true]:0.0,'KC866785/CN/2012'[&!color=#000000,!rotate=true]:0.0)[&!color=#000000,!rotate=true]:0.0,'KC689982/CN/2012'[&!color=#000000,!rotate=true]:0.010301)[&alrt=0.852,!color=#000000,!rotate=true]:0.006803,'KJ188626/CN/2011'[&!color=#000000,!rotate=true]:0.0)[&alrt=0.835,!color=#000000,!rotate=true]:0.003375)[&alrt=0.883,!color=#000000,!rotate=true]:0.003376,(((((((('KP005822/CN/2013'[&!color=#000000,!rotate=true]:0.0,'KP005826/CN/2013'[&!color=#000000,!rotate=true]:0.0)[&!color=#000000,!rotate=true]:0.003379,'KJ865529/CN/2013'[&!color=#000000,!rotate=true]:0.003376)[&alrt=0.0,!color=#000000,!rotate=true]:0.0,('KT428646/CN/2014'[&!color=#000000,!rotate=true]:0.0,'KU595876/CN/2014'[&!color=#000000,!rotate=true]:0.003379)[&alrt=0.0,!color=#000000,!rotate=true]:0.0)[&alrt=0.0,!color=#000000,!rotate=true]:0.0,'MH716145/CN/2014'[&!color=#000000,!rotate=true]:0.003379)[&alrt=0.0,!color=#000000,!rotate=true]:0.0,((('KU595910/CN/2015'[&!color=#000000,!rotate=true]:0.003463,'KU595911/CN/2015'[&!color=#000000,!rotate=true]:0.003367)[&alrt=0.883,!color=#000000,!rotate=true]:0.006923,'KU595869/CN/2014'[&!color=#000000,!rotate=true]:0.0)[&alrt=0.865,!color=#000000,!rotate=true]:0.003385,('KU595888/CN/2014'[&!color=#000000,!rotate=true]:0.0,'KX871634/CN/2016'[&!color=#000000,!rotate=true]:0.0)[&!color=#000000,!rotate=true]:0.0)[&alrt=0.982,!color=#000000,!rotate=true]:0.014058)[&alrt=0.999,!color=#000000,!rotate=true]:0.017432,(('KJ865525/CN/2012'[&!color=#000000,!rotate=true]:0.0,'KP005809/CN/2013'[&!color=#000000,!rotate=true]:0.0,'KP005816/CN/2013'[&!color=#000000,!rotate=true]:0.0)[&!color=#000000,!rotate=true]:0.0,'KC866809/CN/2012'[&!color=#000000,!rotate=true]:0.003384)[&alrt=0.0,!color=#000000,!rotate=true]:0.0)[&alrt=0.844,!color=#000000,!rotate=true]:0.003383,((('MF185260/CN/2013'[&!color=#000000,!rotate=true]:0.003384,'MF185257/CN/2013'[&!color=#000000,!rotate=true]:0.003384)[&alrt=0.0,!color=#000000,!rotate=true]:0.0,'MF185261/CN/2013'[&!color=#000000,!rotate=true]:0.0)[&alrt=0.927,!color=#000000,!rotate=true]:0.003383,'KP005800/CN/2013'[&!color=#000000,!rotate=true]:0.0)[&alrt=0.0,!color=#000000,!rotate=true]:0.0)[&alrt=0.881,!color=#000000,!rotate=true]:0.003379,(('KC801027/CN/2011'[&!color=#000000,!rotate=true]:0.0,'KC801033/CN/2011'[&!color=#000000,!rotate=true]:0.0,'KC801034/CN/2011'[&!color=#000000,!rotate=true]:0.0)[&!color=#000000,!rotate=true]:0.0,'KC689977/CN/2012'[&!color=#000000,!rotate=true]:0.003382)[&alrt=0.0,!color=#000000,!rotate=true]:0.0)[&alrt=0.874,!color=#000000,!rotate=true]:0.003378)[&alrt=0.0,!color=#000000,!rotate=true]:0.0,((((('JX427561/CN/2012'[&!color=#000000,!rotate=true]:0.0,'JX427562/CN/2012'[&!color=#000000,!rotate=true]:0.0,'KC007533/CN/2011'[&!color=#000000,!rotate=true]:0.0,'KC007535/CN/2012'[&!color=#000000,!rotate=true]:0.0,'KC007536/CN/2011'[&!color=#000000,!rotate=true]:0.0,'KC007538/CN/2011'[&!color=#000000,!rotate=true]:0.0)[&!color=#000000,!rotate=true]:0.006802,'KP289424/CN/2013'[&!color=#000000,!rotate=true]:0.013819)[&alrt=0.802,!color=#000000,!rotate=true]:0.0,'KC689978/CN/2012'[&!color=#000000,!rotate=true]:0.0)[&alrt=0.0,!color=#000000,!rotate=true]:0.0,'KJ784498/CN/2012'[&!color=#000000,!rotate=true]:0.003372)[&alrt=0.96,!color=#000000,!rotate=true]:0.0068,'JX203273/CN/2011'[&!color=#000000,!rotate=true]:0.0)[&alrt=0.822,!color=#000000,!rotate=true]:0.003376)[&alrt=0.0,!color=#000000,!rotate=true]:0.0,(('JX203270/CN/2011'[&!color=#000000,!rotate=true]:0.0,'KC866743/CN/2010'[&!color=#000000,!rotate=true]:0.0,'KC866773/CN/2011'[&!color=#000000,!rotate=true]:0.0,'KJ156340/CN/2012'[&!color=#000000,!rotate=true]:0.0,'KU595819/CN/2012'[&!color=#000000,!rotate=true]:0.0,'KU595820/CN/2012'[&!color=#000000,!rotate=true]:0.0)[&!color=#000000,!rotate=true]:0.0,'KJ865526/CN/2013'[&!color=#000000,!rotate=true]:0.010287)[&alrt=0.0,!color=#000000,!rotate=true]:0.0)[&alrt=0.0,!color=#000000,!rotate=true]:0.0,((('KF798219/CN/2011'[&!color=#000000,!rotate=true]:0.0,'MF185275/CN/2012'[&!color=#000000,!rotate=true]:0.0,'MF185278/CN/2012'[&!color=#000000,!rotate=true]:0.0,'MF185279/CN/2012'[&!color=#000000,!rotate=true]:0.0)[&!color=#000000,!rotate=true]:0.0,('KF704044/CN/2010'[&!color=#000000,!rotate=true]:0.0,'KP137032/CN/2012'[&!color=#000000,!rotate=true]:0.003373)[&alrt=0.361,!color=#000000,!rotate=true]:0.003372)[&alrt=0.625,!color=#000000,!rotate=true]:0.003375,(((('KU710736/CN/2014'[&!color=#000000,!rotate=true]:0.0,'KU710737/CN/2014'[&!color=#000000,!rotate=true]:0.0)[&!color=#000000,!rotate=true]:0.0,'KU710740/CN/2014'[&!color=#000000,!rotate=true]:0.006843)[&alrt=0.917,!color=#000000,!rotate=true]:0.006821,'KU726132/CN/2014'[&!color=#000000,!rotate=true]:0.0)[&alrt=0.898,!color=#000000,!rotate=true]:0.006823,'JX203262/CN/2011'[&!color=#000000,!rotate=true]:0.003465)[&alrt=0.716,!color=#000000,!rotate=true]:0.006842)[&alrt=0.742,!color=#000000,!rotate=true]:0.0)[&alrt=0.874,!color=#000000,!rotate=true]:0.003378,'KU595818/CN/2012'[&!color=#000000,!rotate=true]:0.0)[&alrt=0.842,!color=#000000,!rotate=true]:0.003378,'KF853526/CN/2010'[&!color=#000000,!rotate=true]:0.0)[&alrt=0.0,!color=#000000,!rotate=true]:0.0,'KR782335/CN/2012'[&!color=#000000,!rotate=true]:0.003378)[&alrt=0.848,!color=#000000,!rotate=true]:0.003376,((((((((((((((((((((((((((((('KM260051/CN/2014'[&!color=#000000,!rotate=true]:0.0,'KU726102/CN/2014'[&!color=#000000,!rotate=true]:0.0,'KU726124/CN/2014'[&!color=#000000,!rotate=true]:0.0,'KU726168/CN/2014'[&!color=#000000,!rotate=true]:0.0,'KU726220/CN/2014'[&!color=#000000,!rotate=true]:0.0)[&!color=#000000,!rotate=true]:0.0,('KU726167/CN/2014'[&!color=#000000,!rotate=true]:0.006729,'KU744447/CN/2015'[&!color=#000000,!rotate=true]:0.003338)[&alrt=0.0,!color=#000000,!rotate=true]:0.0)[&alrt=0.0,!color=#000000,!rotate=true]:0.0,'KU726221/CN/2014'[&!color=#000000,!rotate=true]:0.003339)[&alrt=0.771,!color=#000000,!rotate=true]:0.003295,((('KU726135/CN/2014'[&!color=#000000,!rotate=true]:0.0,'KU726166/CN/2014'[&!color=#000000,!rotate=true]:0.0)[&!color=#000000,!rotate=true]:0.0,'KM260050/CN/2014'[&!color=#000000,!rotate=true]:0.003337)[&alrt=0.0,!color=#000000,!rotate=true]:0.0,'KU744448/CN/2015'[&!color=#000000,!rotate=true]:0.00673)[&alrt=0.796,!color=#000000,!rotate=true]:0.003415)[&alrt=0.916,!color=#000000,!rotate=true]:0.010933,'KU726212/CN/2014'[&!color=#000000,!rotate=true]:0.014325)[&alrt=0.723,!color=#000000,!rotate=true]:0.003016,(('KP290093/CN/2013'[&!color=#000000,!rotate=true]:0.0,'KP290097/CN/2013'[&!color=#000000,!rotate=true]:0.0)[&!color=#000000,!rotate=true]:0.003376,'KP290103/CN/2013'[&!color=#000000,!rotate=true]:0.0)[&alrt=0.852,!color=#000000,!rotate=true]:0.003364)[&alrt=0.0,!color=#000000,!rotate=true]:0.0,'KP289430/CN/2013'[&!color=#000000,!rotate=true]:0.003364)[&alrt=0.889,!color=#000000,!rotate=true]:0.003364,'KP290072/CN/2013'[&!color=#000000,!rotate=true]:0.0)[&alrt=0.909,!color=#000000,!rotate=true]:0.003383,'KP290102/CN/2013'[&!color=#000000,!rotate=true]:0.006842)[&alrt=0.0,!color=#000000,!rotate=true]:0.0,('KU744446/CN/2015'[&!color=#000000,!rotate=true]:0.0,'MH716148/CN/2014'[&!color=#000000,!rotate=true]:0.010326)[&alrt=0.858,!color=#000000,!rotate=true]:0.003379)[&alrt=0.0,!color=#000000,!rotate=true]:0.0,((((((('KP290075/CN/2013'[&!color=#000000,!rotate=true]:0.0,'KP290076/CN/2013'[&!color=#000000,!rotate=true]:0.0,'KP290098/CN/2013'[&!color=#000000,!rotate=true]:0.0,'KU726115/CN/2014'[&!color=#000000,!rotate=true]:0.0,'KU726199/CN/2014'[&!color=#000000,!rotate=true]:0.0,'KU726205/CN/2014'[&!color=#000000,!rotate=true]:0.0,'KU726209/CN/2014'[&!color=#000000,!rotate=true]:0.0,'KU726215/CN/2014'[&!color=#000000,!rotate=true]:0.0)[&!color=#000000,!rotate=true]:0.0,'KU726134/CN/2014'[&!color=#000000,!rotate=true]:0.003392)[&alrt=0.0,!color=#000000,!rotate=true]:0.0,'KU726185/CN/2014'[&!color=#000000,!rotate=true]:0.003405)[&alrt=0.659,!color=#000000,!rotate=true]:0.0,'KU726228/CN/2014'[&!color=#000000,!rotate=true]:0.006833)[&alrt=0.725,!color=#000000,!rotate=true]:0.0,'KU726194/CN/2014'[&!color=#000000,!rotate=true]:0.006837)[&alrt=0.902,!color=#000000,!rotate=true]:0.003393,'MH716146/CN/2014'[&!color=#000000,!rotate=true]:0.003381)[&alrt=0.0,!color=#000000,!rotate=true]:0.0,('KP177481/CN/2013'[&!color=#000000,!rotate=true]:0.0,'KP177484/CN/2013'[&!color=#000000,!rotate=true]:0.0)[&!color=#000000,!rotate=true]:0.003381)[&alrt=0.0,!color=#000000,!rotate=true]:0.0)[&alrt=1.0,!color=#000000,!rotate=true]:0.0,((('KU726172/CN/2014'[&!color=#000000,!rotate=true]:0.0,'KU726227/CN/2014'[&!color=#000000,!rotate=true]:0.0,'KX871513/CN/2013'[&!color=#000000,!rotate=true]:0.0,'KX871514/CN/2013'[&!color=#000000,!rotate=true]:0.0,'KX871531/CN/2013'[&!color=#000000,!rotate=true]:0.0,'KX871540/CN/2013'[&!color=#000000,!rotate=true]:0.0,'KX871591/CN/2014'[&!color=#000000,!rotate=true]:0.0,'KX871609/CN/2014'[&!color=#000000,!rotate=true]:0.0)[&!color=#000000,!rotate=true]:0.0,'KU726142/CN/2014'[&!color=#000000,!rotate=true]:0.003392)[&alrt=0.943,!color=#000000,!rotate=true]:0.010447,('MF185259/CN/2013'[&!color=#000000,!rotate=true]:0.0,'MF185297/CN/2014'[&!color=#000000,!rotate=true]:0.0,'MF185308/CN/2014'[&!color=#000000,!rotate=true]:0.0)[&!color=#000000,!rotate=true]:0.0)[&alrt=0.0,!color=#000000,!rotate=true]:0.0)[&alrt=0.0,!color=#000000,!rotate=true]:0.0,(((('KU726108/CN/2014'[&!color=#000000,!rotate=true]:0.0,'KU726128/CN/2014'[&!color=#000000,!rotate=true]:0.0,'KU726129/CN/2014'[&!color=#000000,!rotate=true]:0.0,'KU726150/CN/2014'[&!color=#000000,!rotate=true]:0.0,'KU726155/CN/2014'[&!color=#000000,!rotate=true]:0.0,'KU726214/CN/2014'[&!color=#000000,!rotate=true]:0.0)[&!color=#000000,!rotate=true]:0.0,((('KU726109/CN/2014'[&!color=#000000,!rotate=true]:0.0,'KU726213/CN/2014'[&!color=#000000,!rotate=true]:0.0)[&!color=#000000,!rotate=true]:0.003379,'KU726127/CN/2014'[&!color=#000000,!rotate=true]:0.00338)[&alrt=0.0,!color=#000000,!rotate=true]:0.0,'KU726112/CN/2014'[&!color=#000000,!rotate=true]:0.006813)[&alrt=0.722,!color=#000000,!rotate=true]:0.0)[&alrt=0.0,!color=#000000,!rotate=true]:0.0,'KU726148/CN/2014'[&!color=#000000,!rotate=true]:0.00338)[&alrt=0.86,!color=#000000,!rotate=true]:0.003379,((((('LC411836/CN/2014'[&!color=#000000,!rotate=true]:0.0,'LC411837/CN/2014'[&!color=#000000,!rotate=true]:0.0,'LC411839/CN/2014'[&!color=#000000,!rotate=true]:0.0,'LC411844/CN/2014'[&!color=#000000,!rotate=true]:0.0)[&!color=#000000,!rotate=true]:0.0,'LC411843/CN/2014'[&!color=#000000,!rotate=true]:0.003374)[&alrt=0.0,!color=#000000,!rotate=true]:0.0,'LC411845/CN/2014'[&!color=#000000,!rotate=true]:0.003374)[&alrt=0.0,!color=#000000,!rotate=true]:0.0,'LC411842/CN/2014'[&!color=#000000,!rotate=true]:0.003379)[&alrt=0.915,!color=#000000,!rotate=true]:0.003377,('KM260054/CN/2014'[&!color=#000000,!rotate=true]:0.0,'KP171504/CN/2014'[&!color=#000000,!rotate=true]:0.003377)[&alrt=0.0,!color=#000000,!rotate=true]:0.0)[&alrt=0.0,!color=#000000,!rotate=true]:0.0)[&alrt=0.851,!color=#000000,!rotate=true]:0.003379)[&alrt=0.855,!color=#000000,!rotate=true]:0.003379,(((('KU726200/CN/2014'[&!color=#000000,!rotate=true]:0.0,'MH491102/CN/2014'[&!color=#000000,!rotate=true]:0.0)[&!color=#000000,!rotate=true]:0.0,'KX871617/CN/2015'[&!color=#000000,!rotate=true]:0.006817)[&alrt=0.0,!color=#000000,!rotate=true]:0.0,'KP177479/CN/2013'[&!color=#000000,!rotate=true]:0.003379)[&alrt=0.0,!color=#000000,!rotate=true]:0.0,'KU595859/CN/2013'[&!color=#000000,!rotate=true]:0.006813)[&alrt=0.866,!color=#000000,!rotate=true]:0.003379)[&alrt=0.0,!color=#000000,!rotate=true]:0.0,(((((('KP005789/CN/2013'[&!color=#000000,!rotate=true]:0.0,'KP005804/CN/2013'[&!color=#000000,!rotate=true]:0.0,'KP005806/CN/2013'[&!color=#000000,!rotate=true]:0.0)[&!color=#000000,!rotate=true]:0.003376,('KY081981/CN/2012'[&!color=#000000,!rotate=true]:0.003378,'KP192488/CN/2012'[&!color=#000000,!rotate=true]:0.006802)[&alrt=0.0,!color=#000000,!rotate=true]:0.0)[&alrt=0.0,!color=#000000,!rotate=true]:0.0,('KJ156341/CN/2012'[&!color=#000000,!rotate=true]:0.0,'KJ784500/CN/2012'[&!color=#000000,!rotate=true]:0.003378)[&alrt=0.83,!color=#000000,!rotate=true]:0.003378)[&alrt=0.0,!color=#000000,!rotate=true]:0.0,'KP137026/CN/2012'[&!color=#000000,!rotate=true]:0.010299)[&alrt=0.923,!color=#000000,!rotate=true]:0.006808,(('KF925277/CN/2011'[&!color=#000000,!rotate=true]:0.0,'KM211579/CN/2012'[&!color=#000000,!rotate=true]:0.0)[&!color=#000000,!rotate=true]:0.0,'KM211580/CN/2012'[&!color=#000000,!rotate=true]:0.003379)[&alrt=0.0,!color=#000000,!rotate=true]:0.0)[&alrt=0.0,!color=#000000,!rotate=true]:0.0,((('KU726116/CN/2014'[&!color=#000000,!rotate=true]:0.003375,'KX871606/CN/2014'[&!color=#000000,!rotate=true]:0.0)[&alrt=0.0,!color=#000000,!rotate=true]:0.0,'MH491105/CN/2014'[&!color=#000000,!rotate=true]:0.003375)[&alrt=0.862,!color=#000000,!rotate=true]:0.003377,('KJ784496/CN/2012'[&!color=#000000,!rotate=true]:0.003377,'KM260021/CN/2012'[&!color=#000000,!rotate=true]:0.006805)[&alrt=0.0,!color=#000000,!rotate=true]:0.0)[&alrt=0.0,!color=#000000,!rotate=true]:0.0)[&alrt=0.0,!color=#000000,!rotate=true]:0.0)[&alrt=0.277,!color=#000000,!rotate=true]:0.0,(('KM675916/TH/2014'[&!color=#000000,!rotate=true]:0.0,'KM675917/TH/2014'[&!color=#000000,!rotate=true]:0.0,'KM675918/TH/2014'[&!color=#000000,!rotate=true]:0.0,'KM675919/TH/2014'[&!color=#000000,!rotate=true]:0.0,'KR045303/TH/2014'[&!color=#000000,!rotate=true]:0.0,'KX372328/TH/2014'[&!color=#000000,!rotate=true]:0.0)[&!color=#000000,!rotate=true]:0.006931,'KJ772438/CN/2013'[&!color=#000000,!rotate=true]:0.006907)[&alrt=0.762,!color=#000000,!rotate=true]:0.003378)[&alrt=0.0,!color=#000000,!rotate=true]:0.0,((((((((((('KM260033/CN/2013'[&!color=#000000,!rotate=true]:0.0,'KU726106/CN/2014'[&!color=#000000,!rotate=true]:0.0,'KU726107/CN/2014'[&!color=#000000,!rotate=true]:0.0,'KU726139/CN/2014'[&!color=#000000,!rotate=true]:0.0,'KU726140/CN/2014'[&!color=#000000,!rotate=true]:0.0,'KU726147/CN/2014'[&!color=#000000,!rotate=true]:0.0,'KU726186/CN/2014'[&!color=#000000,!rotate=true]:0.0,'KU726191/CN/2014'[&!color=#000000,!rotate=true]:0.0,'KU726206/CN/2014'[&!color=#000000,!rotate=true]:0.0)[&!color=#000000,!rotate=true]:0.0,'KU726171/CN/2014'[&!color=#000000,!rotate=true]:0.00336)[&alrt=0.0,!color=#000000,!rotate=true]:0.0,('KU726170/CN/2014'[&!color=#000000,!rotate=true]:0.00336,'KM260053/CN/2014'[&!color=#000000,!rotate=true]:0.00336)[&alrt=0.0,!color=#000000,!rotate=true]:0.0)[&alrt=1.0,!color=#000000,!rotate=true]:0.0,((('KU726130/CN/2014'[&!color=#000000,!rotate=true]:0.0,'KU726184/CN/2014'[&!color=#000000,!rotate=true]:0.0)[&!color=#000000,!rotate=true]:0.00336,'KU726146/CN/2014'[&!color=#000000,!rotate=true]:0.003356)[&alrt=0.0,!color=#000000,!rotate=true]:0.0,'KM260026/CN/2013'[&!color=#000000,!rotate=true]:0.00336)[&alrt=0.0,!color=#000000,!rotate=true]:0.0)[&alrt=0.0,!color=#000000,!rotate=true]:0.0,('KU726183/CN/2014'[&!color=#000000,!rotate=true]:0.0,'KU726222/CN/2014'[&!color=#000000,!rotate=true]:0.003362)[&alrt=0.849,!color=#000000,!rotate=true]:0.00336)[&alrt=0.0,!color=#000000,!rotate=true]:0.0,'KU726190/CN/2014'[&!color=#000000,!rotate=true]:0.00336)[&alrt=0.902,!color=#000000,!rotate=true]:0.00336,(((('KU744444/CN/2015'[&!color=#000000,!rotate=true]:0.0,'KU744455/CN/2015'[&!color=#000000,!rotate=true]:0.003364)[&alrt=0.88,!color=#000000,!rotate=true]:0.003362,'KU744445/CN/2015'[&!color=#000000,!rotate=true]:0.0)[&alrt=0.87,!color=#000000,!rotate=true]:0.003361,'KU726122/CN/2014'[&!color=#000000,!rotate=true]:0.0)[&alrt=0.859,!color=#000000,!rotate=true]:0.003361,'KM260031/CN/2013'[&!color=#000000,!rotate=true]:0.0)[&alrt=0.861,!color=#000000,!rotate=true]:0.00336)[&alrt=0.0,!color=#000000,!rotate=true]:0.0,(('KT985001/CN/2013'[&!color=#000000,!rotate=true]:0.0,'KT985002/CN/2013'[&!color=#000000,!rotate=true]:0.0,'KT985003/CN/2013'[&!color=#000000,!rotate=true]:0.0,'KT985004/CN/2013'[&!color=#000000,!rotate=true]:0.0)[&!color=#000000,!rotate=true]:0.0,'KJ772444/CN/2013'[&!color=#000000,!rotate=true]:0.017325)[&alrt=0.923,!color=#000000,!rotate=true]:0.006768)[&alrt=0.506,!color=#000000,!rotate=true]:0.0,'KX871493/CN/2012'[&!color=#000000,!rotate=true]:0.0)[&alrt=0.0,!color=#000000,!rotate=true]:0.0,'KP177491/CN/2013'[&!color=#000000,!rotate=true]:0.003355)[&alrt=0.845,!color=#000000,!rotate=true]:0.003451,((('KX871511/CN/2013'[&!color=#000000,!rotate=true]:0.0,'KX871524/CN/2013'[&!color=#000000,!rotate=true]:0.0,'KX871526/CN/2013'[&!color=#000000,!rotate=true]:0.0,'KX871527/CN/2013'[&!color=#000000,!rotate=true]:0.0,'KX871542/CN/2013'[&!color=#000000,!rotate=true]:0.0,'KX871555/CN/2014'[&!color=#000000,!rotate=true]:0.0,'KX871611/CN/2014'[&!color=#000000,!rotate=true]:0.0)[&!color=#000000,!rotate=true]:0.0,('KX871512/CN/2013'[&!color=#000000,!rotate=true]:0.0,'KX871675/CN/2013'[&!color=#000000,!rotate=true]:0.0,'KX871685/CN/2014'[&!color=#000000,!rotate=true]:0.0)[&!color=#000000,!rotate=true]:0.003378)[&alrt=0.978,!color=#000000,!rotate=true]:0.010293,'KX871528/CN/2013'[&!color=#000000,!rotate=true]:0.017423)[&alrt=0.0,!color=#000000,!rotate=true]:0.0)[&alrt=0.872,!color=#000000,!rotate=true]:0.003375)[&alrt=0.95,!color=#000000,!rotate=true]:0.006807,((('LC147360/CN/2011'[&!color=#000000,!rotate=true]:0.003379,'MF662682/CN/2010'[&!color=#000000,!rotate=true]:0.003379)[&alrt=0.0,!color=#000000,!rotate=true]:0.0,'MF662693/CN/2012'[&!color=#000000,!rotate=true]:0.003397)[&alrt=0.0,!color=#000000,!rotate=true]:0.0,('LC147346/CN/2011'[&!color=#000000,!rotate=true]:0.0,'MF662688/CN/2011'[&!color=#000000,!rotate=true]:0.0)[&!color=#000000,!rotate=true]:0.0)[&alrt=0.981,!color=#000000,!rotate=true]:0.0)[&alrt=0.0,!color=#000000,!rotate=true]:0.0,(('LC147341/CN/2011'[&!color=#000000,!rotate=true]:0.003381,'LC147355/CN/2011'[&!color=#000000,!rotate=true]:0.0)[&alrt=0.0,!color=#000000,!rotate=true]:0.0,'KM260020/CN/2011'[&!color=#000000,!rotate=true]:0.006813)[&alrt=0.876,!color=#000000,!rotate=true]:0.003379)[&alrt=0.885,!color=#000000,!rotate=true]:0.003376,(((('HQ668371/CN/2010'[&!color=#000000,!rotate=true]:0.0,'JN579899/CN/2010'[&!color=#000000,!rotate=true]:0.0,'JN579906/CN/2010'[&!color=#000000,!rotate=true]:0.0,'JN579927/CN/2010'[&!color=#000000,!rotate=true]:0.0,'KC689959/CN/2010'[&!color=#000000,!rotate=true]:0.0)[&!color=#000000,!rotate=true]:0.0,('KU595778/CN/2011'[&!color=#000000,!rotate=true]:0.0,'KX871482/CN/2012'[&!color=#000000,!rotate=true]:0.010284)[&alrt=0.932,!color=#000000,!rotate=true]:0.006805)[&alrt=0.0,!color=#000000,!rotate=true]:0.0,'KC689958/CN/2010'[&!color=#000000,!rotate=true]:0.006804)[&alrt=0.0,!color=#000000,!rotate=true]:0.0,'KX791190/CN/2009'[&!color=#000000,!rotate=true]:0.003374)[&alrt=0.854,!color=#000000,!rotate=true]:0.003375)[&alrt=0.0,!color=#000000,!rotate=true]:0.0,(('KF853490/CN/2010'[&!color=#000000,!rotate=true]:0.0,'KJ185158/CN/2010'[&!color=#000000,!rotate=true]:0.0,'KJ185169/CN/2010'[&!color=#000000,!rotate=true]:0.0)[&!color=#000000,!rotate=true]:0.0,(('KX871488/CN/2012'[&!color=#000000,!rotate=true]:0.0,'KX871489/CN/2012'[&!color=#000000,!rotate=true]:0.0)[&!color=#000000,!rotate=true]:0.0,'KX871494/CN/2012'[&!color=#000000,!rotate=true]:0.003374)[&alrt=0.856,!color=#000000,!rotate=true]:0.003374)[&alrt=0.853,!color=#000000,!rotate=true]:0.003373)[&alrt=0.0,!color=#000000,!rotate=true]:0.0,(('KF853524/CN/2010'[&!color=#000000,!rotate=true]:0.0,'LC147356/CN/2011'[&!color=#000000,!rotate=true]:0.0)[&!color=#000000,!rotate=true]:0.0,'LC147354/CN/2011'[&!color=#000000,!rotate=true]:0.003376)[&alrt=0.86,!color=#000000,!rotate=true]:0.003375)[&alrt=0.539,!color=#000000,!rotate=true]:0.0,(((((('KP192489/CN/2012'[&!color=#000000,!rotate=true]:0.0,'KU595805/CN/2012'[&!color=#000000,!rotate=true]:0.0,'KU595843/CN/2013'[&!color=#000000,!rotate=true]:0.0,'KU595852/CN/2013'[&!color=#000000,!rotate=true]:0.0,'KU595858/CN/2013'[&!color=#000000,!rotate=true]:0.0)[&!color=#000000,!rotate=true]:0.0,((('KC866782/CN/2012'[&!color=#000000,!rotate=true]:0.0,'KC866783/CN/2012'[&!color=#000000,!rotate=true]:0.0)[&!color=#000000,!rotate=true]:0.0,'KC866784/CN/2012'[&!color=#000000,!rotate=true]:0.003352)[&alrt=0.0,!color=#000000,!rotate=true]:0.0,'KF142420/CN/2013'[&!color=#000000,!rotate=true]:0.003351)[&alrt=0.918,!color=#000000,!rotate=true]:0.003375)[&alrt=0.0,!color=#000000,!rotate=true]:0.0,'KU595847/CN/2013'[&!color=#000000,!rotate=true]:0.006795)[&alrt=0.846,!color=#000000,!rotate=true]:0.003378,(('KP137022/CN/2012'[&!color=#000000,!rotate=true]:0.0,'KP137027/CN/2012'[&!color=#000000,!rotate=true]:0.0,'KP137030/CN/2012'[&!color=#000000,!rotate=true]:0.0)[&!color=#000000,!rotate=true]:0.0,'KP137039/CN/2012'[&!color=#000000,!rotate=true]:0.013814)[&alrt=0.916,!color=#000000,!rotate=true]:0.006808)[&alrt=0.0,!color=#000000,!rotate=true]:0.0,'KF142411/CN/2013'[&!color=#000000,!rotate=true]:0.010271)[&alrt=0.899,!color=#000000,!rotate=true]:0.006891,(('JN579840/CN/2009'[&!color=#000000,!rotate=true]:0.0,'JN579847/CN/2009'[&!color=#000000,!rotate=true]:0.0,'KC866709/CN/2009'[&!color=#000000,!rotate=true]:0.0,'KC866716/CN/2009'[&!color=#000000,!rotate=true]:0.0,'KC866717/CN/2009'[&!color=#000000,!rotate=true]:0.0,'KC866720/CN/2009'[&!color=#000000,!rotate=true]:0.0,'KC866724/CN/2009'[&!color=#000000,!rotate=true]:0.0,'KC866732/CN/2009'[&!color=#000000,!rotate=true]:0.0)[&!color=#000000,!rotate=true]:0.003469,('JX986737/CN/2011'[&!color=#000000,!rotate=true]:0.0,'JX986738/CN/2011'[&!color=#000000,!rotate=true]:0.0)[&!color=#000000,!rotate=true]:0.00333)[&alrt=0.779,!color=#000000,!rotate=true]:0.003453)[&alrt=0.787,!color=#000000,!rotate=true]:0.003419)[&alrt=0.0,!color=#000000,!rotate=true]:0.0,('KC689963/CN/2012'[&!color=#000000,!rotate=true]:0.003465,'KJ185166/CN/2010'[&!color=#000000,!rotate=true]:0.0)[&alrt=0.868,!color=#000000,!rotate=true]:0.003374)[&alrt=0.0,!color=#000000,!rotate=true]:0.0,((('JX244186/CN/2010'[&!color=#000000,!rotate=true]:0.0,'KF150165/CN/2010'[&!color=#000000,!rotate=true]:0.0,'KJ772432/CN/2011'[&!color=#000000,!rotate=true]:0.0)[&!color=#000000,!rotate=true]:0.0,('KP198624/CN/2012'[&!color=#000000,!rotate=true]:0.017774,'KC312709/CN/2010'[&!color=#000000,!rotate=true]:0.003379)[&alrt=0.742,!color=#000000,!rotate=true]:0.0)[&alrt=0.0,!color=#000000,!rotate=true]:0.0,(((('MG588050/CN/2014'[&!color=#000000,!rotate=true]:0.003375,'MG588051/CN/2014'[&!color=#000000,!rotate=true]:0.0)[&alrt=0.922,!color=#000000,!rotate=true]:0.003375,'MG588052/CN/2014'[&!color=#000000,!rotate=true]:0.0)[&alrt=0.0,!color=#000000,!rotate=true]:0.0,'MG588045/CN/2014'[&!color=#000000,!rotate=true]:0.003376)[&alrt=0.983,!color=#000000,!rotate=true]:0.017436,'KC689961/CN/2010'[&!color=#000000,!rotate=true]:0.0)[&alrt=0.447,!color=#000000,!rotate=true]:0.003379)[&alrt=0.88,!color=#000000,!rotate=true]:0.003376)[&alrt=0.0,!color=#000000,!rotate=true]:0.0,((((((('KF150170/CN/2010'[&!color=#000000,!rotate=true]:0.0,'KF853498/CN/2010'[&!color=#000000,!rotate=true]:0.0,'KF853511/CN/2010'[&!color=#000000,!rotate=true]:0.0,'KF853516/CN/2010'[&!color=#000000,!rotate=true]:0.0,'KF853519/CN/2010'[&!color=#000000,!rotate=true]:0.0,'KF853521/CN/2010'[&!color=#000000,!rotate=true]:0.0,'KF853543/CN/2010'[&!color=#000000,!rotate=true]:0.0,'KF853544/CN/2010'[&!color=#000000,!rotate=true]:0.0,'KJ185162/CN/2010'[&!color=#000000,!rotate=true]:0.0,'KM408448/CN/2011'[&!color=#000000,!rotate=true]:0.0)[&!color=#000000,!rotate=true]:0.0,(('MF185263/CN/2012'[&!color=#000000,!rotate=true]:0.0,'MF662684/CN/2010'[&!color=#000000,!rotate=true]:0.0)[&!color=#000000,!rotate=true]:0.0,'MF662694/CN/2012'[&!color=#000000,!rotate=true]:0.003374)[&alrt=0.855,!color=#000000,!rotate=true]:0.003374)[&alrt=0.0,!color=#000000,!rotate=true]:0.0,'KU595828/CN/2012'[&!color=#000000,!rotate=true]:0.003372)[&alrt=0.0,!color=#000000,!rotate=true]:0.0,('KF853497/CN/2010'[&!color=#000000,!rotate=true]:0.0,'KF853503/CN/2010'[&!color=#000000,!rotate=true]:0.0)[&!color=#000000,!rotate=true]:0.003372)[&alrt=0.0,!color=#000000,!rotate=true]:0.0,'KJ185138/CN/2010'[&!color=#000000,!rotate=true]:0.006797)[&alrt=0.841,!color=#000000,!rotate=true]:0.003374,((('HM776022/CN/2010'[&!color=#000000,!rotate=true]:0.0,'HM776023/CN/2010'[&!color=#000000,!rotate=true]:0.0,'HM776029/CN/2010'[&!color=#000000,!rotate=true]:0.0,'JN251923/CN/2010'[&!color=#000000,!rotate=true]:0.0,'JQ264780/CN/2010'[&!color=#000000,!rotate=true]:0.0,'MF662683/CN/2010'[&!color=#000000,!rotate=true]:0.0)[&!color=#000000,!rotate=true]:0.0,((('KC866808/CN/2012'[&!color=#000000,!rotate=true]:0.0,'KU578264/CN/2012'[&!color=#000000,!rotate=true]:0.0)[&!color=#000000,!rotate=true]:0.0,'KC866795/CN/2012'[&!color=#000000,!rotate=true]:0.003378)[&alrt=0.772,!color=#000000,!rotate=true]:0.00335,'KC866740/CN/2010'[&!color=#000000,!rotate=true]:0.003451)[&alrt=0.885,!color=#000000,!rotate=true]:0.00688)[&alrt=0.0,!color=#000000,!rotate=true]:0.0,((('JN251918/CN/2010'[&!color=#000000,!rotate=true]:0.0,'JN251925/CN/2010'[&!color=#000000,!rotate=true]:0.0)[&!color=#000000,!rotate=true]:0.0,'MF662686/CN/2010'[&!color=#000000,!rotate=true]:0.003378)[&alrt=0.757,!color=#000000,!rotate=true]:0.0,'JN251920/CN/2010'[&!color=#000000,!rotate=true]:0.0)[&alrt=0.013,!color=#000000,!rotate=true]:0.003375)[&alrt=0.882,!color=#000000,!rotate=true]:0.003375)[&alrt=0.0,!color=#000000,!rotate=true]:0.0,(('KU578270/CN/2012'[&!color=#000000,!rotate=true]:0.0,'KU578273/CN/2012'[&!color=#000000,!rotate=true]:0.0)[&!color=#000000,!rotate=true]:0.0,('KF142412/CN/2013'[&!color=#000000,!rotate=true]:0.007205,'KF853546/CN/2010'[&!color=#000000,!rotate=true]:0.007213)[&alrt=0.768,!color=#000000,!rotate=true]:0.003087)[&alrt=0.837,!color=#000000,!rotate=true]:0.003374)[&alrt=0.0,!color=#000000,!rotate=true]:0.0)[&alrt=0.0,!color=#000000,!rotate=true]:0.0,((((((((('JX203275/CN/2011'[&!color=#000000,!rotate=true]:0.0,'JX203282/CN/2011'[&!color=#000000,!rotate=true]:0.0,'JX203284/CN/2011'[&!color=#000000,!rotate=true]:0.0,'JX203286/CN/2011'[&!color=#000000,!rotate=true]:0.0,'JX203288/CN/2011'[&!color=#000000,!rotate=true]:0.0)[&!color=#000000,!rotate=true]:0.0,'JX203287/CN/2011'[&!color=#000000,!rotate=true]:0.003372)[&alrt=0.855,!color=#000000,!rotate=true]:0.003372,'LC147340/CN/2011'[&!color=#000000,!rotate=true]:0.003374)[&alrt=0.714,!color=#000000,!rotate=true]:0.0,(('AB725679/CN/2010'[&!color=#000000,!rotate=true]:0.0,'AB740168/CN/2010'[&!color=#000000,!rotate=true]:0.0,'JX203283/CN/2011'[&!color=#000000,!rotate=true]:0.0,'LC147338/CN/2011'[&!color=#000000,!rotate=true]:0.0,'LC147361/CN/2011'[&!color=#000000,!rotate=true]:0.0)[&!color=#000000,!rotate=true]:0.0,'LC147359/CN/2011'[&!color=#000000,!rotate=true]:0.003372)[&alrt=0.0,!color=#000000,!rotate=true]:0.0)[&alrt=0.963,!color=#000000,!rotate=true]:0.0,'LC147349/CN/2011'[&!color=#000000,!rotate=true]:0.003392)[&alrt=0.0,!color=#000000,!rotate=true]:0.0,'LC147350/CN/2011'[&!color=#000000,!rotate=true]:0.003374)[&alrt=0.882,!color=#000000,!rotate=true]:0.003373,('JQ766132/CN/2011'[&!color=#000000,!rotate=true]:0.0,'KU726204/CN/2014'[&!color=#000000,!rotate=true]:0.0)[&!color=#000000,!rotate=true]:0.0)[&alrt=0.841,!color=#000000,!rotate=true]:0.003374,((('KF853492/CN/2010'[&!color=#000000,!rotate=true]:0.0,'KF853494/CN/2010'[&!color=#000000,!rotate=true]:0.0,'KF853501/CN/2010'[&!color=#000000,!rotate=true]:0.0,'KF853502/CN/2010'[&!color=#000000,!rotate=true]:0.0,'KF853531/CN/2010'[&!color=#000000,!rotate=true]:0.0,'KJ185165/CN/2010'[&!color=#000000,!rotate=true]:0.0,'KJ185167/CN/2010'[&!color=#000000,!rotate=true]:0.0)[&!color=#000000,!rotate=true]:0.0,(('KF853529/CN/2010'[&!color=#000000,!rotate=true]:0.0,'KF853530/CN/2010'[&!color=#000000,!rotate=true]:0.0)[&!color=#000000,!rotate=true]:0.003343,('KJ185154/CN/2010'[&!color=#000000,!rotate=true]:0.003344,'KF853513/CN/2010'[&!color=#000000,!rotate=true]:0.003346)[&alrt=0.0,!color=#000000,!rotate=true]:0.0)[&alrt=0.958,!color=#000000,!rotate=true]:0.0)[&alrt=0.0,!color=#000000,!rotate=true]:0.0,(('KJ185155/CN/2010'[&!color=#000000,!rotate=true]:0.0,'KR827511/RU/2013'[&!color=#000000,!rotate=true]:0.013683)[&alrt=0.838,!color=#000000,!rotate=true]:0.003343,'JX244187/CN/2010'[&!color=#000000,!rotate=true]:0.006744)[&alrt=0.0,!color=#000000,!rotate=true]:0.0)[&alrt=0.923,!color=#000000,!rotate=true]:0.003395)[&alrt=0.0,!color=#000000,!rotate=true]:0.0,((((('JX203261/CN/2011'[&!color=#000000,!rotate=true]:0.0,'JX203271/CN/2011'[&!color=#000000,!rotate=true]:0.0)[&!color=#000000,!rotate=true]:0.003374,('KP308406/KH/2012'[&!color=#000000,!rotate=true]:0.003376,'KP308458/KH/2013'[&!color=#000000,!rotate=true]:0.003375)[&alrt=0.0,!color=#000000,!rotate=true]:0.0)[&alrt=0.0,!color=#000000,!rotate=true]:0.0,('KJ686250/VN/2012'[&!color=#000000,!rotate=true]:0.0,'KP308429/KH/2012'[&!color=#000000,!rotate=true]:0.0,'KX197460/KH/2012'[&!color=#000000,!rotate=true]:0.0)[&!color=#000000,!rotate=true]:0.0)[&alrt=0.767,!color=#000000,!rotate=true]:0.0,'AB725678/CN/2010'[&!color=#000000,!rotate=true]:0.003376)[&alrt=0.0,!color=#000000,!rotate=true]:0.0,'KP308424/KH/2012'[&!color=#000000,!rotate=true]:0.006797)[&alrt=0.845,!color=#000000,!rotate=true]:0.003375)[&alrt=0.0,!color=#000000,!rotate=true]:0.0)[&alrt=0.0,!color=#000000,!rotate=true]:0.0,(('KC866805/CN/2012'[&!color=#000000,!rotate=true]:0.003374,'KF853484/CN/2010'[&!color=#000000,!rotate=true]:0.0)[&alrt=0.0,!color=#000000,!rotate=true]:0.0,'KC801024/CN/2012'[&!color=#000000,!rotate=true]:0.003372)[&alrt=0.842,!color=#000000,!rotate=true]:0.003374)[&alrt=0.0,!color=#000000,!rotate=true]:0.0,((((((((((('JX509926/CN/2011'[&!color=#000000,!rotate=true]:0.0,'KF142417/CN/2013'[&!color=#000000,!rotate=true]:0.0)[&!color=#000000,!rotate=true]:0.0,('KC801025/CN/2012'[&!color=#000000,!rotate=true]:0.003348,'KF142415/CN/2013'[&!color=#000000,!rotate=true]:0.006793)[&alrt=0.0,!color=#000000,!rotate=true]:0.0)[&alrt=0.0,!color=#000000,!rotate=true]:0.0,'KC689965/CN/2012'[&!color=#000000,!rotate=true]:0.003352)[&alrt=0.869,!color=#000000,!rotate=true]:0.00335,('KC689962/CN/2011'[&!color=#000000,!rotate=true]:0.0,'KC689969/CN/2011'[&!color=#000000,!rotate=true]:0.0)[&!color=#000000,!rotate=true]:0.00335)[&alrt=0.0,!color=#000000,!rotate=true]:0.0,('KF142419/CN/2013'[&!color=#000000,!rotate=true]:0.0,'KJ004552/CN/2011'[&!color=#000000,!rotate=true]:0.006765)[&alrt=0.872,!color=#000000,!rotate=true]:0.003353)[&alrt=0.0,!color=#000000,!rotate=true]:0.0,('KC689964/CN/2012'[&!color=#000000,!rotate=true]:0.0,'KU595835/CN/2013'[&!color=#000000,!rotate=true]:0.006754)[&alrt=0.842,!color=#000000,!rotate=true]:0.003352)[&alrt=0.0,!color=#000000,!rotate=true]:0.0,'KJ156343/CN/2012'[&!color=#000000,!rotate=true]:0.006758)[&alrt=0.0,!color=#000000,!rotate=true]:0.0,(((('KF142414/CN/2013'[&!color=#000000,!rotate=true]:0.0,'KF142418/CN/2013'[&!color=#000000,!rotate=true]:0.0)[&!color=#000000,!rotate=true]:0.003354,'KU578271/CN/2012'[&!color=#000000,!rotate=true]:0.0)[&alrt=0.855,!color=#000000,!rotate=true]:0.003352,(('KC866810/CN/2012'[&!color=#000000,!rotate=true]:0.0,'KU578265/CN/2012'[&!color=#000000,!rotate=true]:0.0)[&!color=#000000,!rotate=true]:0.003312,'MF185255/CN/2013'[&!color=#000000,!rotate=true]:0.006774)[&alrt=0.812,!color=#000000,!rotate=true]:0.003438)[&alrt=0.0,!color=#000000,!rotate=true]:0.0,('JX961706/CN/2011'[&!color=#000000,!rotate=true]:0.0,'KC689966/CN/2012'[&!color=#000000,!rotate=true]:0.0,'KC689967/CN/2012'[&!color=#000000,!rotate=true]:0.0,'KC689968/CN/2012'[&!color=#000000,!rotate=true]:0.0,'KF142416/CN/2013'[&!color=#000000,!rotate=true]:0.0)[&!color=#000000,!rotate=true]:0.0)[&alrt=0.639,!color=#000000,!rotate=true]:0.0)[&alrt=0.0,!color=#000000,!rotate=true]:0.0,('KJ772430/CN/2011'[&!color=#000000,!rotate=true]:0.0,'KJ772431/CN/2011'[&!color=#000000,!rotate=true]:0.006755)[&alrt=0.853,!color=#000000,!rotate=true]:0.003352)[&alrt=0.837,!color=#000000,!rotate=true]:0.003467,'KF900161/FR/2012'[&!color=#000000,!rotate=true]:0.006804)[&alrt=0.723,!color=#000000,!rotate=true]:0.0,(((('KF150168/CN/2010'[&!color=#000000,!rotate=true]:0.0,'KF853493/CN/2010'[&!color=#000000,!rotate=true]:0.0,'KF853514/CN/2010'[&!color=#000000,!rotate=true]:0.0,'KF853539/CN/2010'[&!color=#000000,!rotate=true]:0.0,'KJ185143/CN/2010'[&!color=#000000,!rotate=true]:0.0,'KJ185146/CN/2010'[&!color=#000000,!rotate=true]:0.0,'KJ185156/CN/2010'[&!color=#000000,!rotate=true]:0.0)[&!color=#000000,!rotate=true]:0.0,((('KR827491/RU/2013'[&!color=#000000,!rotate=true]:0.003378,'KR827496/RU/2013'[&!color=#000000,!rotate=true]:0.017393)[&alrt=0.081,!color=#000000,!rotate=true]:0.0,'KR827495/RU/2013'[&!color=#000000,!rotate=true]:0.0)[&alrt=0.89,!color=#000000,!rotate=true]:0.006929,'KP137021/CN/2012'[&!color=#000000,!rotate=true]:0.006896)[&alrt=0.782,!color=#000000,!rotate=true]:0.003374)[&alrt=0.0,!color=#000000,!rotate=true]:0.0,'KJ772426/CN/2011'[&!color=#000000,!rotate=true]:0.003379)[&alrt=0.882,!color=#000000,!rotate=true]:0.003378,'LC411841/CN/2014'[&!color=#000000,!rotate=true]:0.0)[&alrt=0.857,!color=#000000,!rotate=true]:0.003376)[&alrt=0.723,!color=#000000,!rotate=true]:0.0)[&alrt=0.0,!color=#000000,!rotate=true]:0.0)[&alrt=0.0,!color=#000000,!rotate=true]:0.0,((((('KJ185141/CN/2010'[&!color=#000000,!rotate=true]:0.006805,'KJ185137/CN/2010'[&!color=#000000,!rotate=true]:0.0)[&alrt=0.0,!color=#000000,!rotate=true]:0.0,'KJ188636/CN/2011'[&!color=#000000,!rotate=true]:0.006895)[&alrt=0.871,!color=#000000,!rotate=true]:0.003375,(('KC866780/CN/2012'[&!color=#000000,!rotate=true]:0.003262,'KJ004555/CN/2012'[&!color=#000000,!rotate=true]:0.006971)[&alrt=0.88,!color=#000000,!rotate=true]:0.007158,'KF150173/CN/2010'[&!color=#000000,!rotate=true]:0.0)[&alrt=0.874,!color=#000000,!rotate=true]:0.003376)[&alrt=0.0,!color=#000000,!rotate=true]:0.0,((('JX203272/CN/2011'[&!color=#000000,!rotate=true]:0.0,'LC147348/CN/2011'[&!color=#000000,!rotate=true]:0.0)[&!color=#000000,!rotate=true]:0.0,('KR782316/CN/2012'[&!color=#000000,!rotate=true]:0.0,'KR782318/CN/2012'[&!color=#000000,!rotate=true]:0.0)[&!color=#000000,!rotate=true]:0.003376)[&alrt=0.0,!color=#000000,!rotate=true]:0.0,'KF853528/CN/2010'[&!color=#000000,!rotate=true]:0.006803)[&alrt=0.858,!color=#000000,!rotate=true]:0.003376)[&alrt=0.0,!color=#000000,!rotate=true]:0.0,((('KF853532/CN/2010'[&!color=#000000,!rotate=true]:0.0,'MF662681/CN/2010'[&!color=#000000,!rotate=true]:0.0)[&!color=#000000,!rotate=true]:0.0,'JQ766201/CN/2009'[&!color=#000000,!rotate=true]:0.003379)[&alrt=0.88,!color=#000000,!rotate=true]:0.003377,'JF505391/CN/2009'[&!color=#000000,!rotate=true]:0.006822)[&alrt=0.0,!color=#000000,!rotate=true]:0.0)[&alrt=0.0,!color=#000000,!rotate=true]:0.0)[&alrt=0.0,!color=#000000,!rotate=true]:0.0,((((((((((((((('LC412179/CN/2015'[&!color=#000000,!rotate=true]:0.0,'LC412180/CN/2015'[&!color=#000000,!rotate=true]:0.0,'LC412181/CN/2015'[&!color=#000000,!rotate=true]:0.0,'LC412184/CN/2015'[&!color=#000000,!rotate=true]:0.0,'LC412185/CN/2015'[&!color=#000000,!rotate=true]:0.0,'LC412186/CN/2015'[&!color=#000000,!rotate=true]:0.0,'LC412187/CN/2015'[&!color=#000000,!rotate=true]:0.0,'LC412855/CN/2016'[&!color=#000000,!rotate=true]:0.0,'LC412856/CN/2016'[&!color=#000000,!rotate=true]:0.0,'LC412857/CN/2016'[&!color=#000000,!rotate=true]:0.0)[&!color=#000000,!rotate=true]:0.0,(('LC412161/CN/2015'[&!color=#000000,!rotate=true]:0.0,'LC412182/CN/2015'[&!color=#000000,!rotate=true]:0.0,'LC412183/CN/2015'[&!color=#000000,!rotate=true]:0.0)[&!color=#000000,!rotate=true]:0.0,'LC412172/CN/2015'[&!color=#000000,!rotate=true]:0.003349)[&alrt=0.855,!color=#000000,!rotate=true]:0.003348)[&alrt=0.0,!color=#000000,!rotate=true]:0.0,((('LC412816/CN/2016'[&!color=#000000,!rotate=true]:0.0,'LC412825/CN/2016'[&!color=#000000,!rotate=true]:0.0,'LC412826/CN/2016'[&!color=#000000,!rotate=true]:0.0,'LC412836/CN/2016'[&!color=#000000,!rotate=true]:0.0,'LC412852/CN/2016'[&!color=#000000,!rotate=true]:0.0,'LC412854/CN/2016'[&!color=#000000,!rotate=true]:0.0)[&!color=#000000,!rotate=true]:0.0,(('LC412850/CN/2016'[&!color=#000000,!rotate=true]:0.0,'LC412851/CN/2016'[&!color=#000000,!rotate=true]:0.0)[&!color=#000000,!rotate=true]:0.003366,('LC412821/CN/2016'[&!color=#000000,!rotate=true]:0.003366,'LC412834/CN/2016'[&!color=#000000,!rotate=true]:0.006785)[&alrt=0.0,!color=#000000,!rotate=true]:0.0)[&alrt=0.0,!color=#000000,!rotate=true]:0.0)[&alrt=0.0,!color=#000000,!rotate=true]:0.0,'LC412835/CN/2016'[&!color=#000000,!rotate=true]:0.003452)[&alrt=0.995,!color=#000000,!rotate=true]:0.017353)[&alrt=0.813,!color=#000000,!rotate=true]:0.00335,(('LC411778/CN/2014'[&!color=#000000,!rotate=true]:0.0,'LC411780/CN/2014'[&!color=#000000,!rotate=true]:0.0)[&!color=#000000,!rotate=true]:0.0,('MG588041/CN/2015'[&!color=#000000,!rotate=true]:0.017577,'LC411782/CN/2014'[&!color=#000000,!rotate=true]:0.00335)[&alrt=0.0,!color=#000000,!rotate=true]:0.0)[&alrt=0.923,!color=#000000,!rotate=true]:0.00335)[&alrt=0.0,!color=#000000,!rotate=true]:0.0,((('LC413013/CN/2017'[&!color=#000000,!rotate=true]:0.0,'LC413026/CN/2017'[&!color=#000000,!rotate=true]:0.0,'LC413027/CN/2017'[&!color=#000000,!rotate=true]:0.0)[&!color=#000000,!rotate=true]:0.006914,'LC412993/CN/2017'[&!color=#000000,!rotate=true]:0.006833)[&alrt=0.86,!color=#000000,!rotate=true]:0.006891,(('LC147368/CN/2014'[&!color=#000000,!rotate=true]:0.0,'LC412204/CN/2015'[&!color=#000000,!rotate=true]:0.0)[&!color=#000000,!rotate=true]:0.0,'LC412205/CN/2015'[&!color=#000000,!rotate=true]:0.003349)[&alrt=0.0,!color=#000000,!rotate=true]:0.0)[&alrt=0.85,!color=#000000,!rotate=true]:0.00335)[&alrt=0.0,!color=#000000,!rotate=true]:0.0,(((((((((('LC147373/CN/2015'[&!color=#000000,!rotate=true]:0.0,'LC147377/CN/2015'[&!color=#000000,!rotate=true]:0.0)[&!color=#000000,!rotate=true]:0.003353,'LC412157/CN/2015'[&!color=#000000,!rotate=true]:0.0)[&alrt=0.0,!color=#000000,!rotate=true]:0.0,('LC412818/CN/2016'[&!color=#000000,!rotate=true]:0.0,'LC412819/CN/2016'[&!color=#000000,!rotate=true]:0.0)[&!color=#000000,!rotate=true]:0.006756)[&alrt=0.839,!color=#000000,!rotate=true]:0.003352,('LC411793/CN/2014'[&!color=#000000,!rotate=true]:0.0,'LC412178/CN/2015'[&!color=#000000,!rotate=true]:0.003352)[&alrt=0.0,!color=#000000,!rotate=true]:0.0)[&alrt=0.0,!color=#000000,!rotate=true]:0.0,'LC412155/CN/2015'[&!color=#000000,!rotate=true]:0.010222)[&alrt=0.872,!color=#000000,!rotate=true]:0.003352,(('LC412152/CN/2015'[&!color=#000000,!rotate=true]:0.0,'LC412153/CN/2015'[&!color=#000000,!rotate=true]:0.0)[&!color=#000000,!rotate=true]:0.0,'LC411881/CN/2014'[&!color=#000000,!rotate=true]:0.006927)[&alrt=0.852,!color=#000000,!rotate=true]:0.00335)[&alrt=0.0,!color=#000000,!rotate=true]:0.0,'LC412201/CN/2015'[&!color=#000000,!rotate=true]:0.00335)[&alrt=0.0,!color=#000000,!rotate=true]:0.0,('KP171505/CN/2014'[&!color=#000000,!rotate=true]:0.006897,'LC411872/CN/2014'[&!color=#000000,!rotate=true]:0.003387)[&alrt=0.788,!color=#000000,!rotate=true]:0.003365)[&alrt=0.0,!color=#000000,!rotate=true]:0.0,((('LC411833/CN/2014'[&!color=#000000,!rotate=true]:0.0,'LC411852/CN/2014'[&!color=#000000,!rotate=true]:0.0,'LC411854/CN/2014'[&!color=#000000,!rotate=true]:0.0,'LC411855/CN/2014'[&!color=#000000,!rotate=true]:0.0)[&!color=#000000,!rotate=true]:0.0,'LC411828/CN/2014'[&!color=#000000,!rotate=true]:0.003357)[&alrt=0.874,!color=#000000,!rotate=true]:0.003352,('LC411792/CN/2014'[&!color=#000000,!rotate=true]:0.0,'LC411805/CN/2014'[&!color=#000000,!rotate=true]:0.0,'LC411806/CN/2014'[&!color=#000000,!rotate=true]:0.0)[&!color=#000000,!rotate=true]:0.003352)[&alrt=0.0,!color=#000000,!rotate=true]:0.0)[&alrt=0.0,!color=#000000,!rotate=true]:0.0,(('LC412170/CN/2015'[&!color=#000000,!rotate=true]:0.0,'LC412177/CN/2015'[&!color=#000000,!rotate=true]:0.0)[&!color=#000000,!rotate=true]:0.0,'LC412169/CN/2015'[&!color=#000000,!rotate=true]:0.003352)[&alrt=0.835,!color=#000000,!rotate=true]:0.003352)[&alrt=0.0,!color=#000000,!rotate=true]:0.0)[&alrt=0.998,!color=#000000,!rotate=true]:0.0,((('KU936121/CN/2014'[&!color=#000000,!rotate=true]:0.0,'KU936130/CN/2014'[&!color=#000000,!rotate=true]:0.0,'LC147370/CN/2014'[&!color=#000000,!rotate=true]:0.0,'LC147371/CN/2014'[&!color=#000000,!rotate=true]:0.0,'LC147375/CN/2015'[&!color=#000000,!rotate=true]:0.0,'LC411786/CN/2014'[&!color=#000000,!rotate=true]:0.0,'LC411789/CN/2014'[&!color=#000000,!rotate=true]:0.0,'LC411801/CN/2014'[&!color=#000000,!rotate=true]:0.0,'LC411803/CN/2014'[&!color=#000000,!rotate=true]:0.0,'LC411804/CN/2014'[&!color=#000000,!rotate=true]:0.0,'LC411817/CN/2014'[&!color=#000000,!rotate=true]:0.0,'LC411822/CN/2014'[&!color=#000000,!rotate=true]:0.0,'LC411823/CN/2014'[&!color=#000000,!rotate=true]:0.0,'LC411824/CN/2014'[&!color=#000000,!rotate=true]:0.0,'LC411847/CN/2014'[&!color=#000000,!rotate=true]:0.0,'LC411848/CN/2014'[&!color=#000000,!rotate=true]:0.0,'LC411853/CN/2014'[&!color=#000000,!rotate=true]:0.0,'LC411856/CN/2014'[&!color=#000000,!rotate=true]:0.0,'LC412154/CN/2015'[&!color=#000000,!rotate=true]:0.0,'LC412199/CN/2015'[&!color=#000000,!rotate=true]:0.0)[&!color=#000000,!rotate=true]:0.0,'LC412191/CN/2015'[&!color=#000000,!rotate=true]:0.010201)[&alrt=0.0,!color=#000000,!rotate=true]:0.0,((('MF185291/CN/2014'[&!color=#000000,!rotate=true]:0.0,'MF185293/CN/2014'[&!color=#000000,!rotate=true]:0.0)[&!color=#000000,!rotate=true]:0.003398,'MF185305/CN/2014'[&!color=#000000,!rotate=true]:0.006814)[&alrt=0.76,!color=#000000,!rotate=true]:0.003404,('KT428645/CN/2014'[&!color=#000000,!rotate=true]:0.0,'LC411846/CN/2014'[&!color=#000000,!rotate=true]:0.0)[&!color=#000000,!rotate=true]:0.003369)[&alrt=0.822,!color=#000000,!rotate=true]:0.003395)[&alrt=1.0,!color=#000000,!rotate=true]:0.0)[&alrt=0.937,!color=#000000,!rotate=true]:0.0,'LC412165/CN/2015'[&!color=#000000,!rotate=true]:0.003352)[&alrt=0.0,!color=#000000,!rotate=true]:0.0,'LC411863/CN/2014'[&!color=#000000,!rotate=true]:0.006746)[&alrt=0.871,!color=#000000,!rotate=true]:0.003352,'MG588038/CN/2015'[&!color=#000000,!rotate=true]:0.0)[&alrt=0.901,!color=#000000,!rotate=true]:0.00681,'JN579888/CN/2010'[&!color=#000000,!rotate=true]:0.0)[&alrt=0.0,!color=#000000,!rotate=true]:0.0,('KT985005/CN/2013'[&!color=#000000,!rotate=true]:0.017638,'KU595732/CN/2010'[&!color=#000000,!rotate=true]:0.003309)[&alrt=0.76,!color=#000000,!rotate=true]:0.003528)[&alrt=0.838,!color=#000000,!rotate=true]:0.003376,(((((((((((((('MN397834/DE/2013'[&!color=#000000,!rotate=true]:0.0,'MN397837/DE/2013'[&!color=#000000,!rotate=true]:0.0,'MN397838/DE/2013'[&!color=#000000,!rotate=true]:0.0,'MN397842/DE/2013'[&!color=#000000,!rotate=true]:0.0,'MN397845/DE/2013'[&!color=#000000,!rotate=true]:0.0,'MN397846/DE/2013'[&!color=#000000,!rotate=true]:0.0,'MN397847/DE/2013'[&!color=#000000,!rotate=true]:0.0,'MN397848/DE/2013'[&!color=#000000,!rotate=true]:0.0,'MN397849/DE/2013'[&!color=#000000,!rotate=true]:0.0,'MN397850/DE/2013'[&!color=#000000,!rotate=true]:0.0,'MN397852/DE/2013'[&!color=#000000,!rotate=true]:0.0)[&!color=#000000,!rotate=true]:0.006808,'MK697678/AU/2013'[&!color=#000000,!rotate=true]:0.003378)[&alrt=0.0,!color=#000000,!rotate=true]:0.0,'MK697687/AU/2013'[&!color=#000000,!rotate=true]:0.0)[&alrt=0.615,!color=#000000,!rotate=true]:0.0,(('KX871517/CN/2013'[&!color=#000000,!rotate=true]:0.0,'KX871519/CN/2013'[&!color=#000000,!rotate=true]:0.0,'KX871532/CN/2013'[&!color=#000000,!rotate=true]:0.0,'KX871592/CN/2014'[&!color=#000000,!rotate=true]:0.0,'KX871676/CN/2013'[&!color=#000000,!rotate=true]:0.0,'KX871686/CN/2014'[&!color=#000000,!rotate=true]:0.0,'MK697692/AU/2013'[&!color=#000000,!rotate=true]:0.0,'MK697693/AU/2013'[&!color=#000000,!rotate=true]:0.0,'MK697694/AU/2013'[&!color=#000000,!rotate=true]:0.0)[&!color=#000000,!rotate=true]:0.003377,'MK697679/AU/2013'[&!color=#000000,!rotate=true]:0.003377)[&alrt=0.0,!color=#000000,!rotate=true]:0.0)[&alrt=0.0,!color=#000000,!rotate=true]:0.0,('MK697680/AU/2013'[&!color=#000000,!rotate=true]:0.0,'MK697686/AU/2013'[&!color=#000000,!rotate=true]:0.003377)[&alrt=0.93,!color=#000000,!rotate=true]:0.006806)[&alrt=0.165,!color=#000000,!rotate=true]:0.003376,(('MK697685/AU/2013'[&!color=#000000,!rotate=true]:0.0,'MK697690/AU/2013'[&!color=#000000,!rotate=true]:0.003375)[&alrt=0.842,!color=#000000,!rotate=true]:0.003376,'MK697691/AU/2013'[&!color=#000000,!rotate=true]:0.003374)[&alrt=0.0,!color=#000000,!rotate=true]:0.0)[&alrt=0.857,!color=#000000,!rotate=true]:0.003376,(('KJ188633/CN/2011'[&!color=#000000,!rotate=true]:0.0,'KM408449/CN/2011'[&!color=#000000,!rotate=true]:0.0)[&!color=#000000,!rotate=true]:0.0,'JX203260/CN/2011'[&!color=#000000,!rotate=true]:0.003377)[&alrt=0.0,!color=#000000,!rotate=true]:0.0)[&alrt=0.839,!color=#000000,!rotate=true]:0.003376,'KC866749/CN/2010'[&!color=#000000,!rotate=true]:0.010279)[&alrt=0.736,!color=#000000,!rotate=true]:0.0,'KF853489/CN/2010'[&!color=#000000,!rotate=true]:0.0)[&alrt=0.741,!color=#000000,!rotate=true]:0.0,'JQ003955/CN/2010'[&!color=#000000,!rotate=true]:0.010297)[&alrt=0.865,!color=#000000,!rotate=true]:0.003375,('KC689989/CN/2010'[&!color=#000000,!rotate=true]:0.0,'KF853540/CN/2010'[&!color=#000000,!rotate=true]:0.0)[&!color=#000000,!rotate=true]:0.003374)[&alrt=0.0,!color=#000000,!rotate=true]:0.0,'JX103506/CN/2011'[&!color=#000000,!rotate=true]:0.003376)[&alrt=0.0,!color=#000000,!rotate=true]:0.0,(((('KF853486/CN/2010'[&!color=#000000,!rotate=true]:0.0,'KF853488/CN/2010'[&!color=#000000,!rotate=true]:0.0,'KF853506/CN/2010'[&!color=#000000,!rotate=true]:0.0,'KF853509/CN/2010'[&!color=#000000,!rotate=true]:0.0,'KF853525/CN/2010'[&!color=#000000,!rotate=true]:0.0)[&!color=#000000,!rotate=true]:0.0,'KU595822/CN/2012'[&!color=#000000,!rotate=true]:0.003374)[&alrt=0.0,!color=#000000,!rotate=true]:0.0,'KF853491/CN/2010'[&!color=#000000,!rotate=true]:0.003372)[&alrt=0.852,!color=#000000,!rotate=true]:0.003374,('KX871496/CN/2012'[&!color=#000000,!rotate=true]:0.0,'KX871497/CN/2012'[&!color=#000000,!rotate=true]:0.0)[&!color=#000000,!rotate=true]:0.003374)[&alrt=0.0,!color=#000000,!rotate=true]:0.0)[&alrt=0.998,!color=#000000,!rotate=true]:0.0,(((((('KF150172/CN/2010'[&!color=#000000,!rotate=true]:0.0,'KF853482/CN/2010'[&!color=#000000,!rotate=true]:0.0,'KF853512/CN/2010'[&!color=#000000,!rotate=true]:0.0,'KF853535/CN/2010'[&!color=#000000,!rotate=true]:0.0,'KF853538/CN/2010'[&!color=#000000,!rotate=true]:0.0,'KF853542/CN/2010'[&!color=#000000,!rotate=true]:0.0,'KF853549/CN/2010'[&!color=#000000,!rotate=true]:0.0,'KJ185150/CN/2010'[&!color=#000000,!rotate=true]:0.0,'KJ185161/CN/2010'[&!color=#000000,!rotate=true]:0.0)[&!color=#000000,!rotate=true]:0.0,'KF853520/CN/2010'[&!color=#000000,!rotate=true]:0.003374)[&alrt=0.0,!color=#000000,!rotate=true]:0.0,(((('KF150174/CN/2011'[&!color=#000000,!rotate=true]:0.0,'KJ185133/CN/2010'[&!color=#000000,!rotate=true]:0.0)[&!color=#000000,!rotate=true]:0.0,'KJ185170/CN/2010'[&!color=#000000,!rotate=true]:0.003373)[&alrt=0.786,!color=#000000,!rotate=true]:0.003396,'KJ185153/CN/2010'[&!color=#000000,!rotate=true]:0.003387)[&alrt=0.799,!color=#000000,!rotate=true]:0.00341,(('KJ865528/CN/2013'[&!color=#000000,!rotate=true]:0.006853,'KP308414/KH/2012'[&!color=#000000,!rotate=true]:0.003373)[&alrt=0.766,!color=#000000,!rotate=true]:0.003434,('KJ188632/CN/2011'[&!color=#000000,!rotate=true]:0.00335,'KJ188639/CN/2011'[&!color=#000000,!rotate=true]:0.003449)[&alrt=0.888,!color=#000000,!rotate=true]:0.006839)[&alrt=0.0,!color=#000000,!rotate=true]:0.0)[&alrt=0.0,!color=#000000,!rotate=true]:0.0)[&alrt=0.0,!color=#000000,!rotate=true]:0.0,'KF853504/CN/2010'[&!color=#000000,!rotate=true]:0.00337)[&alrt=0.0,!color=#000000,!rotate=true]:0.0,'KU726105/CN/2014'[&!color=#000000,!rotate=true]:0.013817)[&alrt=0.496,!color=#000000,!rotate=true]:0.003373,('LC411840/CN/2014'[&!color=#000000,!rotate=true]:0.003379,'JQ922519/CN/2011'[&!color=#000000,!rotate=true]:0.003375)[&alrt=0.733,!color=#000000,!rotate=true]:0.0)[&alrt=0.733,!color=#000000,!rotate=true]:0.0)[&alrt=0.0,!color=#000000,!rotate=true]:0.0)[&alrt=1.0,!color=#000000,!rotate=true]:0.0,((((((('JX203279/CN/2011'[&!color=#000000,!rotate=true]:0.0,'JX203281/CN/2011'[&!color=#000000,!rotate=true]:0.0,'KF853507/CN/2010'[&!color=#000000,!rotate=true]:0.0,'KJ185168/CN/2010'[&!color=#000000,!rotate=true]:0.0,'KR782323/CN/2012'[&!color=#000000,!rotate=true]:0.0,'KR782329/CN/2012'[&!color=#000000,!rotate=true]:0.0,'KR782333/CN/2012'[&!color=#000000,!rotate=true]:0.0,'KR782341/CN/2012'[&!color=#000000,!rotate=true]:0.0)[&!color=#000000,!rotate=true]:0.0,'KU595796/CN/2012'[&!color=#000000,!rotate=true]:0.003374)[&alrt=0.0,!color=#000000,!rotate=true]:0.0,(('KP171501/CN/2014'[&!color=#000000,!rotate=true]:0.006793,'KT985007/CN/2013'[&!color=#000000,!rotate=true]:0.0)[&alrt=0.864,!color=#000000,!rotate=true]:0.003372,'KR782351/CN/2012'[&!color=#000000,!rotate=true]:0.006806)[&alrt=0.0,!color=#000000,!rotate=true]:0.0)[&alrt=0.0,!color=#000000,!rotate=true]:0.0,'KR782359/CN/2013'[&!color=#000000,!rotate=true]:0.003375)[&alrt=0.841,!color=#000000,!rotate=true]:0.003374,'JQ264774/CN/2010'[&!color=#000000,!rotate=true]:0.003376)[&alrt=0.0,!color=#000000,!rotate=true]:0.0,((((('MF185277/CN/2012'[&!color=#000000,!rotate=true]:0.0,'MF185280/CN/2012'[&!color=#000000,!rotate=true]:0.0,'MF185288/CN/2012'[&!color=#000000,!rotate=true]:0.0)[&!color=#000000,!rotate=true]:0.0,'MF185281/CN/2012'[&!color=#000000,!rotate=true]:0.006813)[&alrt=0.768,!color=#000000,!rotate=true]:0.003434,'KP005807/CN/2013'[&!color=#000000,!rotate=true]:0.006858)[&alrt=0.773,!color=#000000,!rotate=true]:0.003343,('KJ185148/CN/2010'[&!color=#000000,!rotate=true]:0.0,'KJ185149/CN/2010'[&!color=#000000,!rotate=true]:0.0,'KU595823/CN/2012'[&!color=#000000,!rotate=true]:0.0)[&!color=#000000,!rotate=true]:0.0)[&alrt=0.0,!color=#000000,!rotate=true]:0.0,(('KF925274/CN/2011'[&!color=#000000,!rotate=true]:0.0,'KF925281/CN/2011'[&!color=#000000,!rotate=true]:0.0,'KF925285/CN/2011'[&!color=#000000,!rotate=true]:0.0)[&!color=#000000,!rotate=true]:0.0,'KF925284/CN/2011'[&!color=#000000,!rotate=true]:0.003372)[&alrt=0.856,!color=#000000,!rotate=true]:0.003373)[&alrt=0.859,!color=#000000,!rotate=true]:0.003374)[&alrt=0.0,!color=#000000,!rotate=true]:0.0,((((('KR782346/CN/2012'[&!color=#000000,!rotate=true]:0.0,'KR782352/CN/2012'[&!color=#000000,!rotate=true]:0.0,'KR782353/CN/2012'[&!color=#000000,!rotate=true]:0.0)[&!color=#000000,!rotate=true]:0.0,'KR782317/CN/2012'[&!color=#000000,!rotate=true]:0.003392)[&alrt=0.0,!color=#000000,!rotate=true]:0.0,'KR782327/CN/2012'[&!color=#000000,!rotate=true]:0.006809)[&alrt=0.0,!color=#000000,!rotate=true]:0.0,'KR782334/CN/2012'[&!color=#000000,!rotate=true]:0.006808)[&alrt=0.866,!color=#000000,!rotate=true]:0.003377,('KP289421/CN/2013'[&!color=#000000,!rotate=true]:0.0,'LC411838/CN/2014'[&!color=#000000,!rotate=true]:0.0)[&!color=#000000,!rotate=true]:0.0)[&alrt=0.834,!color=#000000,!rotate=true]:0.003376)[&alrt=0.0,!color=#000000,!rotate=true]:0.0)[&alrt=0.0,!color=#000000,!rotate=true]:0.0,((((('MH557193/VN/2016'[&!color=#000000,!rotate=true]:0.0,'MH557194/VN/2016'[&!color=#000000,!rotate=true]:0.0)[&!color=#000000,!rotate=true]:0.014092,'LC412901/CN/2016'[&!color=#000000,!rotate=true]:0.014164)[&alrt=0.236,!color=#000000,!rotate=true]:0.00699,('KC866815/CN/2012'[&!color=#000000,!rotate=true]:0.0,'KU578268/CN/2012'[&!color=#000000,!rotate=true]:0.0)[&!color=#000000,!rotate=true]:0.017395)[&alrt=0.821,!color=#000000,!rotate=true]:0.0,'KJ784497/CN/2012'[&!color=#000000,!rotate=true]:0.003388)[&alrt=0.0,!color=#000000,!rotate=true]:0.0,'KC866806/CN/2012'[&!color=#000000,!rotate=true]:0.006801)[&alrt=0.864,!color=#000000,!rotate=true]:0.003375)[&alrt=0.0,!color=#000000,!rotate=true]:0.0)[&alrt=0.0,!color=#000000,!rotate=true]:0.0,((('AB679737/CN/2010'[&!color=#000000,!rotate=true]:0.0,'AB679738/CN/2010'[&!color=#000000,!rotate=true]:0.0,'HQ668395/CN/2010'[&!color=#000000,!rotate=true]:0.0,'JF505392/CN/2009'[&!color=#000000,!rotate=true]:0.0,'JF918575/CN/2010'[&!color=#000000,!rotate=true]:0.0,'JF918577/CN/2010'[&!color=#000000,!rotate=true]:0.0,'JF918578/CN/2010'[&!color=#000000,!rotate=true]:0.0,'JN579896/CN/2010'[&!color=#000000,!rotate=true]:0.0,'JQ086366/CN/2011'[&!color=#000000,!rotate=true]:0.0,'JQ264777/CN/2010/ref_C4'[&!color=#000000,!rotate=true]:0.0,'JQ315066/CN/2011'[&!color=#000000,!rotate=true]:0.0,'JQ315073/CN/2011'[&!color=#000000,!rotate=true]:0.0,'JQ766149/CN/2011'[&!color=#000000,!rotate=true]:0.0,'JQ766207/CN/2009'[&!color=#000000,!rotate=true]:0.0,'JX473300/CN/2011'[&!color=#000000,!rotate=true]:0.0,'KC689917/CN/2010'[&!color=#000000,!rotate=true]:0.0,'KC689960/CN/2010'[&!color=#000000,!rotate=true]:0.0,'KC689970/CN/2012'[&!color=#000000,!rotate=true]:0.0,'KC866746/CN/2010'[&!color=#000000,!rotate=true]:0.0,'KC866747/CN/2010'[&!color=#000000,!rotate=true]:0.0,'KC866748/CN/2010'[&!color=#000000,!rotate=true]:0.0,'KC866753/CN/2010'[&!color=#000000,!rotate=true]:0.0,'KC866759/CN/2010'[&!color=#000000,!rotate=true]:0.0,'KC866761/CN/2010'[&!color=#000000,!rotate=true]:0.0,'KF150167/CN/2010'[&!color=#000000,!rotate=true]:0.0,'KF150169/CN/2010'[&!color=#000000,!rotate=true]:0.0,'KF150171/CN/2010'[&!color=#000000,!rotate=true]:0.0,'KF853483/CN/2010'[&!color=#000000,!rotate=true]:0.0,'KF853508/CN/2010'[&!color=#000000,!rotate=true]:0.0,'KF853517/CN/2010'[&!color=#000000,!rotate=true]:0.0,'KF853523/CN/2010'[&!color=#000000,!rotate=true]:0.0,'KF853533/CN/2010'[&!color=#000000,!rotate=true]:0.0,'KF853537/CN/2010'[&!color=#000000,!rotate=true]:0.0,'KJ185135/CN/2010'[&!color=#000000,!rotate=true]:0.0,'KJ185136/CN/2010'[&!color=#000000,!rotate=true]:0.0,'KJ185139/CN/2010'[&!color=#000000,!rotate=true]:0.0,'KJ185140/CN/2010'[&!color=#000000,!rotate=true]:0.0,'KJ185147/CN/2010'[&!color=#000000,!rotate=true]:0.0,'KJ185151/CN/2010'[&!color=#000000,!rotate=true]:0.0,'KJ185152/CN/2010'[&!color=#000000,!rotate=true]:0.0,'KJ185157/CN/2010'[&!color=#000000,!rotate=true]:0.0,'KJ185164/CN/2010'[&!color=#000000,!rotate=true]:0.0,'KJ784499/CN/2012'[&!color=#000000,!rotate=true]:0.0,'KM408453/CN/2011'[&!color=#000000,!rotate=true]:0.0,'KM408456/CN/2011'[&!color=#000000,!rotate=true]:0.0,'KR782349/CN/2012'[&!color=#000000,!rotate=true]:0.0,'KR782350/CN/2012'[&!color=#000000,!rotate=true]:0.0,'KX791189/CN/2008'[&!color=#000000,!rotate=true]:0.0,'LC147339/CN/2011'[&!color=#000000,!rotate=true]:0.0,'LC147342/CN/2011'[&!color=#000000,!rotate=true]:0.0,'LC147343/CN/2011'[&!color=#000000,!rotate=true]:0.0,'LC147344/CN/2011'[&!color=#000000,!rotate=true]:0.0,'LC147345/CN/2011'[&!color=#000000,!rotate=true]:0.0)[&!color=#000000,!rotate=true]:0.0,((((((((((((('LC411781/CN/2014'[&!color=#000000,!rotate=true]:0.0,'LC411783/CN/2014'[&!color=#000000,!rotate=true]:0.0,'LC411896/CN/2014'[&!color=#000000,!rotate=true]:0.0,'LC411897/CN/2014'[&!color=#000000,!rotate=true]:0.0)[&!color=#000000,!rotate=true]:0.0,(('KU726101/CN/2014'[&!color=#000000,!rotate=true]:0.013836,'MF185298/CN/2014'[&!color=#000000,!rotate=true]:0.006808)[&alrt=0.0,!color=#000000,!rotate=true]:0.0,'KU726151/CN/2014'[&!color=#000000,!rotate=true]:0.006806)[&alrt=0.721,!color=#000000,!rotate=true]:0.0)[&alrt=1.0,!color=#000000,!rotate=true]:0.0,(('KU595924/CN/2015'[&!color=#000000,!rotate=true]:0.0,'KU595942/CN/2015'[&!color=#000000,!rotate=true]:0.0)[&!color=#000000,!rotate=true]:0.003506,'KU710725/CN/2014'[&!color=#000000,!rotate=true]:0.003398)[&alrt=0.794,!color=#000000,!rotate=true]:0.00336)[&alrt=0.0,!color=#000000,!rotate=true]:0.0,('KU710735/CN/2014'[&!color=#000000,!rotate=true]:0.0,'KU710738/CN/2014'[&!color=#000000,!rotate=true]:0.006808)[&alrt=0.927,!color=#000000,!rotate=true]:0.006806)[&alrt=0.832,!color=#000000,!rotate=true]:0.003378,'KR782371/CN/2013'[&!color=#000000,!rotate=true]:0.003381)[&alrt=0.0,!color=#000000,!rotate=true]:0.0,('KR782362/CN/2013'[&!color=#000000,!rotate=true]:0.0,'KR782363/CN/2013'[&!color=#000000,!rotate=true]:0.0)[&!color=#000000,!rotate=true]:0.003378)[&alrt=0.784,!color=#000000,!rotate=true]:0.0,('KF704046/CN/2010'[&!color=#000000,!rotate=true]:0.0,'KR782354/CN/2012'[&!color=#000000,!rotate=true]:0.0,'KU595806/CN/2012'[&!color=#000000,!rotate=true]:0.0,'KU595809/CN/2012'[&!color=#000000,!rotate=true]:0.0)[&!color=#000000,!rotate=true]:0.0)[&alrt=0.77,!color=#000000,!rotate=true]:0.0,((((((('LC412780/CN/2016'[&!color=#000000,!rotate=true]:0.0,'LC412781/CN/2016'[&!color=#000000,!rotate=true]:0.0)[&!color=#000000,!rotate=true]:0.006794,'LC147372/CN/2014'[&!color=#000000,!rotate=true]:0.0)[&alrt=0.956,!color=#000000,!rotate=true]:0.010282,'KX871545/CN/2014'[&!color=#000000,!rotate=true]:0.003375)[&alrt=0.0,!color=#000000,!rotate=true]:0.0,('KU595864/CN/2014'[&!color=#000000,!rotate=true]:0.0,'KU595898/CN/2015'[&!color=#000000,!rotate=true]:0.0,'KU595925/CN/2015'[&!color=#000000,!rotate=true]:0.0)[&!color=#000000,!rotate=true]:0.0)[&alrt=0.0,!color=#000000,!rotate=true]:0.0,(('KU595928/CN/2015'[&!color=#000000,!rotate=true]:0.0,'KU595934/CN/2015'[&!color=#000000,!rotate=true]:0.0)[&!color=#000000,!rotate=true]:0.0,'KU595929/CN/2015'[&!color=#000000,!rotate=true]:0.006808)[&alrt=0.929,!color=#000000,!rotate=true]:0.006809)[&alrt=0.0,!color=#000000,!rotate=true]:0.0,'LC411820/CN/2014'[&!color=#000000,!rotate=true]:0.006806)[&alrt=0.874,!color=#000000,!rotate=true]:0.007014,'KU595868/CN/2014'[&!color=#000000,!rotate=true]:0.014141)[&alrt=0.775,!color=#000000,!rotate=true]:0.003301)[&alrt=0.0,!color=#000000,!rotate=true]:0.0,'KU595800/CN/2012'[&!color=#000000,!rotate=true]:0.010279)[&alrt=0.288,!color=#000000,!rotate=true]:0.003428,('KU595854/CN/2013'[&!color=#000000,!rotate=true]:0.003473,'KU595884/CN/2014'[&!color=#000000,!rotate=true]:0.006905)[&alrt=0.752,!color=#000000,!rotate=true]:0.003383)[&alrt=0.892,!color=#000000,!rotate=true]:0.006995,('KT008669/CN/2014'[&!color=#000000,!rotate=true]:0.0,'MH491092/CN/2013'[&!color=#000000,!rotate=true]:0.0)[&!color=#000000,!rotate=true]:0.003408)[&alrt=0.774,!color=#000000,!rotate=true]:0.003414,'JX203352/CN/2010'[&!color=#000000,!rotate=true]:0.0)[&alrt=0.0,!color=#000000,!rotate=true]:0.0,('KC866791/CN/2012'[&!color=#000000,!rotate=true]:0.0,'KU578269/CN/2012'[&!color=#000000,!rotate=true]:0.0)[&!color=#000000,!rotate=true]:0.01029)[&alrt=0.825,!color=#000000,!rotate=true]:0.003377)[&alrt=0.0,!color=#000000,!rotate=true]:0.0,(((('KP137036/CN/2012'[&!color=#000000,!rotate=true]:0.007255,'KF704049/CN/2010'[&!color=#000000,!rotate=true]:0.014096)[&alrt=0.252,!color=#000000,!rotate=true]:0.003255,'KU595784/CN/2011'[&!color=#000000,!rotate=true]:0.021039)[&alrt=0.716,!color=#000000,!rotate=true]:0.0,'JQ766208/CN/2009'[&!color=#000000,!rotate=true]:0.0)[&alrt=0.915,!color=#000000,!rotate=true]:0.003374,((('JN579892/CN/2010'[&!color=#000000,!rotate=true]:0.0,'KC866735/CN/2010'[&!color=#000000,!rotate=true]:0.0)[&!color=#000000,!rotate=true]:0.003367,'KC866754/CN/2010'[&!color=#000000,!rotate=true]:0.003422)[&alrt=0.789,!color=#000000,!rotate=true]:0.003385,'KF853487/CN/2010'[&!color=#000000,!rotate=true]:0.0)[&alrt=0.867,!color=#000000,!rotate=true]:0.003374)[&alrt=0.0,!color=#000000,!rotate=true]:0.0)[&alrt=0.0,!color=#000000,!rotate=true]:0.0)[&alrt=0.0,!color=#000000,!rotate=true]:0.0,(((('KF853518/CN/2010'[&!color=#000000,!rotate=true]:0.0,'KF853536/CN/2010'[&!color=#000000,!rotate=true]:0.0,'KJ185145/CN/2010'[&!color=#000000,!rotate=true]:0.0,'KJ185160/CN/2010'[&!color=#000000,!rotate=true]:0.0,'KM260016/CN/2011'[&!color=#000000,!rotate=true]:0.0)[&!color=#000000,!rotate=true]:0.0,('KF853485/CN/2010'[&!color=#000000,!rotate=true]:0.0,'KF853496/CN/2010'[&!color=#000000,!rotate=true]:0.0)[&!color=#000000,!rotate=true]:0.006809)[&alrt=0.0,!color=#000000,!rotate=true]:0.0,(('KF853545/CN/2010'[&!color=#000000,!rotate=true]:0.003375,'KJ185163/CN/2010'[&!color=#000000,!rotate=true]:0.0)[&alrt=0.0,!color=#000000,!rotate=true]:0.0,'HQ668189/CN/2010'[&!color=#000000,!rotate=true]:0.010273)[&alrt=0.864,!color=#000000,!rotate=true]:0.003377)[&alrt=0.0,!color=#000000,!rotate=true]:0.0,(('LC411860/CN/2014'[&!color=#000000,!rotate=true]:0.0,'LC411862/CN/2014'[&!color=#000000,!rotate=true]:0.0)[&!color=#000000,!rotate=true]:0.010347,'KU726211/CN/2014'[&!color=#000000,!rotate=true]:0.010296)[&alrt=0.585,!color=#000000,!rotate=true]:0.0)[&alrt=0.894,!color=#000000,!rotate=true]:0.003377)[&alrt=0.0,!color=#000000,!rotate=true]:0.0,'JX203311/CN/2010'[&!color=#000000,!rotate=true]:0.006799)[&alrt=0.849,!color=#000000,!rotate=true]:0.003376,((('JX203374/CN/2010'[&!color=#000000,!rotate=true]:0.0,'JX203376/CN/2010'[&!color=#000000,!rotate=true]:0.0)[&!color=#000000,!rotate=true]:0.003375,'KC689971/CN/2012'[&!color=#000000,!rotate=true]:0.013828)[&alrt=0.0,!color=#000000,!rotate=true]:0.0,'FJ765427/CN/2008'[&!color=#000000,!rotate=true]:0.003377)[&alrt=0.871,!color=#000000,!rotate=true]:0.003378)[&alrt=0.0,!color=#000000,!rotate=true]:0.0,((('GQ121419/CN/2008'[&!color=#000000,!rotate=true]:0.0,'JX678877/CN/2008'[&!color=#000000,!rotate=true]:0.0)[&!color=#000000,!rotate=true]:0.003376,('GQ121421/CN/2008'[&!color=#000000,!rotate=true]:0.0,'JX678879/CN/2008'[&!color=#000000,!rotate=true]:0.0)[&!color=#000000,!rotate=true]:0.0)[&alrt=0.862,!color=#000000,!rotate=true]:0.003376,('AB675647/CN/2011'[&!color=#000000,!rotate=true]:0.0,'JN579933/CN/2010'[&!color=#000000,!rotate=true]:0.003381)[&alrt=0.851,!color=#000000,!rotate=true]:0.003378)[&alrt=0.0,!color=#000000,!rotate=true]:0.0)[&alrt=0.998,!color=#000000,!rotate=true]:0.0,('GQ121425/CN/2008'[&!color=#000000,!rotate=true]:0.0,'GQ121430/CN/2008'[&!color=#000000,!rotate=true]:0.0,'GQ121438/CN/2008'[&!color=#000000,!rotate=true]:0.0,'GU190173/CN/2008'[&!color=#000000,!rotate=true]:0.0,'GU353085/CN/2009'[&!color=#000000,!rotate=true]:0.0,'GU353095/CN/2009'[&!color=#000000,!rotate=true]:0.0,'GU353098/CN/2009'[&!color=#000000,!rotate=true]:0.0,'GU353099/CN/2009'[&!color=#000000,!rotate=true]:0.0,'GU353100/CN/2009'[&!color=#000000,!rotate=true]:0.0,'GU353101/CN/2009'[&!color=#000000,!rotate=true]:0.0,'GU353103/CN/2009'[&!color=#000000,!rotate=true]:0.0,'GU353105/CN/2009'[&!color=#000000,!rotate=true]:0.0,'HM245927/CN/2010'[&!color=#000000,!rotate=true]:0.0,'HQ668330/CN/2010'[&!color=#000000,!rotate=true]:0.0,'HQ668451/CN/2010'[&!color=#000000,!rotate=true]:0.0,'HQ668452/CN/2010'[&!color=#000000,!rotate=true]:0.0,'HQ668454/CN/2010'[&!color=#000000,!rotate=true]:0.0,'HQ668455/CN/2010'[&!color=#000000,!rotate=true]:0.0,'HQ668456/CN/2010'[&!color=#000000,!rotate=true]:0.0,'HQ668457/CN/2010'[&!color=#000000,!rotate=true]:0.0,'JN408350/CN/2009'[&!color=#000000,!rotate=true]:0.0,'JN408358/CN/2009'[&!color=#000000,!rotate=true]:0.0,'JQ409494/CN/2009'[&!color=#000000,!rotate=true]:0.0,'JQ766192/CN/2011'[&!color=#000000,!rotate=true]:0.0,'JQ766199/CN/2009'[&!color=#000000,!rotate=true]:0.0,'JQ766203/CN/2009'[&!color=#000000,!rotate=true]:0.0,'JQ766204/CN/2009'[&!color=#000000,!rotate=true]:0.0,'JX203300/CN/2010'[&!color=#000000,!rotate=true]:0.0,'JX203347/CN/2010'[&!color=#000000,!rotate=true]:0.0,'JX203348/CN/2010'[&!color=#000000,!rotate=true]:0.0,'KM260008/CN/2010'[&!color=#000000,!rotate=true]:0.0,'MH491077/CN/2015'[&!color=#000000,!rotate=true]:0.0,'MH491079/CN/2009'[&!color=#000000,!rotate=true]:0.0,'MH491082/CN/2009'[&!color=#000000,!rotate=true]:0.0,'MH491083/CN/2009'[&!color=#000000,!rotate=true]:0.0,'MH491120/CN/2012'[&!color=#000000,!rotate=true]:0.0)[&!color=#000000,!rotate=true]:0.0)[&alrt=0.0,!color=#000000,!rotate=true]:0.0,(((('LC147358/CN/2011'[&!color=#000000,!rotate=true]:0.00338,'MF662678/CN/2009'[&!color=#000000,!rotate=true]:0.0)[&alrt=0.886,!color=#000000,!rotate=true]:0.003377,('JQ326300/CN/2008'[&!color=#000000,!rotate=true]:0.0,'KC689954/CN/2010'[&!color=#000000,!rotate=true]:0.003382)[&alrt=0.865,!color=#000000,!rotate=true]:0.003379)[&alrt=0.0,!color=#000000,!rotate=true]:0.0,(('JN001860/CN/2010'[&!color=#000000,!rotate=true]:0.0,'JN864021/CN/2010'[&!color=#000000,!rotate=true]:0.0)[&!color=#000000,!rotate=true]:0.0,'JQ086365/CN/2011'[&!color=#000000,!rotate=true]:0.006815)[&alrt=0.915,!color=#000000,!rotate=true]:0.006804)[&alrt=0.0,!color=#000000,!rotate=true]:0.0,(((('HM776028/CN/2010'[&!color=#000000,!rotate=true]:0.0,'KC954663/CN/2008'[&!color=#000000,!rotate=true]:0.003381)[&alrt=0.754,!color=#000000,!rotate=true]:0.003182,'HM212449/CN/2008'[&!color=#000000,!rotate=true]:0.017897)[&alrt=0.852,!color=#000000,!rotate=true]:0.007137,'JN408357/CN/2009'[&!color=#000000,!rotate=true]:0.0)[&alrt=0.0,!color=#000000,!rotate=true]:0.0,('KF853499/CN/2010'[&!color=#000000,!rotate=true]:0.003381,'KF853548/CN/2010'[&!color=#000000,!rotate=true]:0.0)[&alrt=0.953,!color=#000000,!rotate=true]:0.006813)[&alrt=0.842,!color=#000000,!rotate=true]:0.003379)[&alrt=0.0,!color=#000000,!rotate=true]:0.0)[&alrt=0.0,!color=#000000,!rotate=true]:0.0,((((((((((((((((('KJ400360/RU/2013'[&!color=#000000,!rotate=true]:0.0,'KJ645805/RU/2013'[&!color=#000000,!rotate=true]:0.0,'KM023173/RU/2013'[&!color=#000000,!rotate=true]:0.0,'KM023176/RU/2013'[&!color=#000000,!rotate=true]:0.0,'KM023178/RU/2013'[&!color=#000000,!rotate=true]:0.0,'KM023179/RU/2013'[&!color=#000000,!rotate=true]:0.0,'KM023180/RU/2013'[&!color=#000000,!rotate=true]:0.0,'KM023181/RU/2013'[&!color=#000000,!rotate=true]:0.0,'KM023187/RU/2013'[&!color=#000000,!rotate=true]:0.0,'KM023188/RU/2013'[&!color=#000000,!rotate=true]:0.0,'KM023191/RU/2013'[&!color=#000000,!rotate=true]:0.0,'KR827490/RU/2013'[&!color=#000000,!rotate=true]:0.0)[&!color=#000000,!rotate=true]:0.0,('KJ645807/RU/2013'[&!color=#000000,!rotate=true]:0.0,'KJ645812/RU/2013'[&!color=#000000,!rotate=true]:0.0,'KM023190/RU/2013'[&!color=#000000,!rotate=true]:0.0)[&!color=#000000,!rotate=true]:0.003383)[&alrt=0.0,!color=#000000,!rotate=true]:0.0,(('KJ645806/RU/2013'[&!color=#000000,!rotate=true]:0.0,'KM023174/RU/2013'[&!color=#000000,!rotate=true]:0.0,'KM023175/RU/2013'[&!color=#000000,!rotate=true]:0.0,'KM023177/RU/2013'[&!color=#000000,!rotate=true]:0.0)[&!color=#000000,!rotate=true]:0.0,('KM023182/RU/2013'[&!color=#000000,!rotate=true]:0.0,'KM023183/RU/2013'[&!color=#000000,!rotate=true]:0.0)[&!color=#000000,!rotate=true]:0.003385)[&alrt=0.833,!color=#000000,!rotate=true]:0.003382)[&alrt=0.869,!color=#000000,!rotate=true]:0.003382,(('KJ645810/RU/2013'[&!color=#000000,!rotate=true]:0.0,'KM023184/RU/2013'[&!color=#000000,!rotate=true]:0.0)[&!color=#000000,!rotate=true]:0.003338,'KJ645803/RU/2013'[&!color=#000000,!rotate=true]:0.00343)[&alrt=0.804,!color=#000000,!rotate=true]:0.0035)[&alrt=0.735,!color=#000000,!rotate=true]:0.0,'KJ645811/RU/2013'[&!color=#000000,!rotate=true]:0.0)[&alrt=0.0,!color=#000000,!rotate=true]:0.0,('KR827506/RU/2014'[&!color=#000000,!rotate=true]:0.010102,'KM023189/RU/2013'[&!color=#000000,!rotate=true]:0.010561)[&alrt=0.551,!color=#000000,!rotate=true]:2.08E-4)[&alrt=0.0,!color=#000000,!rotate=true]:0.0,('KU133624/RU/2013'[&!color=#000000,!rotate=true]:0.0,'KU133644/RU/2013'[&!color=#000000,!rotate=true]:0.0,'KU133645/RU/2013'[&!color=#000000,!rotate=true]:0.0,'KU133651/RU/2013'[&!color=#000000,!rotate=true]:0.0,'KU133652/RU/2013'[&!color=#000000,!rotate=true]:0.0)[&!color=#000000,!rotate=true]:0.003382)[&alrt=0.858,!color=#000000,!rotate=true]:0.003382,'KJ645802/RU/2012'[&!color=#000000,!rotate=true]:0.006877)[&alrt=0.0,!color=#000000,!rotate=true]:0.0,'KJ645804/RU/2013'[&!color=#000000,!rotate=true]:0.010323)[&alrt=0.92,!color=#000000,!rotate=true]:0.006826,((('JX203296/CN/2010'[&!color=#000000,!rotate=true]:0.0,'KC689986/CN/2011'[&!color=#000000,!rotate=true]:0.0)[&!color=#000000,!rotate=true]:0.006893,('KC689987/CN/2010'[&!color=#000000,!rotate=true]:0.003382,'KC689988/CN/2010'[&!color=#000000,!rotate=true]:0.0)[&alrt=0.79,!color=#000000,!rotate=true]:0.003415)[&alrt=0.783,!color=#000000,!rotate=true]:0.003366,'JX509927/CN/2011'[&!color=#000000,!rotate=true]:0.00338)[&alrt=0.0,!color=#000000,!rotate=true]:0.0)[&alrt=0.0,!color=#000000,!rotate=true]:0.0,((((((('KM201238/CN/2011'[&!color=#000000,!rotate=true]:0.0,'KM260039/CN/2014'[&!color=#000000,!rotate=true]:0.0)[&!color=#000000,!rotate=true]:0.0,('KM201250/CN/2011'[&!color=#000000,!rotate=true]:0.0,'KM260049/CN/2014'[&!color=#000000,!rotate=true]:0.0)[&!color=#000000,!rotate=true]:0.006832)[&alrt=0.856,!color=#000000,!rotate=true]:0.003389,(('KM201236/CN/2011'[&!color=#000000,!rotate=true]:0.0,'KM201249/CN/2011'[&!color=#000000,!rotate=true]:0.0,'KM260048/CN/2014'[&!color=#000000,!rotate=true]:0.0)[&!color=#000000,!rotate=true]:0.0,'KM260038/CN/2014'[&!color=#000000,!rotate=true]:0.0)[&alrt=0.475,!color=#000000,!rotate=true]:0.0)[&alrt=0.0,!color=#000000,!rotate=true]:0.0,'KM260047/CN/2014'[&!color=#000000,!rotate=true]:0.003389)[&alrt=0.937,!color=#000000,!rotate=true]:0.006833,(('JF937670/CN/2010'[&!color=#000000,!rotate=true]:0.0,'JF937671/CN/2010'[&!color=#000000,!rotate=true]:0.0)[&!color=#000000,!rotate=true]:0.003394,'KM260009/CN/2010'[&!color=#000000,!rotate=true]:0.0)[&alrt=0.0,!color=#000000,!rotate=true]:0.0)[&alrt=0.614,!color=#000000,!rotate=true]:0.003395,((('JQ419496/CN/2010'[&!color=#000000,!rotate=true]:0.0,'KM591215/CN/2010'[&!color=#000000,!rotate=true]:0.0)[&!color=#000000,!rotate=true]:0.003457,'JF937666/CN/2010'[&!color=#000000,!rotate=true]:0.006904)[&alrt=0.778,!color=#000000,!rotate=true]:0.003426,'KM201247/CN/2011'[&!color=#000000,!rotate=true]:0.0105)[&alrt=0.766,!color=#000000,!rotate=true]:0.003401)[&alrt=0.0,!color=#000000,!rotate=true]:0.0,('KX791191/CN/2007'[&!color=#000000,!rotate=true]:0.00338,'KX791192/CN/2008'[&!color=#000000,!rotate=true]:0.0)[&alrt=0.87,!color=#000000,!rotate=true]:0.0)[&alrt=0.0,!color=#000000,!rotate=true]:0.0)[&alrt=0.0,!color=#000000,!rotate=true]:0.0,'KJ645797/KZ/2012'[&!color=#000000,!rotate=true]:0.006814)[&alrt=0.835,!color=#000000,!rotate=true]:0.003381,('HM776027/CN/2010'[&!color=#000000,!rotate=true]:0.0,'HM855955/CN/2010'[&!color=#000000,!rotate=true]:0.0,'HQ668291/CN/2010'[&!color=#000000,!rotate=true]:0.0,'HQ668292/CN/2010'[&!color=#000000,!rotate=true]:0.0,'JN579911/CN/2010'[&!color=#000000,!rotate=true]:0.0,'JN579920/CN/2010'[&!color=#000000,!rotate=true]:0.0,'JN579922/CN/2010'[&!color=#000000,!rotate=true]:0.0,'JQ419494/CN/2010'[&!color=#000000,!rotate=true]:0.0,'JQ639018/CN/2010'[&!color=#000000,!rotate=true]:0.0,'JX103502/CN/2011'[&!color=#000000,!rotate=true]:0.0,'KC689984/CN/2010'[&!color=#000000,!rotate=true]:0.0,'KC866757/CN/2010'[&!color=#000000,!rotate=true]:0.0,'KM408439/CN/2010'[&!color=#000000,!rotate=true]:0.0)[&!color=#000000,!rotate=true]:0.0)[&alrt=0.0,!color=#000000,!rotate=true]:0.0,((((('KU595760/CN/2011'[&!color=#000000,!rotate=true]:0.0,'KU595782/CN/2011'[&!color=#000000,!rotate=true]:0.0)[&!color=#000000,!rotate=true]:0.0,'KU595730/CN/2010'[&!color=#000000,!rotate=true]:0.007061)[&alrt=0.78,!color=#000000,!rotate=true]:0.003361,'KU595773/CN/2011'[&!color=#000000,!rotate=true]:0.010454)[&alrt=0.245,!color=#000000,!rotate=true]:0.003462,('KU595717/CN/2010'[&!color=#000000,!rotate=true]:0.003385,'KU595729/CN/2010'[&!color=#000000,!rotate=true]:0.0)[&alrt=0.944,!color=#000000,!rotate=true]:0.006815)[&alrt=0.0,!color=#000000,!rotate=true]:0.0,'JN205808/CN/2011'[&!color=#000000,!rotate=true]:0.003381)[&alrt=0.711,!color=#000000,!rotate=true]:0.0)[&alrt=0.0,!color=#000000,!rotate=true]:0.0,((((('KU595751/CN/2010'[&!color=#000000,!rotate=true]:0.003382,'KJ188635/CN/2011'[&!color=#000000,!rotate=true]:0.010347)[&alrt=0.444,!color=#000000,!rotate=true]:0.0,'HQ850973/CN/2010'[&!color=#000000,!rotate=true]:0.0)[&alrt=0.0,!color=#000000,!rotate=true]:0.0,('JF519711/CN/2010'[&!color=#000000,!rotate=true]:0.006877,'KJ004558/CN/2010'[&!color=#000000,!rotate=true]:0.00342)[&alrt=0.798,!color=#000000,!rotate=true]:0.003367)[&alrt=0.747,!color=#000000,!rotate=true]:0.003381,'JF519716/CN/2010'[&!color=#000000,!rotate=true]:0.006842)[&alrt=0.73,!color=#000000,!rotate=true]:0.0,((('JN579934/CN/2010'[&!color=#000000,!rotate=true]:0.0,'JX103499/CN/2010'[&!color=#000000,!rotate=true]:0.0,'KC689985/CN/2010'[&!color=#000000,!rotate=true]:0.0)[&!color=#000000,!rotate=true]:0.00338,'KC689926/CN/2010'[&!color=#000000,!rotate=true]:0.003395)[&alrt=0.0,!color=#000000,!rotate=true]:0.0,'KC689983/CN/2010'[&!color=#000000,!rotate=true]:0.003381)[&alrt=0.0,!color=#000000,!rotate=true]:0.0)[&alrt=0.976,!color=#000000,!rotate=true]:0.0)[&alrt=0.0,!color=#000000,!rotate=true]:0.0,(((((((((('HQ668200/CN/2010'[&!color=#000000,!rotate=true]:0.0,'HQ668231/CN/2010'[&!color=#000000,!rotate=true]:0.0,'HQ668269/CN/2010'[&!color=#000000,!rotate=true]:0.0,'HQ668270/CN/2010'[&!color=#000000,!rotate=true]:0.0,'KJ772423/CN/2011'[&!color=#000000,!rotate=true]:0.0)[&!color=#000000,!rotate=true]:0.0,(('HQ668204/CN/2010'[&!color=#000000,!rotate=true]:0.0,'HQ668237/CN/2010'[&!color=#000000,!rotate=true]:0.0)[&!color=#000000,!rotate=true]:0.003397,'HQ668220/CN/2010'[&!color=#000000,!rotate=true]:0.003397)[&alrt=0.0,!color=#000000,!rotate=true]:0.0)[&alrt=0.0,!color=#000000,!rotate=true]:0.0,'HQ668197/CN/2010'[&!color=#000000,!rotate=true]:0.006852)[&alrt=0.882,!color=#000000,!rotate=true]:0.003398,'KU595736/CN/2010'[&!color=#000000,!rotate=true]:0.010345)[&alrt=0.716,!color=#000000,!rotate=true]:0.0,('KU595746/CN/2010'[&!color=#000000,!rotate=true]:0.006849,'KU595745/CN/2010'[&!color=#000000,!rotate=true]:0.003398)[&alrt=0.0,!color=#000000,!rotate=true]:0.0)[&alrt=0.209,!color=#000000,!rotate=true]:0.0,'KU595744/CN/2010'[&!color=#000000,!rotate=true]:0.0)[&alrt=0.0,!color=#000000,!rotate=true]:0.0,'KF444809/CN/2012'[&!color=#000000,!rotate=true]:0.010344)[&alrt=0.842,!color=#000000,!rotate=true]:0.0034,('JX203312/CN/2010'[&!color=#000000,!rotate=true]:0.0,'JX203342/CN/2010'[&!color=#000000,!rotate=true]:0.0)[&!color=#000000,!rotate=true]:0.0)[&alrt=0.922,!color=#000000,!rotate=true]:0.006986,'JX203341/CN/2010'[&!color=#000000,!rotate=true]:0.0)[&alrt=0.928,!color=#000000,!rotate=true]:0.006815,(((('KU595715/CN/2010'[&!color=#000000,!rotate=true]:0.003377,'KU595777/CN/2011'[&!color=#000000,!rotate=true]:0.003376)[&alrt=0.767,!color=#000000,!rotate=true]:0.0,('KU595720/CN/2010'[&!color=#000000,!rotate=true]:0.0,'KU595761/CN/2011'[&!color=#000000,!rotate=true]:0.003377)[&alrt=0.0,!color=#000000,!rotate=true]:0.0)[&alrt=0.0,!color=#000000,!rotate=true]:0.0,'KU595779/CN/2011'[&!color=#000000,!rotate=true]:0.003377)[&alrt=0.946,!color=#000000,!rotate=true]:0.006809,(('KC689956/CN/2010'[&!color=#000000,!rotate=true]:0.0,'KC689957/CN/2010'[&!color=#000000,!rotate=true]:0.0)[&!color=#000000,!rotate=true]:0.006813,'KU595718/CN/2010'[&!color=#000000,!rotate=true]:0.006912)[&alrt=0.0,!color=#000000,!rotate=true]:0.0)[&alrt=0.0,!color=#000000,!rotate=true]:0.0)[&alrt=0.128,!color=#000000,!rotate=true]:0.003381)[&alrt=0.857,!color=#000000,!rotate=true]:0.003378,(('JN408355/CN/2009'[&!color=#000000,!rotate=true]:0.003377,'AB675649/CN/2011'[&!color=#000000,!rotate=true]:0.003378)[&alrt=0.0,!color=#000000,!rotate=true]:0.0,('HM855951/CN/2010'[&!color=#000000,!rotate=true]:0.0,'JQ766131/CN/2011'[&!color=#000000,!rotate=true]:0.003376)[&alrt=0.843,!color=#000000,!rotate=true]:0.003376)[&alrt=0.0,!color=#000000,!rotate=true]:0.0)[&alrt=0.0,!color=#000000,!rotate=true]:0.0)[&alrt=0.0,!color=#000000,!rotate=true]:0.0,((((((((((('KF154288/TW/2010'[&!color=#000000,!rotate=true]:0.0,'KF154289/TW/2010'[&!color=#000000,!rotate=true]:0.0,'KF154290/TW/2010'[&!color=#000000,!rotate=true]:0.0,'KF154291/TW/2010'[&!color=#000000,!rotate=true]:0.0,'KF154292/TW/2010'[&!color=#000000,!rotate=true]:0.0,'KF154356/TW/2010'[&!color=#000000,!rotate=true]:0.0,'KF444676/TW/2010'[&!color=#000000,!rotate=true]:0.0,'KF933353/TW/2010'[&!color=#000000,!rotate=true]:0.0,'KJ186973/TW/2010'[&!color=#000000,!rotate=true]:0.0,'KM593929/TW/2011'[&!color=#000000,!rotate=true]:0.0,'KP861243/TW/2011'[&!color=#000000,!rotate=true]:0.0,'MG756715/TW/2010'[&!color=#000000,!rotate=true]:0.0,'MG756716/TW/2010'[&!color=#000000,!rotate=true]:0.0,'MG756717/TW/2010'[&!color=#000000,!rotate=true]:0.0)[&!color=#000000,!rotate=true]:0.0,(('KP274874/TW/2011'[&!color=#000000,!rotate=true]:0.0,'KP274875/TW/2011'[&!color=#000000,!rotate=true]:0.0)[&!color=#000000,!rotate=true]:0.003381,'MG756719/TW/2010'[&!color=#000000,!rotate=true]:0.003382)[&alrt=0.0,!color=#000000,!rotate=true]:0.0)[&alrt=0.0,!color=#000000,!rotate=true]:0.0,(('KF154285/TW/2010'[&!color=#000000,!rotate=true]:0.0,'MG756718/TW/2010'[&!color=#000000,!rotate=true]:0.0)[&!color=#000000,!rotate=true]:0.0,('KF154286/TW/2010'[&!color=#000000,!rotate=true]:0.0,'KF154287/TW/2010'[&!color=#000000,!rotate=true]:0.0)[&!color=#000000,!rotate=true]:0.003382)[&alrt=0.855,!color=#000000,!rotate=true]:0.003382)[&alrt=0.858,!color=#000000,!rotate=true]:0.003381,'GU353080/CN/2009'[&!color=#000000,!rotate=true]:0.0)[&alrt=0.0,!color=#000000,!rotate=true]:0.0,((((('JF918573/CN/2010'[&!color=#000000,!rotate=true]:0.0,'JF918574/CN/2010'[&!color=#000000,!rotate=true]:0.0)[&!color=#000000,!rotate=true]:0.0,'KF150164/CN/2010'[&!color=#000000,!rotate=true]:0.006945)[&alrt=0.847,!color=#000000,!rotate=true]:0.003381,'JF918557/CN/2009'[&!color=#000000,!rotate=true]:0.003381)[&alrt=0.0,!color=#000000,!rotate=true]:0.0,'GU353096/CN/2009'[&!color=#000000,!rotate=true]:0.00338)[&alrt=0.589,!color=#000000,!rotate=true]:0.0,(('KM408445/CN/2011'[&!color=#000000,!rotate=true]:0.0,'KM408455/CN/2011'[&!color=#000000,!rotate=true]:0.0)[&!color=#000000,!rotate=true]:0.0,'KC866741/CN/2010'[&!color=#000000,!rotate=true]:0.006778)[&alrt=0.857,!color=#000000,!rotate=true]:0.003382)[&alrt=0.0,!color=#000000,!rotate=true]:0.0)[&alrt=0.0,!color=#000000,!rotate=true]:0.0,((('JF918571/CN/2010'[&!color=#000000,!rotate=true]:0.006811,'JQ409490/CN/2010'[&!color=#000000,!rotate=true]:0.0)[&alrt=0.848,!color=#000000,!rotate=true]:0.003379,'JQ766175/CN/2008'[&!color=#000000,!rotate=true]:0.003427)[&alrt=0.0,!color=#000000,!rotate=true]:0.0,'JQ736684/CN/2010'[&!color=#000000,!rotate=true]:0.00682)[&alrt=0.917,!color=#000000,!rotate=true]:0.006815)[&alrt=0.0,!color=#000000,!rotate=true]:0.0,('JX203280/CN/2011'[&!color=#000000,!rotate=true]:0.010335,'KF704043/CN/2010'[&!color=#000000,!rotate=true]:0.0)[&alrt=0.987,!color=#000000,!rotate=true]:0.010297)[&alrt=0.0,!color=#000000,!rotate=true]:0.0,(('JX203316/CN/2010'[&!color=#000000,!rotate=true]:0.010282,'JQ315053/CN/2010'[&!color=#000000,!rotate=true]:0.0)[&alrt=0.0,!color=#000000,!rotate=true]:0.0,'JQ003972/CN/2010'[&!color=#000000,!rotate=true]:0.003378)[&alrt=0.879,!color=#000000,!rotate=true]:0.003378)[&alrt=0.004,!color=#000000,!rotate=true]:0.003379,'JQ284022/CN/2011'[&!color=#000000,!rotate=true]:0.0)[&alrt=0.0,!color=#000000,!rotate=true]:0.0,((('AB679732/CN/2010'[&!color=#000000,!rotate=true]:0.01031,'JQ264775/CN/2010'[&!color=#000000,!rotate=true]:0.0)[&alrt=0.101,!color=#000000,!rotate=true]:0.003407,'HQ668192/CN/2010'[&!color=#000000,!rotate=true]:0.003407)[&alrt=0.792,!color=#000000,!rotate=true]:0.00341,('JF918558/CN/2009'[&!color=#000000,!rotate=true]:0.0,'KJ185132/CN/2010'[&!color=#000000,!rotate=true]:0.003377)[&alrt=0.0,!color=#000000,!rotate=true]:0.0)[&alrt=0.0,!color=#000000,!rotate=true]:0.0)[&alrt=0.845,!color=#000000,!rotate=true]:0.003378,(((((((('KU710731/CN/2014'[&!color=#000000,!rotate=true]:0.0,'KU710732/CN/2014'[&!color=#000000,!rotate=true]:0.0)[&!color=#000000,!rotate=true]:0.0,'JQ514785/CN/2008'[&!color=#000000,!rotate=true]:0.00335)[&alrt=0.0,!color=#000000,!rotate=true]:0.0,'KU710729/CN/2014'[&!color=#000000,!rotate=true]:0.003352)[&alrt=0.927,!color=#000000,!rotate=true]:0.006855,'HM053671/CN/2009'[&!color=#000000,!rotate=true]:0.003379)[&alrt=0.0,!color=#000000,!rotate=true]:0.0,'JX297505/CN/2008'[&!color=#000000,!rotate=true]:0.003378)[&alrt=0.0,!color=#000000,!rotate=true]:0.0,(('JN579785/CN/2009'[&!color=#000000,!rotate=true]:0.0,'JX297498/CN/2008'[&!color=#000000,!rotate=true]:0.0)[&!color=#000000,!rotate=true]:0.0,'FJ469158/CN/2008'[&!color=#000000,!rotate=true]:0.003379)[&alrt=0.0,!color=#000000,!rotate=true]:0.0)[&alrt=0.0,!color=#000000,!rotate=true]:0.0,'JF519719/CN/2010'[&!color=#000000,!rotate=true]:0.010448)[&alrt=0.864,!color=#000000,!rotate=true]:0.003378,'HM212439/CN/2009'[&!color=#000000,!rotate=true]:0.00681)[&alrt=0.0,!color=#000000,!rotate=true]:0.0)[&alrt=0.0,!color=#000000,!rotate=true]:0.0)[&alrt=1.0,!color=#000000,!rotate=true]:0.0,(((((((((((((((((('KT008671/CN/2014'[&!color=#000000,!rotate=true]:0.0,'KT345959/CN/2014'[&!color=#000000,!rotate=true]:0.0)[&!color=#000000,!rotate=true]:0.003359,'KP723549/CN/2014'[&!color=#000000,!rotate=true]:0.003424)[&alrt=0.789,!color=#000000,!rotate=true]:0.00348,'KP171502/CN/2014'[&!color=#000000,!rotate=true]:0.006801)[&alrt=0.0,!color=#000000,!rotate=true]:0.0,('KU595882/CN/2014'[&!color=#000000,!rotate=true]:0.010278,'KT008670/CN/2014'[&!color=#000000,!rotate=true]:0.003373)[&alrt=0.0,!color=#000000,!rotate=true]:0.0)[&alrt=0.501,!color=#000000,!rotate=true]:0.0,(((('KP171496/CN/2014'[&!color=#000000,!rotate=true]:0.0,'KP171503/CN/2014'[&!color=#000000,!rotate=true]:0.0)[&!color=#000000,!rotate=true]:0.0,'KU936120/CN/2014'[&!color=#000000,!rotate=true]:0.006792)[&alrt=0.831,!color=#000000,!rotate=true]:0.003372,'KP171498/CN/2014'[&!color=#000000,!rotate=true]:0.006798)[&alrt=0.0,!color=#000000,!rotate=true]:0.0,'KP005808/CN/2013'[&!color=#000000,!rotate=true]:0.006793)[&alrt=0.989,!color=#000000,!rotate=true]:0.0)[&alrt=0.0,!color=#000000,!rotate=true]:0.0,'KP171499/CN/2014'[&!color=#000000,!rotate=true]:0.003374)[&alrt=0.865,!color=#000000,!rotate=true]:0.003372,((('KU595844/CN/2013'[&!color=#000000,!rotate=true]:0.0,'KU595845/CN/2013'[&!color=#000000,!rotate=true]:0.0,'KU595860/CN/2013'[&!color=#000000,!rotate=true]:0.0)[&!color=#000000,!rotate=true]:0.0,'KU595846/CN/2013'[&!color=#000000,!rotate=true]:0.003373)[&alrt=0.0,!color=#000000,!rotate=true]:0.0,'KU595856/CN/2013'[&!color=#000000,!rotate=true]:0.003387)[&alrt=0.0,!color=#000000,!rotate=true]:0.0)[&alrt=0.84,!color=#000000,!rotate=true]:0.003372,'KU595831/CN/2013'[&!color=#000000,!rotate=true]:0.003372)[&alrt=0.0,!color=#000000,!rotate=true]:0.0,'KC866779/CN/2012'[&!color=#000000,!rotate=true]:0.003372)[&alrt=0.0,!color=#000000,!rotate=true]:0.0,((('MF185292/CN/2014'[&!color=#000000,!rotate=true]:0.003367,'KX871546/CN/2014'[&!color=#000000,!rotate=true]:0.010257)[&alrt=0.0,!color=#000000,!rotate=true]:0.0,'KX871598/CN/2014'[&!color=#000000,!rotate=true]:0.0)[&alrt=0.0,!color=#000000,!rotate=true]:0.0,'KU595862/CN/2014'[&!color=#000000,!rotate=true]:0.003368)[&alrt=0.932,!color=#000000,!rotate=true]:0.00679)[&alrt=0.78,!color=#000000,!rotate=true]:0.003318,'LC411773/CN/2014'[&!color=#000000,!rotate=true]:0.010523)[&alrt=0.77,!color=#000000,!rotate=true]:0.0035,('JQ766147/CN/2011'[&!color=#000000,!rotate=true]:0.0,'KC689993/CN/2012'[&!color=#000000,!rotate=true]:0.0,'KC689998/CN/2012'[&!color=#000000,!rotate=true]:0.0,'KC866762/CN/2010'[&!color=#000000,!rotate=true]:0.0,'KC866776/CN/2011'[&!color=#000000,!rotate=true]:0.0,'KC866786/CN/2012'[&!color=#000000,!rotate=true]:0.0,'KC866787/CN/2012'[&!color=#000000,!rotate=true]:0.0,'KC866788/CN/2012'[&!color=#000000,!rotate=true]:0.0,'KC866789/CN/2012'[&!color=#000000,!rotate=true]:0.0,'KC866790/CN/2012'[&!color=#000000,!rotate=true]:0.0,'KF853527/CN/2010'[&!color=#000000,!rotate=true]:0.0,'KF925280/CN/2011'[&!color=#000000,!rotate=true]:0.0,'KJ185134/CN/2010'[&!color=#000000,!rotate=true]:0.0,'MF185270/CN/2012'[&!color=#000000,!rotate=true]:0.0)[&!color=#000000,!rotate=true]:0.0)[&alrt=0.0,!color=#000000,!rotate=true]:0.0,((('KC689995/CN/2012'[&!color=#000000,!rotate=true]:0.003375,'KC689996/CN/2012'[&!color=#000000,!rotate=true]:0.0)[&alrt=0.0,!color=#000000,!rotate=true]:0.0,'KC689994/CN/2012'[&!color=#000000,!rotate=true]:0.003372)[&alrt=0.855,!color=#000000,!rotate=true]:0.003375,('KF798214/CN/2011'[&!color=#000000,!rotate=true]:0.010285,'JX961705/CN/2011'[&!color=#000000,!rotate=true]:0.003378)[&alrt=0.0,!color=#000000,!rotate=true]:0.0)[&alrt=0.761,!color=#000000,!rotate=true]:0.0)[&alrt=0.0,!color=#000000,!rotate=true]:0.0,((((('KR782320/CN/2012'[&!color=#000000,!rotate=true]:0.0,'KR782321/CN/2012'[&!color=#000000,!rotate=true]:0.0,'KR782322/CN/2012'[&!color=#000000,!rotate=true]:0.0,'KR782326/CN/2012'[&!color=#000000,!rotate=true]:0.0,'KR782328/CN/2012'[&!color=#000000,!rotate=true]:0.0,'KR782330/CN/2012'[&!color=#000000,!rotate=true]:0.0,'KR782332/CN/2012'[&!color=#000000,!rotate=true]:0.0,'KR782336/CN/2012'[&!color=#000000,!rotate=true]:0.0,'KR782382/CN/2013'[&!color=#000000,!rotate=true]:0.0)[&!color=#000000,!rotate=true]:0.0,(('KR782369/CN/2013'[&!color=#000000,!rotate=true]:0.0,'KR782370/CN/2013'[&!color=#000000,!rotate=true]:0.0)[&!color=#000000,!rotate=true]:0.0,('KR782357/CN/2013'[&!color=#000000,!rotate=true]:0.006789,'KR782355/CN/2013'[&!color=#000000,!rotate=true]:0.003368)[&alrt=0.0,!color=#000000,!rotate=true]:0.0)[&alrt=0.909,!color=#000000,!rotate=true]:0.003391)[&alrt=0.0,!color=#000000,!rotate=true]:0.0,'KR782324/CN/2012'[&!color=#000000,!rotate=true]:0.003389)[&alrt=0.839,!color=#000000,!rotate=true]:0.00339,('KU595815/CN/2012'[&!color=#000000,!rotate=true]:0.0,'KU595821/CN/2012'[&!color=#000000,!rotate=true]:0.0)[&!color=#000000,!rotate=true]:0.003377)[&alrt=0.0,!color=#000000,!rotate=true]:0.0,('KC689997/CN/2012'[&!color=#000000,!rotate=true]:0.003377,'KF798217/CN/2011'[&!color=#000000,!rotate=true]:0.006805)[&alrt=0.0,!color=#000000,!rotate=true]:0.0)[&alrt=0.942,!color=#000000,!rotate=true]:0.0)[&alrt=0.0,!color=#000000,!rotate=true]:0.0,(((('MF185258/CN/2013'[&!color=#000000,!rotate=true]:0.0,'MF185262/CN/2012'[&!color=#000000,!rotate=true]:0.0,'MF185264/CN/2012'[&!color=#000000,!rotate=true]:0.0,'MF185267/CN/2012'[&!color=#000000,!rotate=true]:0.0,'MF185296/CN/2014'[&!color=#000000,!rotate=true]:0.0)[&!color=#000000,!rotate=true]:0.003373,('KC866775/CN/2011'[&!color=#000000,!rotate=true]:0.0,'MF185290/CN/2012'[&!color=#000000,!rotate=true]:0.0)[&!color=#000000,!rotate=true]:0.0)[&alrt=0.0,!color=#000000,!rotate=true]:0.0,'MF185286/CN/2012'[&!color=#000000,!rotate=true]:0.003373)[&alrt=0.869,!color=#000000,!rotate=true]:0.003375,'MF185271/CN/2012'[&!color=#000000,!rotate=true]:0.003377)[&alrt=0.0,!color=#000000,!rotate=true]:0.0)[&alrt=0.0,!color=#000000,!rotate=true]:0.0,('KC866794/CN/2012'[&!color=#000000,!rotate=true]:0.0,'KC866803/CN/2012'[&!color=#000000,!rotate=true]:0.006804)[&alrt=0.96,!color=#000000,!rotate=true]:0.010276)[&alrt=0.843,!color=#000000,!rotate=true]:0.003379,((('JN579786/CN/2009'[&!color=#000000,!rotate=true]:0.0,'JN579829/CN/2009'[&!color=#000000,!rotate=true]:0.0,'JN579843/CN/2009'[&!color=#000000,!rotate=true]:0.0,'JN579844/CN/2009'[&!color=#000000,!rotate=true]:0.0)[&!color=#000000,!rotate=true]:0.006803,('HM855950/CN/2010'[&!color=#000000,!rotate=true]:0.003374,'KC866702/CN/2009'[&!color=#000000,!rotate=true]:0.0)[&alrt=0.0,!color=#000000,!rotate=true]:0.0)[&alrt=0.977,!color=#000000,!rotate=true]:0.010285,('KU595813/CN/2012'[&!color=#000000,!rotate=true]:0.010501,'MF185276/CN/2012'[&!color=#000000,!rotate=true]:0.003327)[&alrt=0.792,!color=#000000,!rotate=true]:0.003461)[&alrt=0.0,!color=#000000,!rotate=true]:0.0)[&alrt=0.867,!color=#000000,!rotate=true]:0.003379,(((((((('KC866792/CN/2012'[&!color=#000000,!rotate=true]:0.0,'KC866793/CN/2012'[&!color=#000000,!rotate=true]:0.0,'KP005799/CN/2013'[&!color=#000000,!rotate=true]:0.0,'KP005813/CN/2013'[&!color=#000000,!rotate=true]:0.0)[&!color=#000000,!rotate=true]:0.006807,'KC689980/CN/2012'[&!color=#000000,!rotate=true]:0.006833)[&alrt=0.0,!color=#000000,!rotate=true]:0.0,('LC147351/CN/2011'[&!color=#000000,!rotate=true]:0.006847,'KC689979/CN/2012'[&!color=#000000,!rotate=true]:0.006804)[&alrt=0.0,!color=#000000,!rotate=true]:0.0)[&alrt=0.0,!color=#000000,!rotate=true]:0.0,'JX509919/CN/2011'[&!color=#000000,!rotate=true]:0.006809)[&alrt=0.87,!color=#000000,!rotate=true]:0.003379,'KC689975/CN/2012'[&!color=#000000,!rotate=true]:0.010308)[&alrt=0.0,!color=#000000,!rotate=true]:0.0,'KC689976/CN/2012'[&!color=#000000,!rotate=true]:0.003381)[&alrt=0.776,!color=#000000,!rotate=true]:0.003386,('KT327151/CN/2014'[&!color=#000000,!rotate=true]:0.0,'KT327152/CN/2014'[&!color=#000000,!rotate=true]:0.0,'KT327153/CN/2014'[&!color=#000000,!rotate=true]:0.0,'MH491098/CN/2014'[&!color=#000000,!rotate=true]:0.0,'MH491099/CN/2014'[&!color=#000000,!rotate=true]:0.0,'MH491106/CN/2014'[&!color=#000000,!rotate=true]:0.0)[&!color=#000000,!rotate=true]:0.010354)[&alrt=0.8,!color=#000000,!rotate=true]:0.003492,((('KP177477/CN/2013'[&!color=#000000,!rotate=true]:0.0,'KP177478/CN/2013'[&!color=#000000,!rotate=true]:0.0,'KP177480/CN/2013'[&!color=#000000,!rotate=true]:0.0,'KP177482/CN/2013'[&!color=#000000,!rotate=true]:0.0,'KP177485/CN/2013'[&!color=#000000,!rotate=true]:0.0,'KP177486/CN/2013'[&!color=#000000,!rotate=true]:0.0,'KP177487/CN/2013'[&!color=#000000,!rotate=true]:0.0,'KP177495/CN/2013'[&!color=#000000,!rotate=true]:0.0,'KP177502/CN/2013'[&!color=#000000,!rotate=true]:0.0,'KP177503/CN/2013'[&!color=#000000,!rotate=true]:0.0)[&!color=#000000,!rotate=true]:0.021092,(('KC689922/CN/2010'[&!color=#000000,!rotate=true]:0.0,'KC689923/CN/2010'[&!color=#000000,!rotate=true]:0.0)[&!color=#000000,!rotate=true]:0.0,'HQ668377/CN/2010'[&!color=#000000,!rotate=true]:0.003372)[&alrt=0.0,!color=#000000,!rotate=true]:0.0)[&alrt=0.857,!color=#000000,!rotate=true]:0.003375,('HM855953/CN/2010'[&!color=#000000,!rotate=true]:0.0,'JF918570/CN/2010'[&!color=#000000,!rotate=true]:0.0)[&!color=#000000,!rotate=true]:0.0)[&alrt=0.818,!color=#000000,!rotate=true]:0.003373)[&alrt=0.787,!color=#000000,!rotate=true]:0.003411)[&alrt=0.0,!color=#000000,!rotate=true]:0.0)[&alrt=0.0,!color=#000000,!rotate=true]:0.0,((('JN251928/CN/2010'[&!color=#000000,!rotate=true]:0.0,'HQ668359/CN/2010'[&!color=#000000,!rotate=true]:0.00338)[&alrt=0.0,!color=#000000,!rotate=true]:0.0,'JN251927/CN/2010'[&!color=#000000,!rotate=true]:0.003379)[&alrt=0.0,!color=#000000,!rotate=true]:0.0,'KJ185144/CN/2010'[&!color=#000000,!rotate=true]:0.006931)[&alrt=0.864,!color=#000000,!rotate=true]:0.003378)[&alrt=0.846,!color=#000000,!rotate=true]:0.003376,(('JN579816/CN/2009'[&!color=#000000,!rotate=true]:0.0,'KC866706/CN/2009'[&!color=#000000,!rotate=true]:0.0)[&!color=#000000,!rotate=true]:0.003376,('HQ668312/CN/2010'[&!color=#000000,!rotate=true]:0.003375,'JN205801/CN/2008'[&!color=#000000,!rotate=true]:0.0)[&alrt=0.86,!color=#000000,!rotate=true]:0.003374)[&alrt=0.0,!color=#000000,!rotate=true]:0.0)[&alrt=1.0,!color=#000000,!rotate=true]:0.0,(((((((((((((((((((((((((((((((((((('KC222959/VN/2011'[&!color=#000000,!rotate=true]:0.0,'KC222964/VN/2011'[&!color=#000000,!rotate=true]:0.0,'KC222968/VN/2011'[&!color=#000000,!rotate=true]:0.0,'KC222974/VN/2011'[&!color=#000000,!rotate=true]:0.0,'KC296443/VN/2011'[&!color=#000000,!rotate=true]:0.0,'KJ686138/VN/2012'[&!color=#000000,!rotate=true]:0.0,'KJ686148/VN/2012'[&!color=#000000,!rotate=true]:0.0,'KJ686164/VN/2011'[&!color=#000000,!rotate=true]:0.0,'KJ686167/VN/2011'[&!color=#000000,!rotate=true]:0.0,'KJ686183/VN/2011'[&!color=#000000,!rotate=true]:0.0,'KJ686205/VN/2012'[&!color=#000000,!rotate=true]:0.0,'KJ686209/VN/2011'[&!color=#000000,!rotate=true]:0.0,'KJ686232/VN/2011'[&!color=#000000,!rotate=true]:0.0,'KJ686233/VN/2011'[&!color=#000000,!rotate=true]:0.0,'KJ686240/VN/2012'[&!color=#000000,!rotate=true]:0.0,'KJ686242/VN/2011'[&!color=#000000,!rotate=true]:0.0,'KJ686275/VN/2011'[&!color=#000000,!rotate=true]:0.0,'KJ686281/VN/2012'[&!color=#000000,!rotate=true]:0.0,'KJ686282/VN/2012'[&!color=#000000,!rotate=true]:0.0,'KJ686285/VN/2012'[&!color=#000000,!rotate=true]:0.0,'KJ686290/VN/2011'[&!color=#000000,!rotate=true]:0.0,'KJ686291/VN/2012'[&!color=#000000,!rotate=true]:0.0,'KU159459/VN/2012'[&!color=#000000,!rotate=true]:0.0,'KU159462/VN/2012'[&!color=#000000,!rotate=true]:0.0,'KU159468/VN/2012'[&!color=#000000,!rotate=true]:0.0,'KU159469/VN/2012'[&!color=#000000,!rotate=true]:0.0,'KU159477/VN/2012'[&!color=#000000,!rotate=true]:0.0,'KU159502/VN/2012'[&!color=#000000,!rotate=true]:0.0,'KU159510/VN/2012'[&!color=#000000,!rotate=true]:0.0,'KU887821/VN/2011'[&!color=#000000,!rotate=true]:0.0,'KU887859/VN/2011'[&!color=#000000,!rotate=true]:0.0,'KU887874/VN/2011'[&!color=#000000,!rotate=true]:0.0,'KU887918/VN/2011'[&!color=#000000,!rotate=true]:0.0,'KU887927/VN/2011'[&!color=#000000,!rotate=true]:0.0,'KU887929/VN/2011'[&!color=#000000,!rotate=true]:0.0,'KU887937/VN/2011'[&!color=#000000,!rotate=true]:0.0,'KU887959/VN/2011'[&!color=#000000,!rotate=true]:0.0,'KU887962/VN/2011'[&!color=#000000,!rotate=true]:0.0,'KU888019/VN/2011'[&!color=#000000,!rotate=true]:0.0,'KU888077/VN/2011'[&!color=#000000,!rotate=true]:0.0,'KU888162/VN/2011'[&!color=#000000,!rotate=true]:0.0)[&!color=#000000,!rotate=true]:0.0,'KJ686301/VN/2011'[&!color=#000000,!rotate=true]:0.003387)[&alrt=0.0,!color=#000000,!rotate=true]:0.0,(('KJ686146/VN/2012'[&!color=#000000,!rotate=true]:0.0,'KJ686220/VN/2012'[&!color=#000000,!rotate=true]:0.0)[&!color=#000000,!rotate=true]:0.003385,('KU159512/VN/2012'[&!color=#000000,!rotate=true]:0.003387,'KU887917/VN/2011'[&!color=#000000,!rotate=true]:0.006834)[&alrt=0.0,!color=#000000,!rotate=true]:0.0)[&alrt=0.0,!color=#000000,!rotate=true]:0.0)[&alrt=0.0,!color=#000000,!rotate=true]:0.0,('KU887953/VN/2011'[&!color=#000000,!rotate=true]:0.003386,'KU159438/VN/2012'[&!color=#000000,!rotate=true]:0.0)[&alrt=0.996,!color=#000000,!rotate=true]:0.0)[&alrt=0.0,!color=#000000,!rotate=true]:0.0,'KU159452/VN/2012'[&!color=#000000,!rotate=true]:0.003387)[&alrt=0.0,!color=#000000,!rotate=true]:0.0,('KU159463/VN/2012'[&!color=#000000,!rotate=true]:0.0,'KU159503/VN/2012'[&!color=#000000,!rotate=true]:0.0)[&!color=#000000,!rotate=true]:0.003387)[&alrt=0.401,!color=#000000,!rotate=true]:0.0,'KU887817/VN/2012'[&!color=#000000,!rotate=true]:0.003406)[&alrt=0.0,!color=#000000,!rotate=true]:0.0,(((((('KU887809/VN/2011'[&!color=#000000,!rotate=true]:0.0,'KU888004/VN/2011'[&!color=#000000,!rotate=true]:0.0,'KU888007/VN/2011'[&!color=#000000,!rotate=true]:0.0,'KY198402/VN/2011'[&!color=#000000,!rotate=true]:0.0)[&!color=#000000,!rotate=true]:0.0,'KJ686278/VN/2011'[&!color=#000000,!rotate=true]:0.003386)[&alrt=0.0,!color=#000000,!rotate=true]:0.0,('KJ686304/VN/2011'[&!color=#000000,!rotate=true]:0.00342,'KU159434/VN/2012'[&!color=#000000,!rotate=true]:0.003396)[&alrt=0.781,!color=#000000,!rotate=true]:0.003422)[&alrt=0.899,!color=#000000,!rotate=true]:0.00339,'KU888083/VN/2011'[&!color=#000000,!rotate=true]:0.0)[&alrt=0.856,!color=#000000,!rotate=true]:0.003392,('KU887816/VN/2011'[&!color=#000000,!rotate=true]:0.0,'KU887871/VN/2011'[&!color=#000000,!rotate=true]:0.0,'KU888161/VN/2011'[&!color=#000000,!rotate=true]:0.0)[&!color=#000000,!rotate=true]:0.0)[&alrt=0.0,!color=#000000,!rotate=true]:0.0,('KU887890/VN/2011'[&!color=#000000,!rotate=true]:0.0,'KU887916/VN/2011'[&!color=#000000,!rotate=true]:0.003389)[&alrt=0.855,!color=#000000,!rotate=true]:0.00339)[&alrt=0.895,!color=#000000,!rotate=true]:0.003388)[&alrt=0.863,!color=#000000,!rotate=true]:0.003387,(((('KJ686152/VN/2012'[&!color=#000000,!rotate=true]:0.0,'KJ686157/VN/2012'[&!color=#000000,!rotate=true]:0.0,'KJ686163/VN/2012'[&!color=#000000,!rotate=true]:0.0,'KJ686166/VN/2011'[&!color=#000000,!rotate=true]:0.0,'KJ686170/VN/2012'[&!color=#000000,!rotate=true]:0.0,'KJ686184/VN/2011'[&!color=#000000,!rotate=true]:0.0,'KJ686194/VN/2012'[&!color=#000000,!rotate=true]:0.0,'KJ686216/VN/2012'[&!color=#000000,!rotate=true]:0.0,'KJ686244/VN/2012'[&!color=#000000,!rotate=true]:0.0,'KJ686256/VN/2012'[&!color=#000000,!rotate=true]:0.0,'KJ686268/VN/2012'[&!color=#000000,!rotate=true]:0.0,'KJ686269/VN/2012'[&!color=#000000,!rotate=true]:0.0,'KJ686293/VN/2012'[&!color=#000000,!rotate=true]:0.0,'KU159481/VN/2012'[&!color=#000000,!rotate=true]:0.0,'KU159494/VN/2012'[&!color=#000000,!rotate=true]:0.0,'KU887945/VN/2012'[&!color=#000000,!rotate=true]:0.0)[&!color=#000000,!rotate=true]:0.0,(('KJ686224/VN/2012'[&!color=#000000,!rotate=true]:0.0,'KU159508/VN/2012'[&!color=#000000,!rotate=true]:0.0,'KU159509/VN/2012'[&!color=#000000,!rotate=true]:0.0)[&!color=#000000,!rotate=true]:0.003391,'KU159442/VN/2012'[&!color=#000000,!rotate=true]:0.0)[&alrt=0.0,!color=#000000,!rotate=true]:0.0)[&alrt=0.0,!color=#000000,!rotate=true]:0.0,'KU888025/VN/2012'[&!color=#000000,!rotate=true]:0.00339)[&alrt=0.0,!color=#000000,!rotate=true]:0.0,'KJ686280/VN/2012'[&!color=#000000,!rotate=true]:0.003391)[&alrt=0.868,!color=#000000,!rotate=true]:0.003389)[&alrt=0.0,!color=#000000,!rotate=true]:0.0,('KJ686257/VN/2011'[&!color=#000000,!rotate=true]:0.003393,'KU159453/VN/2012'[&!color=#000000,!rotate=true]:0.0)[&alrt=0.852,!color=#000000,!rotate=true]:0.003388)[&alrt=0.0,!color=#000000,!rotate=true]:0.0,(((((((('KU159474/VN/2012'[&!color=#000000,!rotate=true]:0.003362,'KP308428/KH/2012'[&!color=#000000,!rotate=true]:0.003358)[&alrt=0.133,!color=#000000,!rotate=true]:0.0,'KU888170/VN/2012'[&!color=#000000,!rotate=true]:0.003361)[&alrt=0.999,!color=#000000,!rotate=true]:0.0,('KJ686168/VN/2012'[&!color=#000000,!rotate=true]:0.0,'KP308419/KH/2012'[&!color=#000000,!rotate=true]:0.0)[&!color=#000000,!rotate=true]:0.0)[&alrt=0.0,!color=#000000,!rotate=true]:0.0,((('KP308459/KH/2012'[&!color=#000000,!rotate=true]:0.0,'KX197462/KH/2012'[&!color=#000000,!rotate=true]:0.003362)[&alrt=0.796,!color=#000000,!rotate=true]:0.003381,'KP308433/KH/2012'[&!color=#000000,!rotate=true]:0.003393)[&alrt=0.792,!color=#000000,!rotate=true]:0.003401,'KJ686156/VN/2012'[&!color=#000000,!rotate=true]:0.006773)[&alrt=0.0,!color=#000000,!rotate=true]:0.0)[&alrt=0.904,!color=#000000,!rotate=true]:0.003362,('KJ686229/VN/2011'[&!color=#000000,!rotate=true]:0.0,'KU887812/VN/2011'[&!color=#000000,!rotate=true]:0.0,'KU887942/VN/2011'[&!color=#000000,!rotate=true]:0.0,'KU888064/VN/2011'[&!color=#000000,!rotate=true]:0.0)[&!color=#000000,!rotate=true]:0.0)[&alrt=0.0,!color=#000000,!rotate=true]:0.0,'KU887870/VN/2011'[&!color=#000000,!rotate=true]:0.003363)[&alrt=0.858,!color=#000000,!rotate=true]:0.00348,((('KJ686201/VN/2012'[&!color=#000000,!rotate=true]:0.0,'KJ686266/VN/2012'[&!color=#000000,!rotate=true]:0.0,'KX430820/VN/2012'[&!color=#000000,!rotate=true]:0.0)[&!color=#000000,!rotate=true]:0.0,'KX430819/VN/2012'[&!color=#000000,!rotate=true]:0.0)[&alrt=0.963,!color=#000000,!rotate=true]:0.00685,'KY198399/VN/2011'[&!color=#000000,!rotate=true]:0.0)[&alrt=0.845,!color=#000000,!rotate=true]:0.003434)[&alrt=0.0,!color=#000000,!rotate=true]:0.0,((('KJ686260/VN/2011'[&!color=#000000,!rotate=true]:0.003366,'KU159507/VN/2012'[&!color=#000000,!rotate=true]:0.0)[&alrt=0.0,!color=#000000,!rotate=true]:0.0,'KJ686246/VN/2012'[&!color=#000000,!rotate=true]:0.003368)[&alrt=0.86,!color=#000000,!rotate=true]:0.003391,(('KU887853/VN/2013'[&!color=#000000,!rotate=true]:0.0,'KU887856/VN/2013'[&!color=#000000,!rotate=true]:0.0)[&!color=#000000,!rotate=true]:0.006835,'KU887950/VN/2011'[&!color=#000000,!rotate=true]:0.003388)[&alrt=0.731,!color=#000000,!rotate=true]:0.0)[&alrt=0.91,!color=#000000,!rotate=true]:0.0)[&alrt=0.611,!color=#000000,!rotate=true]:0.0)[&alrt=0.0,!color=#000000,!rotate=true]:0.0,((((((((((((((('KP308401/KH/2012'[&!color=#000000,!rotate=true]:0.0,'KP308407/KH/2012'[&!color=#000000,!rotate=true]:0.0,'KP308408/KH/2012'[&!color=#000000,!rotate=true]:0.0,'KP308410/KH/2012'[&!color=#000000,!rotate=true]:0.0,'KP308413/KH/2013'[&!color=#000000,!rotate=true]:0.0,'KP308415/KH/2012'[&!color=#000000,!rotate=true]:0.0,'KP308418/KH/2012'[&!color=#000000,!rotate=true]:0.0,'KP308420/KH/2012'[&!color=#000000,!rotate=true]:0.0,'KP308432/KH/2012'[&!color=#000000,!rotate=true]:0.0,'KP308434/KH/2012'[&!color=#000000,!rotate=true]:0.0,'KP308436/KH/2012'[&!color=#000000,!rotate=true]:0.0,'KP308440/KH/2012'[&!color=#000000,!rotate=true]:0.0,'KU159473/VN/2012'[&!color=#000000,!rotate=true]:0.0,'KU159496/VN/2012'[&!color=#000000,!rotate=true]:0.0,'KU159497/VN/2012'[&!color=#000000,!rotate=true]:0.0,'KU887949/VN/2012'[&!color=#000000,!rotate=true]:0.0,'KU888039/VN/2012'[&!color=#000000,!rotate=true]:0.0,'KX197455/KH/2012'[&!color=#000000,!rotate=true]:0.0,'KX197457/KH/2012'[&!color=#000000,!rotate=true]:0.0,'KX197458/KH/2012'[&!color=#000000,!rotate=true]:0.0,'KX197464/KH/2012'[&!color=#000000,!rotate=true]:0.0,'MH716251/VN/2014'[&!color=#000000,!rotate=true]:0.0)[&!color=#000000,!rotate=true]:0.0,((((('KP308441/KH/2012'[&!color=#000000,!rotate=true]:0.003383,'KP308402/KH/2012'[&!color=#000000,!rotate=true]:0.003385)[&alrt=0.0,!color=#000000,!rotate=true]:0.0,'KX197456/KH/2012'[&!color=#000000,!rotate=true]:0.013842)[&alrt=0.578,!color=#000000,!rotate=true]:0.0,('KP308435/KH/2012'[&!color=#000000,!rotate=true]:0.0,'KP308456/KH/2012'[&!color=#000000,!rotate=true]:0.0)[&!color=#000000,!rotate=true]:0.003384)[&alrt=0.0,!color=#000000,!rotate=true]:0.0,'KJ686252/VN/2012'[&!color=#000000,!rotate=true]:0.003385)[&alrt=0.0,!color=#000000,!rotate=true]:0.0,(('KP308417/KH/2012'[&!color=#000000,!rotate=true]:0.0,'KP308443/KH/2012'[&!color=#000000,!rotate=true]:0.0,'KP308447/KH/2012'[&!color=#000000,!rotate=true]:0.0)[&!color=#000000,!rotate=true]:0.003385,'MH716252/VN/2014'[&!color=#000000,!rotate=true]:0.003385)[&alrt=0.0,!color=#000000,!rotate=true]:0.0)[&alrt=0.0,!color=#000000,!rotate=true]:0.0)[&alrt=1.0,!color=#000000,!rotate=true]:0.0,('KU888114/VN/2013'[&!color=#000000,!rotate=true]:0.006828,'KP308457/KH/2012'[&!color=#000000,!rotate=true]:0.003385)[&alrt=0.744,!color=#000000,!rotate=true]:0.0)[&alrt=0.0,!color=#000000,!rotate=true]:0.0,('KP308421/KH/2012'[&!color=#000000,!rotate=true]:0.0,'KP308445/KH/2012'[&!color=#000000,!rotate=true]:0.00338)[&alrt=0.862,!color=#000000,!rotate=true]:0.003383)[&alrt=0.0,!color=#000000,!rotate=true]:0.0,((((('KP308452/KH/2012'[&!color=#000000,!rotate=true]:0.0,'KX197461/KH/2012'[&!color=#000000,!rotate=true]:0.0)[&!color=#000000,!rotate=true]:0.0,'KX197459/KH/2012'[&!color=#000000,!rotate=true]:0.003402)[&alrt=0.912,!color=#000000,!rotate=true]:0.003383,('KP308423/KH/2012'[&!color=#000000,!rotate=true]:0.003401,'KP308431/KH/2013'[&!color=#000000,!rotate=true]:0.003408)[&alrt=0.825,!color=#000000,!rotate=true]:0.003427)[&alrt=0.0,!color=#000000,!rotate=true]:0.0,'KP308404/KH/2012'[&!color=#000000,!rotate=true]:0.003383)[&alrt=0.0,!color=#000000,!rotate=true]:0.0,('KP308422/KH/2012'[&!color=#000000,!rotate=true]:0.003383,'KP308437/KH/2012'[&!color=#000000,!rotate=true]:0.003385)[&alrt=0.0,!color=#000000,!rotate=true]:0.0)[&alrt=0.621,!color=#000000,!rotate=true]:0.0)[&alrt=0.0,!color=#000000,!rotate=true]:0.0,'KX372332/TH/2014'[&!color=#000000,!rotate=true]:0.006949)[&alrt=0.0,!color=#000000,!rotate=true]:0.0,(((((((('MH716253/VN/2014'[&!color=#000000,!rotate=true]:0.0,'MH716256/VN/2017'[&!color=#000000,!rotate=true]:0.0,'MH716257/VN/2014'[&!color=#000000,!rotate=true]:0.0)[&!color=#000000,!rotate=true]:0.0,'MH716255/VN/2015'[&!color=#000000,!rotate=true]:0.006838)[&alrt=0.0,!color=#000000,!rotate=true]:0.0,'MH716254/VN/2014'[&!color=#000000,!rotate=true]:0.006838)[&alrt=0.918,!color=#000000,!rotate=true]:0.003392,'MH557140/VN/2015'[&!color=#000000,!rotate=true]:0.0)[&alrt=0.745,!color=#000000,!rotate=true]:0.0,'MH879029/TH/2015'[&!color=#000000,!rotate=true]:0.003405)[&alrt=0.927,!color=#000000,!rotate=true]:0.003391,('MH716248/VN/2014'[&!color=#000000,!rotate=true]:0.0,'MH716249/VN/2014'[&!color=#000000,!rotate=true]:0.0)[&!color=#000000,!rotate=true]:0.0)[&alrt=0.0,!color=#000000,!rotate=true]:0.0,'MH716250/VN/2015'[&!color=#000000,!rotate=true]:0.003391)[&alrt=0.858,!color=#000000,!rotate=true]:0.003388,'KP308444/KH/2012'[&!color=#000000,!rotate=true]:0.0)[&alrt=0.844,!color=#000000,!rotate=true]:0.003385)[&alrt=0.835,!color=#000000,!rotate=true]:0.003385,((('KJ686177/VN/2011'[&!color=#000000,!rotate=true]:0.0,'KU887857/VN/2011'[&!color=#000000,!rotate=true]:0.0,'KU887907/VN/2011'[&!color=#000000,!rotate=true]:0.0,'KU887911/VN/2011'[&!color=#000000,!rotate=true]:0.0,'KU887921/VN/2011'[&!color=#000000,!rotate=true]:0.0)[&!color=#000000,!rotate=true]:0.0,'KP308439/KH/2012'[&!color=#000000,!rotate=true]:0.003383)[&alrt=0.854,!color=#000000,!rotate=true]:0.003385,'KF543271/KH/2012'[&!color=#000000,!rotate=true]:0.003387)[&alrt=0.0,!color=#000000,!rotate=true]:0.0)[&alrt=0.528,!color=#000000,!rotate=true]:0.0,((('KJ686151/VN/2012'[&!color=#000000,!rotate=true]:0.0,'KJ686162/VN/2012'[&!color=#000000,!rotate=true]:0.0,'KJ686214/VN/2012'[&!color=#000000,!rotate=true]:0.0,'KJ686267/VN/2012'[&!color=#000000,!rotate=true]:0.0,'KU159475/VN/2012'[&!color=#000000,!rotate=true]:0.0,'KU159476/VN/2012'[&!color=#000000,!rotate=true]:0.0,'KU887947/VN/2012'[&!color=#000000,!rotate=true]:0.0,'KU888146/VN/2012'[&!color=#000000,!rotate=true]:0.0)[&!color=#000000,!rotate=true]:0.0,'KU159436/VN/2012'[&!color=#000000,!rotate=true]:0.0)[&alrt=0.0,!color=#000000,!rotate=true]:0.0,'KU159504/VN/2012'[&!color=#000000,!rotate=true]:0.003387)[&alrt=0.854,!color=#000000,!rotate=true]:0.003387)[&alrt=0.0,!color=#000000,!rotate=true]:0.0,(('KU159437/VN/2012'[&!color=#000000,!rotate=true]:0.003399,'KU887806/VN/2012'[&!color=#000000,!rotate=true]:0.0)[&alrt=0.805,!color=#000000,!rotate=true]:0.003385,'KJ686199/VN/2012'[&!color=#000000,!rotate=true]:0.003389)[&alrt=0.733,!color=#000000,!rotate=true]:0.0)[&alrt=1.0,!color=#000000,!rotate=true]:0.0,'KJ686239/VN/2011'[&!color=#000000,!rotate=true]:0.0)[&alrt=0.0,!color=#000000,!rotate=true]:0.0,(('KP308412/KH/2012'[&!color=#000000,!rotate=true]:0.0,'KP308442/KH/2012'[&!color=#000000,!rotate=true]:0.0)[&!color=#000000,!rotate=true]:0.003388,'KP308451/KH/2012'[&!color=#000000,!rotate=true]:0.0)[&alrt=0.874,!color=#000000,!rotate=true]:0.003387)[&alrt=0.838,!color=#000000,!rotate=true]:0.003387,(((('KU888151/VN/2012'[&!color=#000000,!rotate=true]:0.0,'KU888167/VN/2012'[&!color=#000000,!rotate=true]:0.0)[&!color=#000000,!rotate=true]:0.0,'KJ686159/VN/2012'[&!color=#000000,!rotate=true]:0.003385)[&alrt=0.906,!color=#000000,!rotate=true]:0.003385,(('KC222957/VN/2011'[&!color=#000000,!rotate=true]:0.0,'KJ686147/VN/2011'[&!color=#000000,!rotate=true]:0.0)[&!color=#000000,!rotate=true]:0.0,'KU159519/VN/2012'[&!color=#000000,!rotate=true]:0.003385)[&alrt=0.0,!color=#000000,!rotate=true]:0.0)[&alrt=0.0,!color=#000000,!rotate=true]:0.0,'KJ686154/VN/2011'[&!color=#000000,!rotate=true]:0.010314)[&alrt=0.847,!color=#000000,!rotate=true]:0.003387)[&alrt=0.0,!color=#000000,!rotate=true]:0.0,(((('KJ686203/VN/2012'[&!color=#000000,!rotate=true]:0.0,'KJ686227/VN/2011'[&!color=#000000,!rotate=true]:0.0)[&!color=#000000,!rotate=true]:0.0,'KJ686215/VN/2011'[&!color=#000000,!rotate=true]:0.003389)[&alrt=0.83,!color=#000000,!rotate=true]:0.003389,'KJ686247/VN/2011'[&!color=#000000,!rotate=true]:0.0)[&alrt=0.0,!color=#000000,!rotate=true]:0.0,'KJ686274/VN/2012'[&!color=#000000,!rotate=true]:0.006833)[&alrt=0.855,!color=#000000,!rotate=true]:0.003389)[&alrt=0.984,!color=#000000,!rotate=true]:0.0,(((((('KU887837/VN/2011'[&!color=#000000,!rotate=true]:0.0,'KU887838/VN/2011'[&!color=#000000,!rotate=true]:0.0,'KU887842/VN/2011'[&!color=#000000,!rotate=true]:0.0,'KU887879/VN/2011'[&!color=#000000,!rotate=true]:0.0,'KU887900/VN/2011'[&!color=#000000,!rotate=true]:0.0,'KU887926/VN/2011'[&!color=#000000,!rotate=true]:0.0)[&!color=#000000,!rotate=true]:0.0,'KU888075/VN/2011'[&!color=#000000,!rotate=true]:0.003403)[&alrt=0.0,!color=#000000,!rotate=true]:0.0,'KU888055/VN/2011'[&!color=#000000,!rotate=true]:0.003392)[&alrt=0.0,!color=#000000,!rotate=true]:0.0,((('KU887849/VN/2011'[&!color=#000000,!rotate=true]:0.0,'KU887852/VN/2011'[&!color=#000000,!rotate=true]:0.0)[&!color=#000000,!rotate=true]:0.0,'KU888164/VN/2011'[&!color=#000000,!rotate=true]:0.006835)[&alrt=0.131,!color=#000000,!rotate=true]:0.003394,'KU888082/VN/2011'[&!color=#000000,!rotate=true]:0.0)[&alrt=0.839,!color=#000000,!rotate=true]:0.003394)[&alrt=0.758,!color=#000000,!rotate=true]:0.0,'KU159441/VN/2012'[&!color=#000000,!rotate=true]:0.0)[&alrt=0.003,!color=#000000,!rotate=true]:0.00339,((('KJ686195/VN/2012'[&!color=#000000,!rotate=true]:0.0,'KU159491/VN/2012'[&!color=#000000,!rotate=true]:0.0)[&!color=#000000,!rotate=true]:0.003386,'KU887880/VN/2011'[&!color=#000000,!rotate=true]:0.0)[&alrt=0.0,!color=#000000,!rotate=true]:0.0,'KJ686139/VN/2012'[&!color=#000000,!rotate=true]:0.003384)[&alrt=0.866,!color=#000000,!rotate=true]:0.003387)[&alrt=0.0,!color=#000000,!rotate=true]:0.0)[&alrt=0.0,!color=#000000,!rotate=true]:0.0)[&alrt=0.0,!color=#000000,!rotate=true]:0.0,('KJ686286/VN/2012'[&!color=#000000,!rotate=true]:0.0,'KU888000/VN/2011'[&!color=#000000,!rotate=true]:0.0)[&!color=#000000,!rotate=true]:0.003388)[&alrt=0.722,!color=#000000,!rotate=true]:0.0,((('KC222958/VN/2011'[&!color=#000000,!rotate=true]:0.0,'KC222962/VN/2011'[&!color=#000000,!rotate=true]:0.0,'KC222967/VN/2011'[&!color=#000000,!rotate=true]:0.0,'KC222971/VN/2011'[&!color=#000000,!rotate=true]:0.0,'KF557489/VN/2011'[&!color=#000000,!rotate=true]:0.0,'KJ686130/VN/2012'[&!color=#000000,!rotate=true]:0.0,'KJ686132/VN/2012'[&!color=#000000,!rotate=true]:0.0,'KJ686134/VN/2012'[&!color=#000000,!rotate=true]:0.0,'KJ686155/VN/2012'[&!color=#000000,!rotate=true]:0.0,'KJ686169/VN/2011'[&!color=#000000,!rotate=true]:0.0,'KJ686172/VN/2011'[&!color=#000000,!rotate=true]:0.0,'KJ686185/VN/2011'[&!color=#000000,!rotate=true]:0.0,'KJ686188/VN/2011'[&!color=#000000,!rotate=true]:0.0,'KJ686197/VN/2012'[&!color=#000000,!rotate=true]:0.0,'KJ686202/VN/2012'[&!color=#000000,!rotate=true]:0.0,'KJ686210/VN/2012'[&!color=#000000,!rotate=true]:0.0,'KJ686213/VN/2012'[&!color=#000000,!rotate=true]:0.0,'KJ686217/VN/2011'[&!color=#000000,!rotate=true]:0.0,'KJ686219/VN/2012'[&!color=#000000,!rotate=true]:0.0,'KJ686221/VN/2011'[&!color=#000000,!rotate=true]:0.0,'KJ686231/VN/2011'[&!color=#000000,!rotate=true]:0.0,'KJ686236/VN/2012'[&!color=#000000,!rotate=true]:0.0,'KJ686249/VN/2012'[&!color=#000000,!rotate=true]:0.0,'KJ686251/VN/2012'[&!color=#000000,!rotate=true]:0.0,'KJ686263/VN/2012'[&!color=#000000,!rotate=true]:0.0,'KJ686272/VN/2011'[&!color=#000000,!rotate=true]:0.0,'KJ686279/VN/2011'[&!color=#000000,!rotate=true]:0.0,'KJ686300/VN/2012'[&!color=#000000,!rotate=true]:0.0,'KJ686303/VN/2011'[&!color=#000000,!rotate=true]:0.0,'KP308449/KH/2012'[&!color=#000000,!rotate=true]:0.0,'KP308453/KH/2012'[&!color=#000000,!rotate=true]:0.0,'KP691665/VN/2011'[&!color=#000000,!rotate=true]:0.0,'KU159448/VN/2012'[&!color=#000000,!rotate=true]:0.0,'KU159457/VN/2012'[&!color=#000000,!rotate=true]:0.0,'KU159465/VN/2012'[&!color=#000000,!rotate=true]:0.0,'KU159478/VN/2012'[&!color=#000000,!rotate=true]:0.0,'KU159483/VN/2012'[&!color=#000000,!rotate=true]:0.0,'KU159516/VN/2012'[&!color=#000000,!rotate=true]:0.0,'KU159517/VN/2012'[&!color=#000000,!rotate=true]:0.0,'KU159518/VN/2012'[&!color=#000000,!rotate=true]:0.0,'KU159520/VN/2012'[&!color=#000000,!rotate=true]:0.0,'KU887823/VN/2012'[&!color=#000000,!rotate=true]:0.0,'KU887833/VN/2011'[&!color=#000000,!rotate=true]:0.0,'KU887840/VN/2011'[&!color=#000000,!rotate=true]:0.0,'KU887860/VN/2011'[&!color=#000000,!rotate=true]:0.0,'KU887862/VN/2012'[&!color=#000000,!rotate=true]:0.0,'KU887881/VN/2011'[&!color=#000000,!rotate=true]:0.0,'KU887885/VN/2011'[&!color=#000000,!rotate=true]:0.0,'KU887886/VN/2011'[&!color=#000000,!rotate=true]:0.0,'KU887895/VN/2011'[&!color=#000000,!rotate=true]:0.0,'KU887898/VN/2011'[&!color=#000000,!rotate=true]:0.0,'KU887899/VN/2011'[&!color=#000000,!rotate=true]:0.0,'KU887908/VN/2011'[&!color=#000000,!rotate=true]:0.0,'KU887925/VN/2011'[&!color=#000000,!rotate=true]:0.0,'KU887936/VN/2011'[&!color=#000000,!rotate=true]:0.0,'KU887939/VN/2011'[&!color=#000000,!rotate=true]:0.0,'KU887973/VN/2011'[&!color=#000000,!rotate=true]:0.0,'KU887977/VN/2011'[&!color=#000000,!rotate=true]:0.0,'KU887981/VN/2011'[&!color=#000000,!rotate=true]:0.0,'KU887995/VN/2011'[&!color=#000000,!rotate=true]:0.0,'KU887997/VN/2011'[&!color=#000000,!rotate=true]:0.0,'KU887998/VN/2011'[&!color=#000000,!rotate=true]:0.0,'KU888002/VN/2011'[&!color=#000000,!rotate=true]:0.0,'KU888008/VN/2011'[&!color=#000000,!rotate=true]:0.0,'KU888016/VN/2011'[&!color=#000000,!rotate=true]:0.0,'KU888020/VN/2011'[&!color=#000000,!rotate=true]:0.0,'KU888030/VN/2011'[&!color=#000000,!rotate=true]:0.0,'KU888045/VN/2011'[&!color=#000000,!rotate=true]:0.0,'KU888106/VN/2011'[&!color=#000000,!rotate=true]:0.0,'KU888121/VN/2011'[&!color=#000000,!rotate=true]:0.0,'KU888165/VN/2011'[&!color=#000000,!rotate=true]:0.0,'KX430822/VN/2012'[&!color=#000000,!rotate=true]:0.0)[&!color=#000000,!rotate=true]:0.0,((((((('KJ686174/VN/2012'[&!color=#000000,!rotate=true]:0.0,'KJ686181/VN/2012'[&!color=#000000,!rotate=true]:0.0,'KJ686200/VN/2011'[&!color=#000000,!rotate=true]:0.0,'KJ686223/VN/2011'[&!color=#000000,!rotate=true]:0.0,'KJ686241/VN/2012'[&!color=#000000,!rotate=true]:0.0,'KJ686253/VN/2012'[&!color=#000000,!rotate=true]:0.0,'KJ686292/VN/2012'[&!color=#000000,!rotate=true]:0.0,'KJ686295/VN/2012'[&!color=#000000,!rotate=true]:0.0,'KJ686305/VN/2012'[&!color=#000000,!rotate=true]:0.0,'KJ686307/VN/2011'[&!color=#000000,!rotate=true]:0.0,'KP308409/KH/2012'[&!color=#000000,!rotate=true]:0.0,'KP308411/KH/2012'[&!color=#000000,!rotate=true]:0.0,'KP308416/KH/2012'[&!color=#000000,!rotate=true]:0.0,'KP308446/KH/2012'[&!color=#000000,!rotate=true]:0.0,'KU159464/VN/2012'[&!color=#000000,!rotate=true]:0.0,'KU159484/VN/2012'[&!color=#000000,!rotate=true]:0.0,'KU159488/VN/2012'[&!color=#000000,!rotate=true]:0.0,'KU159506/VN/2012'[&!color=#000000,!rotate=true]:0.0,'KU887834/VN/2012'[&!color=#000000,!rotate=true]:0.0,'KX197465/KH/2012'[&!color=#000000,!rotate=true]:0.0)[&!color=#000000,!rotate=true]:0.0,'KX197463/KH/2012'[&!color=#000000,!rotate=true]:0.003387)[&alrt=0.0,!color=#000000,!rotate=true]:0.0,((('KU159499/VN/2012'[&!color=#000000,!rotate=true]:0.003386,'KJ686261/VN/2011'[&!color=#000000,!rotate=true]:0.006824)[&alrt=0.0,!color=#000000,!rotate=true]:0.0,'KU159435/VN/2012'[&!color=#000000,!rotate=true]:0.0)[&alrt=0.0,!color=#000000,!rotate=true]:0.0,('KJ686165/VN/2011'[&!color=#000000,!rotate=true]:0.003387,'KU887893/VN/2012'[&!color=#000000,!rotate=true]:0.0)[&alrt=0.848,!color=#000000,!rotate=true]:0.003386)[&alrt=0.0,!color=#000000,!rotate=true]:0.0)[&alrt=0.0,!color=#000000,!rotate=true]:0.0,('KJ686287/VN/2012'[&!color=#000000,!rotate=true]:0.0,'KU159500/VN/2012'[&!color=#000000,!rotate=true]:0.0)[&!color=#000000,!rotate=true]:0.003388)[&alrt=0.879,!color=#000000,!rotate=true]:0.003388,('KU887956/VN/2011'[&!color=#000000,!rotate=true]:0.0,'KU887966/VN/2011'[&!color=#000000,!rotate=true]:0.0)[&!color=#000000,!rotate=true]:0.0)[&alrt=0.847,!color=#000000,!rotate=true]:0.003389,(((((((('KJ686273/VN/2011'[&!color=#000000,!rotate=true]:0.0,'KU159480/VN/2012'[&!color=#000000,!rotate=true]:0.0)[&!color=#000000,!rotate=true]:0.003387,'KP308427/KH/2012'[&!color=#000000,!rotate=true]:0.010363)[&alrt=0.0,!color=#000000,!rotate=true]:0.0,'KJ686136/VN/2011'[&!color=#000000,!rotate=true]:0.0)[&alrt=0.0,!color=#000000,!rotate=true]:0.0,'KU887875/VN/2011'[&!color=#000000,!rotate=true]:0.003389)[&alrt=0.84,!color=#000000,!rotate=true]:0.003388,('KJ686190/VN/2011'[&!color=#000000,!rotate=true]:0.0,'KJ686212/VN/2011'[&!color=#000000,!rotate=true]:0.0,'KJ686294/VN/2011'[&!color=#000000,!rotate=true]:0.0)[&!color=#000000,!rotate=true]:0.0)[&alrt=0.773,!color=#000000,!rotate=true]:0.00332,('KU159447/VN/2012'[&!color=#000000,!rotate=true]:0.0,'KU159456/VN/2012'[&!color=#000000,!rotate=true]:0.003412)[&alrt=0.974,!color=#000000,!rotate=true]:0.01416)[&alrt=0.507,!color=#000000,!rotate=true]:0.007012,'KU887980/VN/2011'[&!color=#000000,!rotate=true]:0.003389)[&alrt=0.562,!color=#000000,!rotate=true]:0.0,('KU159450/VN/2012'[&!color=#000000,!rotate=true]:0.0,'KU159501/VN/2012'[&!color=#000000,!rotate=true]:0.003386)[&alrt=0.851,!color=#000000,!rotate=true]:0.003387)[&alrt=0.555,!color=#000000,!rotate=true]:0.0)[&alrt=0.0,!color=#000000,!rotate=true]:0.0,(((('KJ686204/VN/2011'[&!color=#000000,!rotate=true]:0.0,'KJ686238/VN/2011'[&!color=#000000,!rotate=true]:0.0)[&!color=#000000,!rotate=true]:0.0,'KU887906/VN/2011'[&!color=#000000,!rotate=true]:0.003393)[&alrt=0.0,!color=#000000,!rotate=true]:0.0,('KU888124/VN/2011'[&!color=#000000,!rotate=true]:0.0,'KU887922/VN/2011'[&!color=#000000,!rotate=true]:0.003398)[&alrt=0.878,!color=#000000,!rotate=true]:0.003394)[&alrt=0.888,!color=#000000,!rotate=true]:0.003392,((('KJ686150/VN/2012'[&!color=#000000,!rotate=true]:0.0,'KU888169/VN/2011'[&!color=#000000,!rotate=true]:0.003388)[&alrt=0.934,!color=#000000,!rotate=true]:0.006834,'KJ686171/VN/2011'[&!color=#000000,!rotate=true]:0.0)[&alrt=0.848,!color=#000000,!rotate=true]:0.003391,('KU159489/VN/2012'[&!color=#000000,!rotate=true]:0.0,'KU887910/VN/2011'[&!color=#000000,!rotate=true]:0.0)[&!color=#000000,!rotate=true]:0.0)[&alrt=0.0,!color=#000000,!rotate=true]:0.0)[&alrt=0.83,!color=#000000,!rotate=true]:0.003389)[&alrt=0.0,!color=#000000,!rotate=true]:0.0)[&alrt=0.0,!color=#000000,!rotate=true]:0.0,(((('KJ686149/VN/2012'[&!color=#000000,!rotate=true]:0.0,'KU159487/VN/2012'[&!color=#000000,!rotate=true]:0.0)[&!color=#000000,!rotate=true]:0.003391,('KC222970/VN/2011'[&!color=#000000,!rotate=true]:0.0,'KC222973/VN/2011'[&!color=#000000,!rotate=true]:0.0)[&!color=#000000,!rotate=true]:0.0)[&alrt=0.0,!color=#000000,!rotate=true]:0.0,'KJ686180/VN/2012'[&!color=#000000,!rotate=true]:0.003392)[&alrt=0.866,!color=#000000,!rotate=true]:0.003389,'KU887928/VN/2011'[&!color=#000000,!rotate=true]:0.003458)[&alrt=0.0,!color=#000000,!rotate=true]:0.0)[&alrt=0.0,!color=#000000,!rotate=true]:0.0)[&alrt=0.965,!color=#000000,!rotate=true]:0.0,((((((('KU887830/VN/2011'[&!color=#000000,!rotate=true]:0.0,'KU887847/VN/2012'[&!color=#000000,!rotate=true]:0.0,'KU887884/VN/2011'[&!color=#000000,!rotate=true]:0.0,'KU887891/VN/2011'[&!color=#000000,!rotate=true]:0.0,'KU888032/VN/2011'[&!color=#000000,!rotate=true]:0.0)[&!color=#000000,!rotate=true]:0.0,'KU887920/VN/2011'[&!color=#000000,!rotate=true]:0.003391)[&alrt=0.0,!color=#000000,!rotate=true]:0.0,'KU159471/VN/2012'[&!color=#000000,!rotate=true]:0.003391)[&alrt=0.0,!color=#000000,!rotate=true]:0.0,(('KJ686142/VN/2011'[&!color=#000000,!rotate=true]:0.0,'KJ686245/VN/2012'[&!color=#000000,!rotate=true]:0.0)[&!color=#000000,!rotate=true]:0.0,'KU159479/VN/2012'[&!color=#000000,!rotate=true]:0.003392)[&alrt=0.876,!color=#000000,!rotate=true]:0.003391)[&alrt=0.863,!color=#000000,!rotate=true]:0.003389,(('KJ686259/VN/2012'[&!color=#000000,!rotate=true]:0.0,'KJ686283/VN/2012'[&!color=#000000,!rotate=true]:0.0,'KJ686284/VN/2011'[&!color=#000000,!rotate=true]:0.0,'KU159455/VN/2012'[&!color=#000000,!rotate=true]:0.0)[&!color=#000000,!rotate=true]:0.0,'KU887843/VN/2011'[&!color=#000000,!rotate=true]:0.010307)[&alrt=0.853,!color=#000000,!rotate=true]:0.003387)[&alrt=0.0,!color=#000000,!rotate=true]:0.0,(((('KJ686198/VN/2011'[&!color=#000000,!rotate=true]:0.0,'KJ686237/VN/2011'[&!color=#000000,!rotate=true]:0.0,'KJ686254/VN/2012'[&!color=#000000,!rotate=true]:0.0)[&!color=#000000,!rotate=true]:0.0,'KU159495/VN/2012'[&!color=#000000,!rotate=true]:0.003385)[&alrt=0.721,!color=#000000,!rotate=true]:0.0,'KU888172/VN/2011'[&!color=#000000,!rotate=true]:0.003406)[&alrt=0.753,!color=#000000,!rotate=true]:0.003387,'KJ686129/VN/2012'[&!color=#000000,!rotate=true]:0.003388)[&alrt=0.0,!color=#000000,!rotate=true]:0.0)[&alrt=0.0,!color=#000000,!rotate=true]:0.0,(('KU887930/VN/2011'[&!color=#000000,!rotate=true]:0.0,'KU887993/VN/2011'[&!color=#000000,!rotate=true]:0.0)[&!color=#000000,!rotate=true]:0.0,'KJ686276/VN/2011'[&!color=#000000,!rotate=true]:0.003389)[&alrt=0.864,!color=#000000,!rotate=true]:0.003389)[&alrt=0.0,!color=#000000,!rotate=true]:0.0)[&alrt=0.0,!color=#000000,!rotate=true]:0.0,(((((((((('KJ686141/VN/2011'[&!color=#000000,!rotate=true]:0.0,'KJ686175/VN/2011'[&!color=#000000,!rotate=true]:0.0,'KJ686193/VN/2012'[&!color=#000000,!rotate=true]:0.0,'KJ686196/VN/2012'[&!color=#000000,!rotate=true]:0.0,'KJ686207/VN/2011'[&!color=#000000,!rotate=true]:0.0,'KJ686298/VN/2011'[&!color=#000000,!rotate=true]:0.0,'KU159467/VN/2012'[&!color=#000000,!rotate=true]:0.0,'KU159472/VN/2012'[&!color=#000000,!rotate=true]:0.0,'KU159492/VN/2012'[&!color=#000000,!rotate=true]:0.0,'KU887934/VN/2011'[&!color=#000000,!rotate=true]:0.0,'KU888043/VN/2012'[&!color=#000000,!rotate=true]:0.0,'KU888066/VN/2012'[&!color=#000000,!rotate=true]:0.0)[&!color=#000000,!rotate=true]:0.0,('KJ686228/VN/2011'[&!color=#000000,!rotate=true]:0.003387,'KP308438/KH/2012'[&!color=#000000,!rotate=true]:0.0)[&alrt=0.897,!color=#000000,!rotate=true]:0.003386)[&alrt=0.856,!color=#000000,!rotate=true]:0.003386,'KJ686206/VN/2012'[&!color=#000000,!rotate=true]:0.006825)[&alrt=0.0,!color=#000000,!rotate=true]:0.0,((('KJ686153/VN/2011'[&!color=#000000,!rotate=true]:0.0,'KU887901/VN/2011'[&!color=#000000,!rotate=true]:0.0)[&!color=#000000,!rotate=true]:0.00339,'KJ686173/VN/2011'[&!color=#000000,!rotate=true]:0.003394)[&alrt=0.733,!color=#000000,!rotate=true]:0.0,'KU888137/VN/2011'[&!color=#000000,!rotate=true]:0.0)[&alrt=0.93,!color=#000000,!rotate=true]:0.003388)[&alrt=0.0,!color=#000000,!rotate=true]:0.0,((((((('KJ686218/VN/2011'[&!color=#000000,!rotate=true]:0.0,'KU159460/VN/2012'[&!color=#000000,!rotate=true]:0.0)[&!color=#000000,!rotate=true]:0.003422,'KU159440/VN/2012'[&!color=#000000,!rotate=true]:0.006968)[&alrt=0.796,!color=#000000,!rotate=true]:0.003425,'KU159514/VN/2012'[&!color=#000000,!rotate=true]:0.0034)[&alrt=0.0,!color=#000000,!rotate=true]:0.0,'KU159485/VN/2012'[&!color=#000000,!rotate=true]:0.013876)[&alrt=0.209,!color=#000000,!rotate=true]:0.0,'KJ686255/VN/2011'[&!color=#000000,!rotate=true]:0.003386)[&alrt=1.0,!color=#000000,!rotate=true]:0.0,'KJ686127/VN/2011'[&!color=#000000,!rotate=true]:0.0)[&alrt=0.0,!color=#000000,!rotate=true]:0.0,('KJ686271/VN/2012'[&!color=#000000,!rotate=true]:0.0,'KU159515/VN/2012'[&!color=#000000,!rotate=true]:0.0)[&!color=#000000,!rotate=true]:0.003387)[&alrt=0.86,!color=#000000,!rotate=true]:0.003387)[&alrt=0.0,!color=#000000,!rotate=true]:0.0,((((('KJ686158/VN/2011'[&!color=#000000,!rotate=true]:0.0,'KU159513/VN/2012'[&!color=#000000,!rotate=true]:0.0,'KU887785/VN/2012'[&!color=#000000,!rotate=true]:0.0,'KU887808/VN/2011'[&!color=#000000,!rotate=true]:0.0,'KU887958/VN/2011'[&!color=#000000,!rotate=true]:0.0,'KU888062/VN/2011'[&!color=#000000,!rotate=true]:0.0,'KU888084/VN/2011'[&!color=#000000,!rotate=true]:0.0,'KU888159/VN/2011'[&!color=#000000,!rotate=true]:0.0)[&!color=#000000,!rotate=true]:0.0,(('KU887903/VN/2011'[&!color=#000000,!rotate=true]:0.0,'KU887905/VN/2011'[&!color=#000000,!rotate=true]:0.0,'KU887919/VN/2011'[&!color=#000000,!rotate=true]:0.0)[&!color=#000000,!rotate=true]:0.006821,'KU887924/VN/2011'[&!color=#000000,!rotate=true]:0.006825)[&alrt=0.0,!color=#000000,!rotate=true]:0.0)[&alrt=1.0,!color=#000000,!rotate=true]:0.0,((('KU887782/VN/2012'[&!color=#000000,!rotate=true]:0.003386,'KU887865/VN/2012'[&!color=#000000,!rotate=true]:0.0)[&alrt=0.39,!color=#000000,!rotate=true]:0.003385,'KU887892/VN/2011'[&!color=#000000,!rotate=true]:0.0)[&alrt=0.86,!color=#000000,!rotate=true]:0.003385,('KJ686265/VN/2011'[&!color=#000000,!rotate=true]:0.003387,'KU888012/VN/2012'[&!color=#000000,!rotate=true]:0.003387)[&alrt=0.0,!color=#000000,!rotate=true]:0.0)[&alrt=0.0,!color=#000000,!rotate=true]:0.0)[&alrt=0.773,!color=#000000,!rotate=true]:0.0,(((('KU888001/VN/2011'[&!color=#000000,!rotate=true]:0.0,'KU888033/VN/2011'[&!color=#000000,!rotate=true]:0.0)[&!color=#000000,!rotate=true]:0.00339,'KU888153/VN/2011'[&!color=#000000,!rotate=true]:0.0)[&alrt=0.6,!color=#000000,!rotate=true]:0.003392,(('KU888145/VN/2011'[&!color=#000000,!rotate=true]:0.0,'KU887850/VN/2011'[&!color=#000000,!rotate=true]:0.00339)[&alrt=0.0,!color=#000000,!rotate=true]:0.0,'KU888048/VN/2011'[&!color=#000000,!rotate=true]:0.003401)[&alrt=0.0,!color=#000000,!rotate=true]:0.0)[&alrt=0.758,!color=#000000,!rotate=true]:0.0,'KU159439/VN/2012'[&!color=#000000,!rotate=true]:0.0)[&alrt=0.015,!color=#000000,!rotate=true]:0.003388)[&alrt=0.0,!color=#000000,!rotate=true]:0.0,(('KU888011/VN/2011'[&!color=#000000,!rotate=true]:0.003383,'KU888156/VN/2011'[&!color=#000000,!rotate=true]:0.0)[&alrt=0.795,!color=#000000,!rotate=true]:0.006825,'KU887941/VN/2011'[&!color=#000000,!rotate=true]:0.0)[&alrt=0.868,!color=#000000,!rotate=true]:0.003387)[&alrt=0.845,!color=#000000,!rotate=true]:0.003387)[&alrt=0.0,!color=#000000,!rotate=true]:0.0,(('KJ686161/VN/2011'[&!color=#000000,!rotate=true]:0.0,'KU887975/VN/2012'[&!color=#000000,!rotate=true]:0.0)[&!color=#000000,!rotate=true]:0.003387,'KU887866/VN/2011'[&!color=#000000,!rotate=true]:0.010353)[&alrt=0.821,!color=#000000,!rotate=true]:0.0)[&alrt=0.0,!color=#000000,!rotate=true]:0.0,((((('KJ686182/VN/2011'[&!color=#000000,!rotate=true]:0.0,'KU887831/VN/2011'[&!color=#000000,!rotate=true]:0.0,'KU887855/VN/2011'[&!color=#000000,!rotate=true]:0.0,'KU887876/VN/2011'[&!color=#000000,!rotate=true]:0.0,'KY198400/VN/2011'[&!color=#000000,!rotate=true]:0.0)[&!color=#000000,!rotate=true]:0.0,'KU887805/VN/2011'[&!color=#000000,!rotate=true]:0.003388)[&alrt=0.852,!color=#000000,!rotate=true]:0.003387,((('KP308426/KH/2013'[&!color=#000000,!rotate=true]:0.006836,'KP308405/KH/2012'[&!color=#000000,!rotate=true]:0.0)[&alrt=0.0,!color=#000000,!rotate=true]:0.0,'KP308425/KH/2012'[&!color=#000000,!rotate=true]:0.003391)[&alrt=0.786,!color=#000000,!rotate=true]:0.003454,'KU159466/VN/2012'[&!color=#000000,!rotate=true]:0.003414)[&alrt=0.801,!color=#000000,!rotate=true]:0.003389)[&alrt=0.0,!color=#000000,!rotate=true]:0.0,'KU887846/VN/2011'[&!color=#000000,!rotate=true]:0.003391)[&alrt=0.54,!color=#000000,!rotate=true]:0.0,((((('KJ686243/VN/2012'[&!color=#000000,!rotate=true]:0.0,'KJ686306/VN/2012'[&!color=#000000,!rotate=true]:0.0)[&!color=#000000,!rotate=true]:0.003389,('KU159498/VN/2012'[&!color=#000000,!rotate=true]:0.0,'KU887954/VN/2012'[&!color=#000000,!rotate=true]:0.00339)[&alrt=0.853,!color=#000000,!rotate=true]:0.003389)[&alrt=0.0,!color=#000000,!rotate=true]:0.0,('KJ686186/VN/2011'[&!color=#000000,!rotate=true]:0.0,'KJ686288/VN/2011'[&!color=#000000,!rotate=true]:0.0)[&!color=#000000,!rotate=true]:0.0)[&alrt=0.0,!color=#000000,!rotate=true]:0.0,'KU159486/VN/2012'[&!color=#000000,!rotate=true]:0.003387)[&alrt=0.941,!color=#000000,!rotate=true]:0.00683,('KP308403/KH/2012'[&!color=#000000,!rotate=true]:0.006835,'KJ686289/VN/2012'[&!color=#000000,!rotate=true]:0.0)[&alrt=0.0,!color=#000000,!rotate=true]:0.0)[&alrt=0.878,!color=#000000,!rotate=true]:0.003389)[&alrt=0.0,!color=#000000,!rotate=true]:0.0)[&alrt=1.0,!color=#000000,!rotate=true]:0.0,(((((('KU887825/VN/2011'[&!color=#000000,!rotate=true]:0.0,'KU888005/VN/2011'[&!color=#000000,!rotate=true]:0.0)[&!color=#000000,!rotate=true]:0.0,'KU159505/VN/2012'[&!color=#000000,!rotate=true]:0.021085)[&alrt=0.0,!color=#000000,!rotate=true]:0.0,'KU159470/VN/2012'[&!color=#000000,!rotate=true]:0.003384)[&alrt=0.0,!color=#000000,!rotate=true]:0.0,'KU888069/VN/2011'[&!color=#000000,!rotate=true]:0.003387)[&alrt=0.852,!color=#000000,!rotate=true]:0.003387,((('KJ686258/VN/2011'[&!color=#000000,!rotate=true]:0.0,'KJ686135/VN/2012'[&!color=#000000,!rotate=true]:0.013874)[&alrt=0.0,!color=#000000,!rotate=true]:0.0,'KJ686248/VN/2012'[&!color=#000000,!rotate=true]:0.003388)[&alrt=0.0,!color=#000000,!rotate=true]:0.0,'KU887984/VN/2012'[&!color=#000000,!rotate=true]:0.003386)[&alrt=0.87,!color=#000000,!rotate=true]:0.003388)[&alrt=0.0,!color=#000000,!rotate=true]:0.0,(('KU887897/VN/2011'[&!color=#000000,!rotate=true]:0.0,'KU888105/VN/2011'[&!color=#000000,!rotate=true]:0.0)[&!color=#000000,!rotate=true]:0.003388,('KU159461/VN/2012'[&!color=#000000,!rotate=true]:0.006829,'KU159458/VN/2012'[&!color=#000000,!rotate=true]:0.0)[&alrt=0.0,!color=#000000,!rotate=true]:0.0)[&alrt=0.846,!color=#000000,!rotate=true]:0.003389)[&alrt=0.853,!color=#000000,!rotate=true]:0.0)[&alrt=0.0,!color=#000000,!rotate=true]:0.0,(((('KJ686143/VN/2011'[&!color=#000000,!rotate=true]:0.0,'KU887763/VN/2011'[&!color=#000000,!rotate=true]:0.0,'KU887776/VN/2011'[&!color=#000000,!rotate=true]:0.0)[&!color=#000000,!rotate=true]:0.00339,('KU887858/VN/2011'[&!color=#000000,!rotate=true]:0.0,'KU887873/VN/2011'[&!color=#000000,!rotate=true]:0.003393)[&alrt=0.0,!color=#000000,!rotate=true]:0.0)[&alrt=0.0,!color=#000000,!rotate=true]:0.0,'KU888044/VN/2011'[&!color=#000000,!rotate=true]:0.006839)[&alrt=0.001,!color=#000000,!rotate=true]:0.003389,('KU159490/VN/2012'[&!color=#000000,!rotate=true]:0.0,'KU887913/VN/2011'[&!color=#000000,!rotate=true]:0.00339)[&alrt=0.838,!color=#000000,!rotate=true]:0.003389)[&alrt=0.0,!color=#000000,!rotate=true]:0.0)[&alrt=0.0,!color=#000000,!rotate=true]:0.0)[&alrt=0.953,!color=#000000,!rotate=true]:0.0,((((('KU888057/VN/2011'[&!color=#000000,!rotate=true]:0.00339,'KU888163/VN/2011'[&!color=#000000,!rotate=true]:0.0)[&alrt=0.913,!color=#000000,!rotate=true]:0.003389,'KU888166/VN/2011'[&!color=#000000,!rotate=true]:0.0)[&alrt=0.0,!color=#000000,!rotate=true]:0.0,'KJ686226/VN/2012'[&!color=#000000,!rotate=true]:0.003389)[&alrt=0.886,!color=#000000,!rotate=true]:0.003389,(('KJ686235/VN/2012'[&!color=#000000,!rotate=true]:0.003385,'KU887951/VN/2011'[&!color=#000000,!rotate=true]:0.0)[&alrt=0.0,!color=#000000,!rotate=true]:0.0,'LR798440/MG/2017'[&!color=#000000,!rotate=true]:0.029185)[&alrt=0.854,!color=#000000,!rotate=true]:0.003387)[&alrt=0.0,!color=#000000,!rotate=true]:0.0,('KJ686160/VN/2012'[&!color=#000000,!rotate=true]:0.0,'MF185268/CN/2012'[&!color=#000000,!rotate=true]:0.0)[&!color=#000000,!rotate=true]:0.003387)[&alrt=0.0,!color=#000000,!rotate=true]:0.0)[&alrt=0.0,!color=#000000,!rotate=true]:0.0,((('KC222961/VN/2011'[&!color=#000000,!rotate=true]:0.0,'KC222963/VN/2011'[&!color=#000000,!rotate=true]:0.0,'KU887818/VN/2011'[&!color=#000000,!rotate=true]:0.0,'KU887844/VN/2011'[&!color=#000000,!rotate=true]:0.0,'KU887882/VN/2011'[&!color=#000000,!rotate=true]:0.0,'KU887983/VN/2011'[&!color=#000000,!rotate=true]:0.0,'KU888042/VN/2011'[&!color=#000000,!rotate=true]:0.0)[&!color=#000000,!rotate=true]:0.0,'KU887946/VN/2011'[&!color=#000000,!rotate=true]:0.003387)[&alrt=0.0,!color=#000000,!rotate=true]:0.0,'KU887989/VN/2011'[&!color=#000000,!rotate=true]:0.003386)[&alrt=0.927,!color=#000000,!rotate=true]:0.003387)[&alrt=0.0,!color=#000000,!rotate=true]:0.0,(((((('KU888160/VN/2011'[&!color=#000000,!rotate=true]:0.0,'KY198401/VN/2011'[&!color=#000000,!rotate=true]:0.0)[&!color=#000000,!rotate=true]:0.0,'KU887872/VN/2011'[&!color=#000000,!rotate=true]:0.003392)[&alrt=0.89,!color=#000000,!rotate=true]:0.003388,(('KC222966/VN/2011'[&!color=#000000,!rotate=true]:0.003386,'KU887826/VN/2011'[&!color=#000000,!rotate=true]:0.0)[&alrt=0.93,!color=#000000,!rotate=true]:0.003387,'KU887867/VN/2011'[&!color=#000000,!rotate=true]:0.0)[&alrt=0.0,!color=#000000,!rotate=true]:0.0)[&alrt=0.852,!color=#000000,!rotate=true]:0.003387,(('KU887815/VN/2011'[&!color=#000000,!rotate=true]:0.0,'KU887836/VN/2011'[&!color=#000000,!rotate=true]:0.0)[&!color=#000000,!rotate=true]:0.003389,'KU888157/VN/2011'[&!color=#000000,!rotate=true]:0.003388)[&alrt=0.0,!color=#000000,!rotate=true]:0.0)[&alrt=0.228,!color=#000000,!rotate=true]:0.0,('KJ686133/VN/2011'[&!color=#000000,!rotate=true]:0.0,'KJ686299/VN/2011'[&!color=#000000,!rotate=true]:0.0,'KU887835/VN/2011'[&!color=#000000,!rotate=true]:0.0)[&!color=#000000,!rotate=true]:0.0)[&alrt=0.0,!color=#000000,!rotate=true]:0.0,'KU887902/VN/2011'[&!color=#000000,!rotate=true]:0.003385)[&alrt=0.914,!color=#000000,!rotate=true]:0.003388)[&alrt=0.806,!color=#000000,!rotate=true]:0.003386,'KC222972/VN/2011'[&!color=#000000,!rotate=true]:0.003395)[&alrt=0.808,!color=#000000,!rotate=true]:0.003514,('JQ766206/CN/2009'[&!color=#000000,!rotate=true]:0.0,'KC866739/CN/2010'[&!color=#000000,!rotate=true]:0.003377)[&alrt=0.789,!color=#000000,!rotate=true]:0.003384)[&alrt=0.786,!color=#000000,!rotate=true]:0.003372,('KF925272/CN/2012'[&!color=#000000,!rotate=true]:0.010299,'HQ668334/CN/2010'[&!color=#000000,!rotate=true]:0.006852)[&alrt=0.785,!color=#000000,!rotate=true]:0.003493)[&alrt=0.0,!color=#000000,!rotate=true]:0.0,('JQ315068/CN/2011'[&!color=#000000,!rotate=true]:0.0069,'JN579901/CN/2010'[&!color=#000000,!rotate=true]:0.003384)[&alrt=0.78,!color=#000000,!rotate=true]:0.003396)[&alrt=0.597,!color=#000000,!rotate=true]:0.0,(((('KC866649/CN/2008'[&!color=#000000,!rotate=true]:0.006815,'KU595740/CN/2010'[&!color=#000000,!rotate=true]:0.010295)[&alrt=0.0,!color=#000000,!rotate=true]:0.0,'KC801030/CN/2008'[&!color=#000000,!rotate=true]:0.010309)[&alrt=0.953,!color=#000000,!rotate=true]:0.006806,('JF918561/CN/2009'[&!color=#000000,!rotate=true]:0.006792,'JQ315072/CN/2009'[&!color=#000000,!rotate=true]:0.0)[&alrt=0.0,!color=#000000,!rotate=true]:0.0)[&alrt=0.892,!color=#000000,!rotate=true]:0.003374,('HQ668272/CN/2010'[&!color=#000000,!rotate=true]:0.0,'HQ668275/CN/2010'[&!color=#000000,!rotate=true]:0.0,'JF727838/CN/2010'[&!color=#000000,!rotate=true]:0.0)[&!color=#000000,!rotate=true]:0.0)[&alrt=0.872,!color=#000000,!rotate=true]:0.003373)[&alrt=0.248,!color=#000000,!rotate=true]:0.0,('HQ667784/CN/2009'[&!color=#000000,!rotate=true]:0.0,'HQ891925/CN/2009'[&!color=#000000,!rotate=true]:0.0)[&!color=#000000,!rotate=true]:0.003372)[&alrt=0.526,!color=#000000,!rotate=true]:0.0,((((('JQ003954/CN/2009'[&!color=#000000,!rotate=true]:0.0,'JQ003956/CN/2010'[&!color=#000000,!rotate=true]:0.0,'JQ003957/CN/2009'[&!color=#000000,!rotate=true]:0.0,'JQ003958/CN/2010'[&!color=#000000,!rotate=true]:0.0,'JQ003959/CN/2003'[&!color=#000000,!rotate=true]:0.0,'JQ003964/CN/2010'[&!color=#000000,!rotate=true]:0.0,'JQ003966/CN/2010'[&!color=#000000,!rotate=true]:0.0,'JQ003967/CN/2010'[&!color=#000000,!rotate=true]:0.0,'JQ003969/CN/2010'[&!color=#000000,!rotate=true]:0.0,'JQ003971/CN/2010'[&!color=#000000,!rotate=true]:0.0,'JQ003973/CN/2010'[&!color=#000000,!rotate=true]:0.0,'JQ003974/CN/2010'[&!color=#000000,!rotate=true]:0.0,'JQ003975/CN/2010'[&!color=#000000,!rotate=true]:0.0,'JQ003976/CN/2010'[&!color=#000000,!rotate=true]:0.0,'JQ003977/CN/2010'[&!color=#000000,!rotate=true]:0.0,'JQ003978/CN/2009'[&!color=#000000,!rotate=true]:0.0,'JQ315050/CN/2010'[&!color=#000000,!rotate=true]:0.0,'JQ315056/CN/2010'[&!color=#000000,!rotate=true]:0.0,'JQ315057/CN/2010'[&!color=#000000,!rotate=true]:0.0,'JQ315059/CN/2003'[&!color=#000000,!rotate=true]:0.0,'JQ315062/CN/2010'[&!color=#000000,!rotate=true]:0.0,'JQ315074/CN/2003'[&!color=#000000,!rotate=true]:0.0,'JQ315081/CN/2010'[&!color=#000000,!rotate=true]:0.0,'JQ315082/CN/2010'[&!color=#000000,!rotate=true]:0.0,'JQ315083/CN/2010'[&!color=#000000,!rotate=true]:0.0,'JQ315084/CN/2010'[&!color=#000000,!rotate=true]:0.0,'JQ315085/CN/2010'[&!color=#000000,!rotate=true]:0.0,'JQ315086/CN/2010'[&!color=#000000,!rotate=true]:0.0,'JQ315087/CN/2010'[&!color=#000000,!rotate=true]:0.0,'JQ315088/CN/2010'[&!color=#000000,!rotate=true]:0.0,'JQ315089/CN/2010'[&!color=#000000,!rotate=true]:0.0,'JQ315090/CN/2010'[&!color=#000000,!rotate=true]:0.0,'JQ315091/CN/2011'[&!color=#000000,!rotate=true]:0.0,'JQ315092/CN/2011'[&!color=#000000,!rotate=true]:0.0,'JQ315093/CN/2011'[&!color=#000000,!rotate=true]:0.0)[&!color=#000000,!rotate=true]:0.0,'HM855952/CN/2010'[&!color=#000000,!rotate=true]:0.003369)[&alrt=0.0,!color=#000000,!rotate=true]:0.0,'JQ003953/CN/2010'[&!color=#000000,!rotate=true]:0.003371)[&alrt=0.0,!color=#000000,!rotate=true]:0.0,'JQ315078/CN/2011'[&!color=#000000,!rotate=true]:0.003369)[&alrt=0.831,!color=#000000,!rotate=true]:0.003371,(((((('JX203356/CN/2010'[&!color=#000000,!rotate=true]:0.0,'JX203357/CN/2010'[&!color=#000000,!rotate=true]:0.0)[&!color=#000000,!rotate=true]:0.003383,'KU595739/CN/2010'[&!color=#000000,!rotate=true]:0.006908)[&alrt=0.798,!color=#000000,!rotate=true]:0.003384,('HQ668309/CN/2010'[&!color=#000000,!rotate=true]:0.003292,'KM260019/CN/2011'[&!color=#000000,!rotate=true]:0.010451)[&alrt=0.785,!color=#000000,!rotate=true]:0.003542)[&alrt=0.0,!color=#000000,!rotate=true]:0.0,'HM245928/CN/2010'[&!color=#000000,!rotate=true]:0.003501)[&alrt=0.855,!color=#000000,!rotate=true]:0.003374,('JN835282/CN/2009'[&!color=#000000,!rotate=true]:0.003373,'KJ004556/CN/2010'[&!color=#000000,!rotate=true]:0.0)[&alrt=0.0,!color=#000000,!rotate=true]:0.0)[&alrt=0.857,!color=#000000,!rotate=true]:0.003371,'HQ668426/CN/2010'[&!color=#000000,!rotate=true]:0.003373)[&alrt=0.0,!color=#000000,!rotate=true]:0.0)[&alrt=0.0,!color=#000000,!rotate=true]:0.0)[&alrt=1.0,!color=#000000,!rotate=true]:0.0,((((((((((('KU710733/CN/2014'[&!color=#000000,!rotate=true]:0.0,'LC412870/CN/2016'[&!color=#000000,!rotate=true]:0.0)[&!color=#000000,!rotate=true]:0.003368,('LC147374/CN/2015'[&!color=#000000,!rotate=true]:0.0,'LC147378/CN/2015'[&!color=#000000,!rotate=true]:0.0)[&!color=#000000,!rotate=true]:0.0)[&alrt=0.953,!color=#000000,!rotate=true]:0.00679,('KX871491/CN/2012'[&!color=#000000,!rotate=true]:0.0,'KX871588/CN/2014'[&!color=#000000,!rotate=true]:0.0,'LC411849/CN/2014'[&!color=#000000,!rotate=true]:0.0,'LC411857/CN/2014'[&!color=#000000,!rotate=true]:0.0)[&!color=#000000,!rotate=true]:0.0)[&alrt=0.0,!color=#000000,!rotate=true]:0.0,('LC411794/CN/2014'[&!color=#000000,!rotate=true]:0.0,'LC411858/CN/2014'[&!color=#000000,!rotate=true]:0.0,'LC411859/CN/2014'[&!color=#000000,!rotate=true]:0.0,'LC411869/CN/2014'[&!color=#000000,!rotate=true]:0.0)[&!color=#000000,!rotate=true]:0.003372)[&alrt=0.807,!color=#000000,!rotate=true]:0.003385,((('KX871569/CN/2014'[&!color=#000000,!rotate=true]:0.0,'KX871581/CN/2014'[&!color=#000000,!rotate=true]:0.0)[&!color=#000000,!rotate=true]:0.006946,'LC411785/CN/2014'[&!color=#000000,!rotate=true]:0.003337)[&alrt=0.883,!color=#000000,!rotate=true]:0.007043,'KX871562/CN/2014'[&!color=#000000,!rotate=true]:0.003427)[&alrt=0.788,!color=#000000,!rotate=true]:0.003397)[&alrt=0.788,!color=#000000,!rotate=true]:0.00342,((('KM408464/CN/2013'[&!color=#000000,!rotate=true]:0.0,'KP290090/CN/2013'[&!color=#000000,!rotate=true]:0.0,'KX871509/CN/2013'[&!color=#000000,!rotate=true]:0.0,'KX871537/CN/2013'[&!color=#000000,!rotate=true]:0.0,'KX871599/CN/2014'[&!color=#000000,!rotate=true]:0.0)[&!color=#000000,!rotate=true]:0.0,('KX871510/CN/2013'[&!color=#000000,!rotate=true]:0.0,'KX871529/CN/2013'[&!color=#000000,!rotate=true]:0.0,'KX871589/CN/2014'[&!color=#000000,!rotate=true]:0.0)[&!color=#000000,!rotate=true]:0.003373)[&alrt=0.0,!color=#000000,!rotate=true]:0.0,(((('KP290085/CN/2013'[&!color=#000000,!rotate=true]:0.0,'KP290095/CN/2013'[&!color=#000000,!rotate=true]:0.0,'KP290109/CN/2013'[&!color=#000000,!rotate=true]:0.0)[&!color=#000000,!rotate=true]:0.007005,'KP290091/CN/2013'[&!color=#000000,!rotate=true]:0.003224)[&alrt=0.906,!color=#000000,!rotate=true]:0.007093,'KF798218/CN/2011'[&!color=#000000,!rotate=true]:0.006804)[&alrt=0.0,!color=#000000,!rotate=true]:0.0,('KX871549/CN/2014'[&!color=#000000,!rotate=true]:0.0,'KX871597/CN/2014'[&!color=#000000,!rotate=true]:0.0)[&!color=#000000,!rotate=true]:0.003385)[&alrt=0.0,!color=#000000,!rotate=true]:0.0)[&alrt=0.0,!color=#000000,!rotate=true]:0.0)[&alrt=0.0,!color=#000000,!rotate=true]:0.0,('KP289431/CN/2013'[&!color=#000000,!rotate=true]:0.0,'MH716151/CN/2015'[&!color=#000000,!rotate=true]:0.003372)[&alrt=0.856,!color=#000000,!rotate=true]:0.003372)[&alrt=0.0,!color=#000000,!rotate=true]:0.0,'KM408467/CN/2013'[&!color=#000000,!rotate=true]:0.003373)[&alrt=0.889,!color=#000000,!rotate=true]:0.003371,'KU726154/CN/2014'[&!color=#000000,!rotate=true]:0.0)[&alrt=0.825,!color=#000000,!rotate=true]:0.003371,((('HQ668284/CN/2010'[&!color=#000000,!rotate=true]:0.0,'HQ668285/CN/2010'[&!color=#000000,!rotate=true]:0.0,'HQ668286/CN/2010'[&!color=#000000,!rotate=true]:0.0,'JQ419491/CN/2010'[&!color=#000000,!rotate=true]:0.0,'JQ419492/CN/2010'[&!color=#000000,!rotate=true]:0.0,'JQ639022/CN/2010'[&!color=#000000,!rotate=true]:0.0,'KM408443/CN/2010'[&!color=#000000,!rotate=true]:0.0,'KM408447/CN/2011'[&!color=#000000,!rotate=true]:0.0)[&!color=#000000,!rotate=true]:0.0,('JQ419493/CN/2010'[&!color=#000000,!rotate=true]:0.0,'JQ419497/CN/2010'[&!color=#000000,!rotate=true]:0.0,'JQ419498/CN/2010'[&!color=#000000,!rotate=true]:0.0)[&!color=#000000,!rotate=true]:0.003377)[&alrt=0.857,!color=#000000,!rotate=true]:0.003375,'KM408454/CN/2011'[&!color=#000000,!rotate=true]:0.0)[&alrt=0.855,!color=#000000,!rotate=true]:0.003373)[&alrt=0.0,!color=#000000,!rotate=true]:0.0,('HM212465/CN/2009'[&!color=#000000,!rotate=true]:0.0,'HM212466/CN/2009'[&!color=#000000,!rotate=true]:0.0,'HQ667787/CN/2009'[&!color=#000000,!rotate=true]:0.0,'HQ668280/CN/2010'[&!color=#000000,!rotate=true]:0.0,'HQ668425/CN/2010'[&!color=#000000,!rotate=true]:0.0,'HQ668427/CN/2010'[&!color=#000000,!rotate=true]:0.0,'HQ668428/CN/2010'[&!color=#000000,!rotate=true]:0.0,'HQ668429/CN/2010'[&!color=#000000,!rotate=true]:0.0,'HQ668430/CN/2010'[&!color=#000000,!rotate=true]:0.0,'HQ668431/CN/2010'[&!color=#000000,!rotate=true]:0.0,'HQ668434/CN/2010'[&!color=#000000,!rotate=true]:0.0,'HQ668448/CN/2010'[&!color=#000000,!rotate=true]:0.0,'HQ668449/CN/2010'[&!color=#000000,!rotate=true]:0.0,'HQ668453/CN/2010'[&!color=#000000,!rotate=true]:0.0,'HQ891928/CN/2009'[&!color=#000000,!rotate=true]:0.0,'HQ891929/CN/2009'[&!color=#000000,!rotate=true]:0.0,'JN835284/CN/2009'[&!color=#000000,!rotate=true]:0.0,'JQ315060/CN/2010'[&!color=#000000,!rotate=true]:0.0,'JQ766236/CN/2010'[&!color=#000000,!rotate=true]:0.0,'JX678880/CN/2009'[&!color=#000000,!rotate=true]:0.0,'JX678881/CN/2009'[&!color=#000000,!rotate=true]:0.0,'KF150166/CN/2010'[&!color=#000000,!rotate=true]:0.0,'KY081979/CN/2011'[&!color=#000000,!rotate=true]:0.0)[&!color=#000000,!rotate=true]:0.0)[&alrt=0.928,!color=#000000,!rotate=true]:0.0)[&alrt=0.0,!color=#000000,!rotate=true]:0.0,((((((('HQ668223/CN/2010'[&!color=#000000,!rotate=true]:0.0,'HQ668310/CN/2010'[&!color=#000000,!rotate=true]:0.0,'JQ419499/CN/2010'[&!color=#000000,!rotate=true]:0.0,'JX455106/CN/2010'[&!color=#000000,!rotate=true]:0.0,'KM288732/CN/2009'[&!color=#000000,!rotate=true]:0.0,'KM288733/CN/2009'[&!color=#000000,!rotate=true]:0.0,'KM288735/CN/2009'[&!color=#000000,!rotate=true]:0.0,'KM288736/CN/2009'[&!color=#000000,!rotate=true]:0.0,'KM288739/CN/2009'[&!color=#000000,!rotate=true]:0.0,'KM288740/CN/2009'[&!color=#000000,!rotate=true]:0.0)[&!color=#000000,!rotate=true]:0.0,('JX203332/CN/2010'[&!color=#000000,!rotate=true]:0.0,'JX203333/CN/2010'[&!color=#000000,!rotate=true]:0.0)[&!color=#000000,!rotate=true]:0.006798)[&alrt=0.0,!color=#000000,!rotate=true]:0.0,(((('JN835271/CN/2009'[&!color=#000000,!rotate=true]:0.0,'KY081975/CN/2010'[&!color=#000000,!rotate=true]:0.0)[&!color=#000000,!rotate=true]:0.003371,'JQ766136/CN/2011'[&!color=#000000,!rotate=true]:0.003371)[&alrt=0.0,!color=#000000,!rotate=true]:0.0,'JX203264/CN/2011'[&!color=#000000,!rotate=true]:0.006798)[&alrt=0.0,!color=#000000,!rotate=true]:0.0,(('HM002489/CN/2009'[&!color=#000000,!rotate=true]:0.0,'JF317986/CN/2009'[&!color=#000000,!rotate=true]:0.0)[&!color=#000000,!rotate=true]:0.003413,'HQ668191/CN/2010'[&!color=#000000,!rotate=true]:0.003396)[&alrt=0.775,!color=#000000,!rotate=true]:0.003384)[&alrt=0.0,!color=#000000,!rotate=true]:0.0)[&alrt=0.0,!color=#000000,!rotate=true]:0.0,'HQ668250/CN/2010'[&!color=#000000,!rotate=true]:0.003369)[&alrt=0.864,!color=#000000,!rotate=true]:0.003371,(((((('KX871534/CN/2013'[&!color=#000000,!rotate=true]:0.0,'KX871594/CN/2014'[&!color=#000000,!rotate=true]:0.0)[&!color=#000000,!rotate=true]:0.003066,'KU595887/CN/2014'[&!color=#000000,!rotate=true]:0.018014)[&alrt=0.767,!color=#000000,!rotate=true]:0.003706,'JQ316638/CN/2011'[&!color=#000000,!rotate=true]:0.0)[&alrt=0.863,!color=#000000,!rotate=true]:0.003369,'HQ668450/CN/2010'[&!color=#000000,!rotate=true]:0.0)[&alrt=0.0,!color=#000000,!rotate=true]:0.0,(('KM288731/CN/2009'[&!color=#000000,!rotate=true]:0.0,'KM288753/CN/2009'[&!color=#000000,!rotate=true]:0.0)[&!color=#000000,!rotate=true]:0.003373,'KX871571/CN/2014'[&!color=#000000,!rotate=true]:0.0)[&alrt=0.86,!color=#000000,!rotate=true]:0.003371)[&alrt=0.0,!color=#000000,!rotate=true]:0.0,((('AB675650/CN/2011'[&!color=#000000,!rotate=true]:0.0,'HQ668316/CN/2010'[&!color=#000000,!rotate=true]:0.0)[&!color=#000000,!rotate=true]:0.0,'AB675642/CN/2011'[&!color=#000000,!rotate=true]:0.003371)[&alrt=0.0,!color=#000000,!rotate=true]:0.0,'AB675641/CN/2011'[&!color=#000000,!rotate=true]:0.006796)[&alrt=0.879,!color=#000000,!rotate=true]:0.003371)[&alrt=0.888,!color=#000000,!rotate=true]:0.003371)[&alrt=0.0,!color=#000000,!rotate=true]:0.0,((((('HQ668247/CN/2010'[&!color=#000000,!rotate=true]:0.0,'HQ668248/CN/2010'[&!color=#000000,!rotate=true]:0.0,'HQ668249/CN/2010'[&!color=#000000,!rotate=true]:0.0,'HQ668317/CN/2010'[&!color=#000000,!rotate=true]:0.0)[&!color=#000000,!rotate=true]:0.006797,'JN864018/CN/2010'[&!color=#000000,!rotate=true]:0.0)[&alrt=0.0,!color=#000000,!rotate=true]:0.0,'JN835281/CN/2009'[&!color=#000000,!rotate=true]:0.006796)[&alrt=0.0,!color=#000000,!rotate=true]:0.0,'KC866685/CN/2008'[&!color=#000000,!rotate=true]:0.0068)[&alrt=0.857,!color=#000000,!rotate=true]:0.003373,(((('KM288750/CN/2009'[&!color=#000000,!rotate=true]:0.0,'KM288754/CN/2009'[&!color=#000000,!rotate=true]:0.0)[&!color=#000000,!rotate=true]:0.003379,'JQ766174/CN/2008'[&!color=#000000,!rotate=true]:0.0)[&alrt=0.0,!color=#000000,!rotate=true]:0.0,'KM288745/CN/2009'[&!color=#000000,!rotate=true]:0.003378)[&alrt=0.0,!color=#000000,!rotate=true]:0.0,'JQ639384/CN/2011'[&!color=#000000,!rotate=true]:0.006802)[&alrt=0.865,!color=#000000,!rotate=true]:0.003374)[&alrt=0.0,!color=#000000,!rotate=true]:0.0)[&alrt=0.0,!color=#000000,!rotate=true]:0.0,((('JQ766225/CN/2010'[&!color=#000000,!rotate=true]:0.0,'JQ766234/CN/2010'[&!color=#000000,!rotate=true]:0.0)[&!color=#000000,!rotate=true]:0.00337,'HQ891924/CN/2009'[&!color=#000000,!rotate=true]:0.003372)[&alrt=0.0,!color=#000000,!rotate=true]:0.0,('HQ668362/CN/2010'[&!color=#000000,!rotate=true]:0.0,'KM260014/CN/2011'[&!color=#000000,!rotate=true]:0.00337)[&alrt=0.848,!color=#000000,!rotate=true]:0.003372)[&alrt=0.0,!color=#000000,!rotate=true]:0.0)[&alrt=1.0,!color=#000000,!rotate=true]:0.0)[&alrt=0.0,!color=#000000,!rotate=true]:0.0,((('HQ667783/CN/2009'[&!color=#000000,!rotate=true]:0.0,'HQ891923/CN/2009'[&!color=#000000,!rotate=true]:0.0,'HQ891927/CN/2009'[&!color=#000000,!rotate=true]:0.0,'KM288730/CN/2009'[&!color=#000000,!rotate=true]:0.0,'KM288751/CN/2009'[&!color=#000000,!rotate=true]:0.0)[&!color=#000000,!rotate=true]:0.0,('HQ667786/CN/2009'[&!color=#000000,!rotate=true]:0.0,'JN835280/CN/2009'[&!color=#000000,!rotate=true]:0.006823)[&alrt=0.847,!color=#000000,!rotate=true]:0.003349)[&alrt=0.0,!color=#000000,!rotate=true]:0.0,('KM288742/CN/2009'[&!color=#000000,!rotate=true]:0.0,'KM288746/CN/2009'[&!color=#000000,!rotate=true]:0.0)[&!color=#000000,!rotate=true]:0.003339)[&alrt=0.845,!color=#000000,!rotate=true]:0.003498)[&alrt=0.0,!color=#000000,!rotate=true]:0.0,(('JQ766130/CN/2011'[&!color=#000000,!rotate=true]:0.0,'HQ668254/CN/2010'[&!color=#000000,!rotate=true]:0.006784)[&alrt=0.852,!color=#000000,!rotate=true]:0.00337,'KC689929/CN/2010'[&!color=#000000,!rotate=true]:0.006796)[&alrt=0.0,!color=#000000,!rotate=true]:0.0)[&alrt=0.0,!color=#000000,!rotate=true]:0.0,((((((('HQ668253/CN/2010'[&!color=#000000,!rotate=true]:0.0,'HQ668266/CN/2010'[&!color=#000000,!rotate=true]:0.0,'HQ668293/CN/2010'[&!color=#000000,!rotate=true]:0.0,'HQ668297/CN/2010'[&!color=#000000,!rotate=true]:0.0,'HQ668325/CN/2010'[&!color=#000000,!rotate=true]:0.0,'HQ668336/CN/2010'[&!color=#000000,!rotate=true]:0.0,'HQ668337/CN/2010'[&!color=#000000,!rotate=true]:0.0,'HQ668338/CN/2010'[&!color=#000000,!rotate=true]:0.0,'HQ668339/CN/2010'[&!color=#000000,!rotate=true]:0.0,'HQ668356/CN/2010'[&!color=#000000,!rotate=true]:0.0,'HQ668375/CN/2010'[&!color=#000000,!rotate=true]:0.0,'HQ668379/CN/2010'[&!color=#000000,!rotate=true]:0.0)[&!color=#000000,!rotate=true]:0.0,(((('HQ668298/CN/2010'[&!color=#000000,!rotate=true]:0.0,'HQ668299/CN/2010'[&!color=#000000,!rotate=true]:0.0,'HQ668300/CN/2010'[&!color=#000000,!rotate=true]:0.0)[&!color=#000000,!rotate=true]:0.0,'JX098273/CN/2011'[&!color=#000000,!rotate=true]:0.003386)[&alrt=0.87,!color=#000000,!rotate=true]:0.003385,(('HQ668313/CN/2010'[&!color=#000000,!rotate=true]:0.0,'HQ668314/CN/2010'[&!color=#000000,!rotate=true]:0.0)[&!color=#000000,!rotate=true]:0.003386,'AB679726/CN/2010'[&!color=#000000,!rotate=true]:0.003385)[&alrt=0.259,!color=#000000,!rotate=true]:0.0)[&alrt=0.0,!color=#000000,!rotate=true]:0.0,'HQ668294/CN/2010'[&!color=#000000,!rotate=true]:0.003385)[&alrt=0.0,!color=#000000,!rotate=true]:0.0)[&alrt=0.913,!color=#000000,!rotate=true]:0.0,'HQ668295/CN/2010'[&!color=#000000,!rotate=true]:0.003386)[&alrt=0.698,!color=#000000,!rotate=true]:0.0,(('AB675638/CN/2010'[&!color=#000000,!rotate=true]:0.0,'JQ315052/CN/2010'[&!color=#000000,!rotate=true]:0.0)[&!color=#000000,!rotate=true]:0.0,('JQ315051/CN/2010'[&!color=#000000,!rotate=true]:0.0,'JQ315055/CN/2010'[&!color=#000000,!rotate=true]:0.0)[&!color=#000000,!rotate=true]:0.003361)[&alrt=0.877,!color=#000000,!rotate=true]:0.003388)[&alrt=0.889,!color=#000000,!rotate=true]:0.006935,'JQ003970/CN/2010'[&!color=#000000,!rotate=true]:0.003377)[&alrt=0.903,!color=#000000,!rotate=true]:0.010507,'JQ315054/CN/2010'[&!color=#000000,!rotate=true]:0.0)[&alrt=0.84,!color=#000000,!rotate=true]:0.006799,((((('HQ668352/CN/2010'[&!color=#000000,!rotate=true]:0.0,'HQ668353/CN/2010'[&!color=#000000,!rotate=true]:0.0,'HQ668406/CN/2010'[&!color=#000000,!rotate=true]:0.0,'HQ668407/CN/2010'[&!color=#000000,!rotate=true]:0.0,'HQ668408/CN/2010'[&!color=#000000,!rotate=true]:0.0,'JQ074187/CN/2010'[&!color=#000000,!rotate=true]:0.0,'JQ074188/CN/2010'[&!color=#000000,!rotate=true]:0.0,'JQ074189/CN/2010'[&!color=#000000,!rotate=true]:0.0)[&!color=#000000,!rotate=true]:0.0,(('HQ668361/CN/2010'[&!color=#000000,!rotate=true]:0.0,'HQ668384/CN/2010'[&!color=#000000,!rotate=true]:0.0)[&!color=#000000,!rotate=true]:0.0,'JQ973704/RU/2011'[&!color=#000000,!rotate=true]:0.006814)[&alrt=0.861,!color=#000000,!rotate=true]:0.003379)[&alrt=0.926,!color=#000000,!rotate=true]:0.00681,'JQ326297/CN/2010'[&!color=#000000,!rotate=true]:0.0)[&alrt=0.354,!color=#000000,!rotate=true]:0.003432,'JN646108/CN/2008'[&!color=#000000,!rotate=true]:0.003461)[&alrt=0.905,!color=#000000,!rotate=true]:0.006871,('HQ668437/CN/2010'[&!color=#000000,!rotate=true]:0.0,'HQ668438/CN/2010'[&!color=#000000,!rotate=true]:0.0)[&!color=#000000,!rotate=true]:0.0)[&alrt=0.0,!color=#000000,!rotate=true]:0.0)[&alrt=0.868,!color=#000000,!rotate=true]:0.003371)[&alrt=0.867,!color=#000000,!rotate=true]:0.003372,((((((((((((('KU595861/CN/2014'[&!color=#000000,!rotate=true]:0.0,'KU595870/CN/2014'[&!color=#000000,!rotate=true]:0.0,'KU595873/CN/2014'[&!color=#000000,!rotate=true]:0.0,'MG588040/CN/2015'[&!color=#000000,!rotate=true]:0.0,'MG588042/CN/2015'[&!color=#000000,!rotate=true]:0.0)[&!color=#000000,!rotate=true]:0.0,'KU595880/CN/2014'[&!color=#000000,!rotate=true]:0.003378)[&alrt=0.0,!color=#000000,!rotate=true]:0.0,'KU595871/CN/2014'[&!color=#000000,!rotate=true]:0.003377)[&alrt=0.883,!color=#000000,!rotate=true]:0.003377,'KU595872/CN/2014'[&!color=#000000,!rotate=true]:0.0)[&alrt=0.931,!color=#000000,!rotate=true]:0.006803,((('KU595874/CN/2014'[&!color=#000000,!rotate=true]:0.0,'KU595877/CN/2014'[&!color=#000000,!rotate=true]:0.0,'KU595878/CN/2014'[&!color=#000000,!rotate=true]:0.0)[&!color=#000000,!rotate=true]:0.003392,'KU710734/CN/2014'[&!color=#000000,!rotate=true]:0.006873)[&alrt=0.876,!color=#000000,!rotate=true]:0.006944,((('KX372690/CN/2013'[&!color=#000000,!rotate=true]:0.0,'KX372691/CN/2013'[&!color=#000000,!rotate=true]:0.0)[&!color=#000000,!rotate=true]:0.006791,'KC866804/CN/2012'[&!color=#000000,!rotate=true]:0.0)[&alrt=0.0,!color=#000000,!rotate=true]:0.0,'KP198623/CN/2012'[&!color=#000000,!rotate=true]:0.003371)[&alrt=0.0,!color=#000000,!rotate=true]:0.0)[&alrt=0.836,!color=#000000,!rotate=true]:0.003372)[&alrt=0.0,!color=#000000,!rotate=true]:0.0,((('KU726100/CN/2014'[&!color=#000000,!rotate=true]:0.0,'KU726144/CN/2014'[&!color=#000000,!rotate=true]:0.0,'KU726181/CN/2014'[&!color=#000000,!rotate=true]:0.0,'KU726196/CN/2014'[&!color=#000000,!rotate=true]:0.0,'KU726201/CN/2014'[&!color=#000000,!rotate=true]:0.0)[&!color=#000000,!rotate=true]:0.0,'KT008672/CN/2014'[&!color=#000000,!rotate=true]:0.003372)[&alrt=0.929,!color=#000000,!rotate=true]:0.006796,(('MG773123/CN/2014'[&!color=#000000,!rotate=true]:0.0,'MG773125/CN/2014'[&!color=#000000,!rotate=true]:0.0)[&!color=#000000,!rotate=true]:0.0,'KU726188/CN/2014'[&!color=#000000,!rotate=true]:0.006792)[&alrt=0.0,!color=#000000,!rotate=true]:0.0)[&alrt=0.937,!color=#000000,!rotate=true]:0.006798)[&alrt=0.837,!color=#000000,!rotate=true]:0.003372,((((('KP289427/CN/2013'[&!color=#000000,!rotate=true]:0.0,'KP290083/CN/2013'[&!color=#000000,!rotate=true]:0.0,'KP290089/CN/2013'[&!color=#000000,!rotate=true]:0.0,'KP290092/CN/2013'[&!color=#000000,!rotate=true]:0.0)[&!color=#000000,!rotate=true]:0.003368,('KP005821/CN/2013'[&!color=#000000,!rotate=true]:0.0,'KP171506/CN/2014'[&!color=#000000,!rotate=true]:0.0)[&!color=#000000,!rotate=true]:0.0)[&alrt=0.0,!color=#000000,!rotate=true]:0.0,'KP171500/CN/2014'[&!color=#000000,!rotate=true]:0.003458)[&alrt=0.869,!color=#000000,!rotate=true]:0.003368,'KP289432/CN/2013'[&!color=#000000,!rotate=true]:0.0)[&alrt=0.927,!color=#000000,!rotate=true]:0.003371,'KX871495/CN/2012'[&!color=#000000,!rotate=true]:0.0)[&alrt=0.0,!color=#000000,!rotate=true]:0.0)[&alrt=0.836,!color=#000000,!rotate=true]:0.003371,'JX017384/CN/2011'[&!color=#000000,!rotate=true]:0.0)[&alrt=0.0,!color=#000000,!rotate=true]:0.0,('KP289428/CN/2013'[&!color=#000000,!rotate=true]:0.0,'KP290099/CN/2013'[&!color=#000000,!rotate=true]:0.0)[&!color=#000000,!rotate=true]:0.006797)[&alrt=0.0,!color=#000000,!rotate=true]:0.0,'KM260022/CN/2012'[&!color=#000000,!rotate=true]:0.003371)[&alrt=0.915,!color=#000000,!rotate=true]:0.006834,('GQ487666/CN/2009'[&!color=#000000,!rotate=true]:0.0,'JN579775/CN/2009'[&!color=#000000,!rotate=true]:0.0)[&!color=#000000,!rotate=true]:0.003464)[&alrt=0.771,!color=#000000,!rotate=true]:0.003349,(((((((('HQ668185/CN/2010'[&!color=#000000,!rotate=true]:0.0,'HQ668188/CN/2010'[&!color=#000000,!rotate=true]:0.0,'HQ668209/CN/2010'[&!color=#000000,!rotate=true]:0.0)[&!color=#000000,!rotate=true]:0.0,'JX098272/CN/2011'[&!color=#000000,!rotate=true]:0.006812)[&alrt=0.845,!color=#000000,!rotate=true]:0.00338,'JX203266/CN/2011'[&!color=#000000,!rotate=true]:0.003378)[&alrt=0.0,!color=#000000,!rotate=true]:0.0,'KJ865516/CN/2010'[&!color=#000000,!rotate=true]:0.010284)[&alrt=0.85,!color=#000000,!rotate=true]:0.003378,('KC689920/CN/2010'[&!color=#000000,!rotate=true]:0.0,'KC689921/CN/2010'[&!color=#000000,!rotate=true]:0.0)[&!color=#000000,!rotate=true]:0.0)[&alrt=0.889,!color=#000000,!rotate=true]:0.003376,(((('JN579766/CN/2009'[&!color=#000000,!rotate=true]:0.003402,'JN579767/CN/2009'[&!color=#000000,!rotate=true]:0.0)[&alrt=0.979,!color=#000000,!rotate=true]:0.013852,'JQ766142/CN/2011'[&!color=#000000,!rotate=true]:0.0)[&alrt=0.68,!color=#000000,!rotate=true]:0.00681,'JN205805/CN/2011'[&!color=#000000,!rotate=true]:0.007027)[&alrt=0.869,!color=#000000,!rotate=true]:0.006901,(('KM408446/CN/2011'[&!color=#000000,!rotate=true]:0.0,'KM408461/CN/2012'[&!color=#000000,!rotate=true]:0.0)[&!color=#000000,!rotate=true]:0.006813,'JN251926/CN/2010'[&!color=#000000,!rotate=true]:0.010442)[&alrt=0.0,!color=#000000,!rotate=true]:0.0)[&alrt=0.85,!color=#000000,!rotate=true]:0.003376)[&alrt=0.0,!color=#000000,!rotate=true]:0.0,('JQ766133/CN/2011'[&!color=#000000,!rotate=true]:0.0,'JQ766135/CN/2011'[&!color=#000000,!rotate=true]:0.0)[&!color=#000000,!rotate=true]:0.003374)[&alrt=0.0,!color=#000000,!rotate=true]:0.0,(('JF918568/CN/2010'[&!color=#000000,!rotate=true]:0.0,'JF937665/CN/2010'[&!color=#000000,!rotate=true]:0.0,'JF937668/CN/2010'[&!color=#000000,!rotate=true]:0.0,'JQ315064/CN/2009'[&!color=#000000,!rotate=true]:0.0)[&!color=#000000,!rotate=true]:0.0,'KU595728/CN/2010'[&!color=#000000,!rotate=true]:0.003375)[&alrt=0.0,!color=#000000,!rotate=true]:0.0)[&alrt=0.0,!color=#000000,!rotate=true]:0.0)[&alrt=0.867,!color=#000000,!rotate=true]:0.003376,(((((('AB679720/CN/2010'[&!color=#000000,!rotate=true]:0.0,'AB679721/CN/2010'[&!color=#000000,!rotate=true]:0.0,'JX098270/CN/2011'[&!color=#000000,!rotate=true]:0.0,'JX098271/CN/2011'[&!color=#000000,!rotate=true]:0.0)[&!color=#000000,!rotate=true]:0.006845,('HQ668187/CN/2010'[&!color=#000000,!rotate=true]:0.00706,'JN251931/CN/2010'[&!color=#000000,!rotate=true]:0.006814)[&alrt=0.744,!color=#000000,!rotate=true]:0.003272)[&alrt=0.777,!color=#000000,!rotate=true]:0.003487,(('JN579784/CN/2009'[&!color=#000000,!rotate=true]:0.003375,'JN579817/CN/2009'[&!color=#000000,!rotate=true]:0.0)[&alrt=0.0,!color=#000000,!rotate=true]:0.0,'HM037801/CN/2008'[&!color=#000000,!rotate=true]:0.006798)[&alrt=0.85,!color=#000000,!rotate=true]:0.003377)[&alrt=0.0,!color=#000000,!rotate=true]:0.0,(('EU999176/CN/2008'[&!color=#000000,!rotate=true]:0.0,'JN579812/CN/2009'[&!color=#000000,!rotate=true]:0.0,'JN579839/CN/2009'[&!color=#000000,!rotate=true]:0.0,'JQ766202/CN/2009'[&!color=#000000,!rotate=true]:0.0,'JX103501/CN/2010'[&!color=#000000,!rotate=true]:0.0)[&!color=#000000,!rotate=true]:0.0,(('JN579758/CN/2009'[&!color=#000000,!rotate=true]:0.0,'JN579760/CN/2009'[&!color=#000000,!rotate=true]:0.0)[&!color=#000000,!rotate=true]:0.00338,('KC866725/CN/2009'[&!color=#000000,!rotate=true]:0.0,'KC866727/CN/2009'[&!color=#000000,!rotate=true]:0.0)[&!color=#000000,!rotate=true]:0.0)[&alrt=0.867,!color=#000000,!rotate=true]:0.003378)[&alrt=0.0,!color=#000000,!rotate=true]:0.0)[&alrt=0.0,!color=#000000,!rotate=true]:0.0,(('EU999170/CN/2008'[&!color=#000000,!rotate=true]:0.0,'EU999174/CN/2008'[&!color=#000000,!rotate=true]:0.0)[&!color=#000000,!rotate=true]:0.003376,'JN579825/CN/2009'[&!color=#000000,!rotate=true]:0.003378)[&alrt=0.0,!color=#000000,!rotate=true]:0.0)[&alrt=0.0,!color=#000000,!rotate=true]:0.0,(((((('JN579891/CN/2010'[&!color=#000000,!rotate=true]:0.0,'KJ865523/CN/2010'[&!color=#000000,!rotate=true]:0.006807)[&alrt=0.801,!color=#000000,!rotate=true]:0.003376,'JQ419495/CN/2010'[&!color=#000000,!rotate=true]:0.003428)[&alrt=0.816,!color=#000000,!rotate=true]:0.003376,(('KC689927/CN/2010'[&!color=#000000,!rotate=true]:0.003376,'JN579762/CN/2009'[&!color=#000000,!rotate=true]:0.003376)[&alrt=0.0,!color=#000000,!rotate=true]:0.0,'JN579800/CN/2009'[&!color=#000000,!rotate=true]:0.003375)[&alrt=0.0,!color=#000000,!rotate=true]:0.0)[&alrt=0.0,!color=#000000,!rotate=true]:0.0,('JF519709/CN/2010'[&!color=#000000,!rotate=true]:0.0,'JF519714/CN/2010'[&!color=#000000,!rotate=true]:0.0,'JN579754/CN/2009'[&!color=#000000,!rotate=true]:0.0,'JN579764/CN/2009'[&!color=#000000,!rotate=true]:0.0,'JN579799/CN/2009'[&!color=#000000,!rotate=true]:0.0,'KC866734/CN/2010'[&!color=#000000,!rotate=true]:0.0)[&!color=#000000,!rotate=true]:0.0)[&alrt=0.0,!color=#000000,!rotate=true]:0.0,(('JN579751/CN/2009'[&!color=#000000,!rotate=true]:0.0,'JN579753/CN/2009'[&!color=#000000,!rotate=true]:0.0)[&!color=#000000,!rotate=true]:0.006799,'KC436285/HK/2010'[&!color=#000000,!rotate=true]:0.003377)[&alrt=0.0,!color=#000000,!rotate=true]:0.0)[&alrt=0.0,!color=#000000,!rotate=true]:0.0,'JN579940/CN/2010'[&!color=#000000,!rotate=true]:0.003377)[&alrt=0.853,!color=#000000,!rotate=true]:0.003376)[&alrt=0.0,!color=#000000,!rotate=true]:0.0)[&alrt=0.148,!color=#000000,!rotate=true]:0.003376)[&alrt=0.0,!color=#000000,!rotate=true]:0.0,(((('HQ668186/CN/2010'[&!color=#000000,!rotate=true]:0.018004,'KM260012/CN/2011'[&!color=#000000,!rotate=true]:0.010546)[&alrt=0.759,!color=#000000,!rotate=true]:0.003299,'HQ428125/CN/2010'[&!color=#000000,!rotate=true]:0.006848)[&alrt=0.776,!color=#000000,!rotate=true]:0.003479,'JF420591/CN/2008'[&!color=#000000,!rotate=true]:0.0)[&alrt=0.86,!color=#000000,!rotate=true]:0.003375,('JN251942/CN/2010'[&!color=#000000,!rotate=true]:0.013817,'GU190170/CN/2008'[&!color=#000000,!rotate=true]:0.0)[&alrt=0.0,!color=#000000,!rotate=true]:0.0)[&alrt=0.85,!color=#000000,!rotate=true]:0.003375)[&alrt=1.0,!color=#000000,!rotate=true]:0.0,(((((((((((((((((('LC411883/CN/2014'[&!color=#000000,!rotate=true]:0.0,'LC411884/CN/2014'[&!color=#000000,!rotate=true]:0.0,'LC411885/CN/2014'[&!color=#000000,!rotate=true]:0.0,'LC411886/CN/2014'[&!color=#000000,!rotate=true]:0.0,'LC411887/CN/2014'[&!color=#000000,!rotate=true]:0.0,'LC411888/CN/2014'[&!color=#000000,!rotate=true]:0.0,'LC411889/CN/2014'[&!color=#000000,!rotate=true]:0.0,'LC411890/CN/2014'[&!color=#000000,!rotate=true]:0.0,'LC411891/CN/2014'[&!color=#000000,!rotate=true]:0.0,'LC411892/CN/2014'[&!color=#000000,!rotate=true]:0.0,'LC412206/CN/2015'[&!color=#000000,!rotate=true]:0.0,'LC412212/CN/2015'[&!color=#000000,!rotate=true]:0.0)[&!color=#000000,!rotate=true]:0.0,('LC412207/CN/2015'[&!color=#000000,!rotate=true]:0.0,'LC412208/CN/2015'[&!color=#000000,!rotate=true]:0.0,'LC412209/CN/2015'[&!color=#000000,!rotate=true]:0.0,'LC412210/CN/2015'[&!color=#000000,!rotate=true]:0.0,'LC412211/CN/2015'[&!color=#000000,!rotate=true]:0.0,'LC412213/CN/2015'[&!color=#000000,!rotate=true]:0.0,'LC412214/CN/2015'[&!color=#000000,!rotate=true]:0.0)[&!color=#000000,!rotate=true]:0.003377)[&alrt=0.863,!color=#000000,!rotate=true]:0.003378,'LC412202/CN/2015'[&!color=#000000,!rotate=true]:0.0)[&alrt=0.895,!color=#000000,!rotate=true]:0.006915,('KU595867/CN/2014'[&!color=#000000,!rotate=true]:0.003377,'KU595879/CN/2014'[&!color=#000000,!rotate=true]:0.00343)[&alrt=0.773,!color=#000000,!rotate=true]:0.003341)[&alrt=0.899,!color=#000000,!rotate=true]:0.007145,((('KU595857/CN/2013'[&!color=#000000,!rotate=true]:0.0,'KU595865/CN/2014'[&!color=#000000,!rotate=true]:0.0)[&!color=#000000,!rotate=true]:0.0,'KX871552/CN/2014'[&!color=#000000,!rotate=true]:0.003375)[&alrt=0.89,!color=#000000,!rotate=true]:0.003375,'KJ865522/CN/2013'[&!color=#000000,!rotate=true]:0.0)[&alrt=0.843,!color=#000000,!rotate=true]:0.006823)[&alrt=0.794,!color=#000000,!rotate=true]:0.003461,'KY081982/CN/2012'[&!color=#000000,!rotate=true]:0.003379)[&alrt=0.787,!color=#000000,!rotate=true]:0.003413,('LC411834/CN/2014'[&!color=#000000,!rotate=true]:0.003374,'KJ188642/CN/2011'[&!color=#000000,!rotate=true]:0.006805)[&alrt=0.0,!color=#000000,!rotate=true]:0.0)[&alrt=0.88,!color=#000000,!rotate=true]:0.003375,(((((('KF925273/CN/2011'[&!color=#000000,!rotate=true]:0.0,'KF925278/CN/2011'[&!color=#000000,!rotate=true]:0.0)[&!color=#000000,!rotate=true]:0.0,'KF925279/CN/2011'[&!color=#000000,!rotate=true]:0.00338)[&alrt=0.835,!color=#000000,!rotate=true]:0.003378,('KF925282/CN/2011'[&!color=#000000,!rotate=true]:0.006805,'KF925276/CN/2011'[&!color=#000000,!rotate=true]:0.0)[&alrt=0.0,!color=#000000,!rotate=true]:0.0)[&alrt=0.882,!color=#000000,!rotate=true]:0.003375,(('KF925283/CN/2011'[&!color=#000000,!rotate=true]:0.0,'KJ188623/CN/2011'[&!color=#000000,!rotate=true]:0.003375)[&alrt=0.0,!color=#000000,!rotate=true]:0.0,'KU595768/CN/2011'[&!color=#000000,!rotate=true]:0.00681)[&alrt=0.0,!color=#000000,!rotate=true]:0.0)[&alrt=0.805,!color=#000000,!rotate=true]:0.003371,'HQ668194/CN/2010'[&!color=#000000,!rotate=true]:0.003421)[&alrt=0.797,!color=#000000,!rotate=true]:0.00338,(((('KX372689/CN/2013'[&!color=#000000,!rotate=true]:0.0,'MH491104/CN/2014'[&!color=#000000,!rotate=true]:0.0)[&!color=#000000,!rotate=true]:0.003332,('KX372693/CN/2013'[&!color=#000000,!rotate=true]:0.006792,'KX372694/CN/2013'[&!color=#000000,!rotate=true]:0.0)[&alrt=0.904,!color=#000000,!rotate=true]:0.006933)[&alrt=0.779,!color=#000000,!rotate=true]:0.003485,'JX203297/CN/2010'[&!color=#000000,!rotate=true]:0.003469)[&alrt=0.754,!color=#000000,!rotate=true]:0.00346,('JQ766245/CN/2010'[&!color=#000000,!rotate=true]:0.0,'JQ766246/CN/2010'[&!color=#000000,!rotate=true]:0.0,'JQ766253/CN/2010'[&!color=#000000,!rotate=true]:0.0)[&!color=#000000,!rotate=true]:0.00337)[&alrt=0.805,!color=#000000,!rotate=true]:0.003439)[&alrt=0.0,!color=#000000,!rotate=true]:0.0)[&alrt=0.0,!color=#000000,!rotate=true]:0.0,((('JF918563/CN/2010'[&!color=#000000,!rotate=true]:0.0,'JN205807/CN/2011'[&!color=#000000,!rotate=true]:0.0,'JQ315077/CN/2010'[&!color=#000000,!rotate=true]:0.0,'JQ766251/CN/2010'[&!color=#000000,!rotate=true]:0.0,'JQ766252/CN/2010'[&!color=#000000,!rotate=true]:0.0,'KU595749/CN/2010'[&!color=#000000,!rotate=true]:0.0,'KU595750/CN/2010'[&!color=#000000,!rotate=true]:0.0,'KU595785/CN/2011'[&!color=#000000,!rotate=true]:0.0)[&!color=#000000,!rotate=true]:0.0,(((('KX871515/CN/2013'[&!color=#000000,!rotate=true]:0.0,'KX871530/CN/2013'[&!color=#000000,!rotate=true]:0.0,'KX871590/CN/2014'[&!color=#000000,!rotate=true]:0.0)[&!color=#000000,!rotate=true]:0.00771,('KU595799/CN/2012'[&!color=#000000,!rotate=true]:0.006286,'KU595840/CN/2013'[&!color=#000000,!rotate=true]:0.015047)[&alrt=0.633,!color=#000000,!rotate=true]:0.003249)[&alrt=0.751,!color=#000000,!rotate=true]:0.003487,'KC109780/CN/2011'[&!color=#000000,!rotate=true]:0.014958)[&alrt=0.741,!color=#000000,!rotate=true]:0.002575,'KJ188634/CN/2011'[&!color=#000000,!rotate=true]:0.003373)[&alrt=0.0,!color=#000000,!rotate=true]:0.0)[&alrt=0.0,!color=#000000,!rotate=true]:0.0,((('KM408468/CN/2013'[&!color=#000000,!rotate=true]:0.0,'KP137020/CN/2012'[&!color=#000000,!rotate=true]:0.0,'KP137025/CN/2012'[&!color=#000000,!rotate=true]:0.0,'KX871483/CN/2012'[&!color=#000000,!rotate=true]:0.0,'KX871487/CN/2012'[&!color=#000000,!rotate=true]:0.0,'KX871492/CN/2012'[&!color=#000000,!rotate=true]:0.0)[&!color=#000000,!rotate=true]:0.003374,('KP137031/CN/2012'[&!color=#000000,!rotate=true]:0.003375,'KP137037/CN/2012'[&!color=#000000,!rotate=true]:0.003374)[&alrt=0.0,!color=#000000,!rotate=true]:0.0)[&alrt=0.845,!color=#000000,!rotate=true]:0.003375,((('JQ766148/CN/2011'[&!color=#000000,!rotate=true]:0.003374,'KF853541/CN/2010'[&!color=#000000,!rotate=true]:0.0)[&alrt=0.863,!color=#000000,!rotate=true]:0.003375,('JQ766141/CN/2011'[&!color=#000000,!rotate=true]:0.0,'KU595849/CN/2013'[&!color=#000000,!rotate=true]:0.00682)[&alrt=0.829,!color=#000000,!rotate=true]:0.003373)[&alrt=0.0,!color=#000000,!rotate=true]:0.0,('JQ766173/CN/2008'[&!color=#000000,!rotate=true]:0.0,'KJ188627/CN/2011'[&!color=#000000,!rotate=true]:0.0)[&!color=#000000,!rotate=true]:0.003373)[&alrt=0.0,!color=#000000,!rotate=true]:0.0)[&alrt=0.0,!color=#000000,!rotate=true]:0.0)[&alrt=0.586,!color=#000000,!rotate=true]:0.0)[&alrt=0.0,!color=#000000,!rotate=true]:0.0,(('KU595772/CN/2011'[&!color=#000000,!rotate=true]:0.0,'KU595787/CN/2011'[&!color=#000000,!rotate=true]:0.0)[&!color=#000000,!rotate=true]:0.0,'KX871484/CN/2012'[&!color=#000000,!rotate=true]:0.003375)[&alrt=0.846,!color=#000000,!rotate=true]:0.003375)[&alrt=0.861,!color=#000000,!rotate=true]:0.003375,((('KJ188624/CN/2011'[&!color=#000000,!rotate=true]:0.010297,'KJ188638/CN/2011'[&!color=#000000,!rotate=true]:0.010295)[&alrt=0.0,!color=#000000,!rotate=true]:0.0,'KJ188637/CN/2011'[&!color=#000000,!rotate=true]:0.0)[&alrt=0.927,!color=#000000,!rotate=true]:0.003377,'KM260041/CN/2014'[&!color=#000000,!rotate=true]:0.0)[&alrt=0.0,!color=#000000,!rotate=true]:0.0)[&alrt=0.0,!color=#000000,!rotate=true]:0.0,((((((((('KM260023/CN/2012'[&!color=#000000,!rotate=true]:0.0,'KP177488/CN/2013'[&!color=#000000,!rotate=true]:0.0,'KP177490/CN/2013'[&!color=#000000,!rotate=true]:0.0,'KP177492/CN/2013'[&!color=#000000,!rotate=true]:0.0,'KP177494/CN/2013'[&!color=#000000,!rotate=true]:0.0,'KP177496/CN/2013'[&!color=#000000,!rotate=true]:0.0,'KP177497/CN/2013'[&!color=#000000,!rotate=true]:0.0,'KP177498/CN/2013'[&!color=#000000,!rotate=true]:0.0,'KP177501/CN/2013'[&!color=#000000,!rotate=true]:0.0,'KU726138/CN/2014'[&!color=#000000,!rotate=true]:0.0)[&!color=#000000,!rotate=true]:0.0,((('KX871516/CN/2013'[&!color=#000000,!rotate=true]:0.0,'KX871518/CN/2013'[&!color=#000000,!rotate=true]:0.0,'KX871539/CN/2013'[&!color=#000000,!rotate=true]:0.0,'KX871543/CN/2013'[&!color=#000000,!rotate=true]:0.0,'KX871608/CN/2014'[&!color=#000000,!rotate=true]:0.0,'KX871612/CN/2014'[&!color=#000000,!rotate=true]:0.0)[&!color=#000000,!rotate=true]:0.0,('KU726174/CN/2014'[&!color=#000000,!rotate=true]:0.006811,'KU726224/CN/2014'[&!color=#000000,!rotate=true]:0.0)[&alrt=0.952,!color=#000000,!rotate=true]:0.006806)[&alrt=0.0,!color=#000000,!rotate=true]:0.0,('KU726113/CN/2014'[&!color=#000000,!rotate=true]:0.003377,'KU726114/CN/2014'[&!color=#000000,!rotate=true]:0.0)[&alrt=0.793,!color=#000000,!rotate=true]:0.006804)[&alrt=0.951,!color=#000000,!rotate=true]:0.010289)[&alrt=0.0,!color=#000000,!rotate=true]:0.0,'KM260030/CN/2013'[&!color=#000000,!rotate=true]:0.003379)[&alrt=0.0,!color=#000000,!rotate=true]:0.0,('KU936125/CN/2014'[&!color=#000000,!rotate=true]:0.003349,'KX871551/CN/2014'[&!color=#000000,!rotate=true]:0.003452)[&alrt=0.896,!color=#000000,!rotate=true]:0.006903)[&alrt=0.851,!color=#000000,!rotate=true]:0.003378,'KP290087/CN/2013'[&!color=#000000,!rotate=true]:0.006815)[&alrt=0.0,!color=#000000,!rotate=true]:0.0,'KM260027/CN/2013'[&!color=#000000,!rotate=true]:0.003379)[&alrt=0.0,!color=#000000,!rotate=true]:0.0,'KU595825/CN/2012'[&!color=#000000,!rotate=true]:0.010285)[&alrt=0.847,!color=#000000,!rotate=true]:0.003377,((((('KU726195/CN/2014'[&!color=#000000,!rotate=true]:0.0,'KU726210/CN/2014'[&!color=#000000,!rotate=true]:0.0)[&!color=#000000,!rotate=true]:0.0,('KX752783/CN/2015'[&!color=#000000,!rotate=true]:0.0,'KY315729/CN/2015'[&!color=#000000,!rotate=true]:0.0)[&!color=#000000,!rotate=true]:0.003379)[&alrt=0.868,!color=#000000,!rotate=true]:0.003379,'KM260028/CN/2013'[&!color=#000000,!rotate=true]:0.0)[&alrt=0.0,!color=#000000,!rotate=true]:0.0,('KU744442/CN/2015'[&!color=#000000,!rotate=true]:0.0,'KU744443/CN/2015'[&!color=#000000,!rotate=true]:0.003379)[&alrt=0.925,!color=#000000,!rotate=true]:0.006809)[&alrt=0.862,!color=#000000,!rotate=true]:0.003376,('JQ639014/CN/2010'[&!color=#000000,!rotate=true]:0.0,'JQ639016/CN/2010'[&!color=#000000,!rotate=true]:0.0,'KM408435/CN/2010'[&!color=#000000,!rotate=true]:0.0,'KM408437/CN/2010'[&!color=#000000,!rotate=true]:0.0)[&!color=#000000,!rotate=true]:0.003377)[&alrt=0.1,!color=#000000,!rotate=true]:0.0)[&alrt=0.0,!color=#000000,!rotate=true]:0.0,((('KP137028/CN/2012'[&!color=#000000,!rotate=true]:0.01033,'JQ766146/CN/2011'[&!color=#000000,!rotate=true]:0.0)[&alrt=0.0,!color=#000000,!rotate=true]:0.0,'KU595797/CN/2012'[&!color=#000000,!rotate=true]:0.003374)[&alrt=0.881,!color=#000000,!rotate=true]:0.003376,('KM201245/CN/2011'[&!color=#000000,!rotate=true]:0.0,'KM260045/CN/2014'[&!color=#000000,!rotate=true]:0.0)[&!color=#000000,!rotate=true]:0.003376)[&alrt=0.0,!color=#000000,!rotate=true]:0.0)[&alrt=0.0,!color=#000000,!rotate=true]:0.0)[&alrt=0.0,!color=#000000,!rotate=true]:0.0,(((((((('KJ645808/RU/2013'[&!color=#000000,!rotate=true]:0.003373,'KJ645809/RU/2013'[&!color=#000000,!rotate=true]:0.0)[&alrt=0.948,!color=#000000,!rotate=true]:0.006795,'KR827492/RU/2013'[&!color=#000000,!rotate=true]:0.0)[&alrt=0.0,!color=#000000,!rotate=true]:0.0,(('KM023185/RU/2013'[&!color=#000000,!rotate=true]:0.0,'KM023186/RU/2013'[&!color=#000000,!rotate=true]:0.0)[&!color=#000000,!rotate=true]:0.003658,'KR827493/RU/2013'[&!color=#000000,!rotate=true]:0.006964)[&alrt=0.802,!color=#000000,!rotate=true]:0.003217)[&alrt=0.872,!color=#000000,!rotate=true]:0.003373,(('KJ645798/RU/2012'[&!color=#000000,!rotate=true]:0.0,'KJ645800/RU/2012'[&!color=#000000,!rotate=true]:0.0)[&!color=#000000,!rotate=true]:0.003373,('KJ645801/RU/2012'[&!color=#000000,!rotate=true]:0.0,'KR827494/RU/2013'[&!color=#000000,!rotate=true]:0.010263)[&alrt=0.0,!color=#000000,!rotate=true]:0.0)[&alrt=0.0,!color=#000000,!rotate=true]:0.0)[&alrt=0.825,!color=#000000,!rotate=true]:0.006791,('KR185968/RU/2013'[&!color=#000000,!rotate=true]:0.0,'KR185969/RU/2013'[&!color=#000000,!rotate=true]:0.0)[&!color=#000000,!rotate=true]:0.018057)[&alrt=0.92,!color=#000000,!rotate=true]:0.010807,'KM260017/CN/2011'[&!color=#000000,!rotate=true]:0.0)[&alrt=0.0,!color=#000000,!rotate=true]:0.0,((('KM201232/CN/2011'[&!color=#000000,!rotate=true]:0.006813,'KM201235/CN/2011'[&!color=#000000,!rotate=true]:0.0)[&alrt=0.999,!color=#000000,!rotate=true]:0.033669,'KM201244/CN/2011'[&!color=#000000,!rotate=true]:0.0)[&alrt=0.856,!color=#000000,!rotate=true]:0.003377,('KM408459/CN/2012'[&!color=#000000,!rotate=true]:0.003376,'KM408460/CN/2012'[&!color=#000000,!rotate=true]:0.0)[&alrt=0.917,!color=#000000,!rotate=true]:0.006804)[&alrt=0.0,!color=#000000,!rotate=true]:0.0)[&alrt=0.926,!color=#000000,!rotate=true]:0.0,(('JQ766144/CN/2011'[&!color=#000000,!rotate=true]:0.0,'KM201233/CN/2011'[&!color=#000000,!rotate=true]:0.0,'KM201234/CN/2011'[&!color=#000000,!rotate=true]:0.0,'KM201239/CN/2011'[&!color=#000000,!rotate=true]:0.0,'KM201240/CN/2011'[&!color=#000000,!rotate=true]:0.0,'KM201242/CN/2011'[&!color=#000000,!rotate=true]:0.0,'KM201243/CN/2011'[&!color=#000000,!rotate=true]:0.0,'KM201246/CN/2011'[&!color=#000000,!rotate=true]:0.0,'KM260035/CN/2014'[&!color=#000000,!rotate=true]:0.0,'KM260036/CN/2014'[&!color=#000000,!rotate=true]:0.0,'KM260040/CN/2014'[&!color=#000000,!rotate=true]:0.0,'KM260042/CN/2014'[&!color=#000000,!rotate=true]:0.0,'KM260043/CN/2014'[&!color=#000000,!rotate=true]:0.0,'KM260044/CN/2014'[&!color=#000000,!rotate=true]:0.0,'KM260046/CN/2014'[&!color=#000000,!rotate=true]:0.0,'MF185287/CN/2012'[&!color=#000000,!rotate=true]:0.0)[&!color=#000000,!rotate=true]:0.0,'JQ766145/CN/2011'[&!color=#000000,!rotate=true]:0.003375)[&alrt=0.0,!color=#000000,!rotate=true]:0.0)[&alrt=0.0,!color=#000000,!rotate=true]:0.0)[&alrt=0.0,!color=#000000,!rotate=true]:0.0,((('KF798215/CN/2011'[&!color=#000000,!rotate=true]:0.0,'KF798216/CN/2011'[&!color=#000000,!rotate=true]:0.0)[&!color=#000000,!rotate=true]:0.0,'KM201248/CN/2011'[&!color=#000000,!rotate=true]:0.003373)[&alrt=0.732,!color=#000000,!rotate=true]:0.0,'KU726157/CN/2014'[&!color=#000000,!rotate=true]:0.010282)[&alrt=0.845,!color=#000000,!rotate=true]:0.003375)[&alrt=0.877,!color=#000000,!rotate=true]:0.003375,((('KM408452/CN/2011'[&!color=#000000,!rotate=true]:0.0,'KM408463/CN/2013'[&!color=#000000,!rotate=true]:0.0,'KM408466/CN/2013'[&!color=#000000,!rotate=true]:0.0)[&!color=#000000,!rotate=true]:0.0,'KM408465/CN/2013'[&!color=#000000,!rotate=true]:0.003374)[&alrt=0.0,!color=#000000,!rotate=true]:0.0,'KJ772433/CN/2012'[&!color=#000000,!rotate=true]:0.006795)[&alrt=0.0,!color=#000000,!rotate=true]:0.0)[&alrt=0.215,!color=#000000,!rotate=true]:0.003383,(((((('KT428647/CN/2014'[&!color=#000000,!rotate=true]:0.003374,'KU726125/CN/2014'[&!color=#000000,!rotate=true]:0.003374)[&alrt=0.0,!color=#000000,!rotate=true]:0.0,'KU726226/CN/2014'[&!color=#000000,!rotate=true]:0.006799)[&alrt=0.0,!color=#000000,!rotate=true]:0.0,'KM260032/CN/2013'[&!color=#000000,!rotate=true]:0.0)[&alrt=0.0,!color=#000000,!rotate=true]:0.0,('KU744453/CN/2015'[&!color=#000000,!rotate=true]:0.0,'KU744454/CN/2015'[&!color=#000000,!rotate=true]:0.0)[&!color=#000000,!rotate=true]:0.006802)[&alrt=0.799,!color=#000000,!rotate=true]:0.003406,'KM260034/CN/2013'[&!color=#000000,!rotate=true]:0.003417)[&alrt=0.819,!color=#000000,!rotate=true]:0.003391,'KM260029/CN/2013'[&!color=#000000,!rotate=true]:0.021194)[&alrt=0.0,!color=#000000,!rotate=true]:0.0)[&alrt=0.958,!color=#000000,!rotate=true]:0.010299,('MF662677/CN/2009'[&!color=#000000,!rotate=true]:0.010297,'FJ469161/CN/2008'[&!color=#000000,!rotate=true]:0.0)[&alrt=0.0,!color=#000000,!rotate=true]:0.0)[&alrt=0.883,!color=#000000,!rotate=true]:0.003376,((((((('JN579828/CN/2009'[&!color=#000000,!rotate=true]:0.003403,'JN579849/CN/2009'[&!color=#000000,!rotate=true]:0.003524)[&alrt=0.803,!color=#000000,!rotate=true]:0.003359,'GU190177/CN/2008'[&!color=#000000,!rotate=true]:0.003386)[&alrt=0.0,!color=#000000,!rotate=true]:0.0,'KC436269/HK/2008'[&!color=#000000,!rotate=true]:0.0)[&alrt=0.0,!color=#000000,!rotate=true]:0.0,'JN579827/CN/2009'[&!color=#000000,!rotate=true]:0.013866)[&alrt=0.92,!color=#000000,!rotate=true]:0.006826,'JN579730/CN/2008'[&!color=#000000,!rotate=true]:0.0)[&alrt=0.859,!color=#000000,!rotate=true]:0.003387,'JN579750/CN/2009'[&!color=#000000,!rotate=true]:0.0)[&alrt=0.0,!color=#000000,!rotate=true]:0.0,'JN579865/CN/2009'[&!color=#000000,!rotate=true]:0.003387)[&alrt=0.839,!color=#000000,!rotate=true]:0.003388)[&alrt=0.0,!color=#000000,!rotate=true]:0.0)[&alrt=1.0,!color=#000000,!rotate=true]:0.0,((((((((((((((('KP005802/CN/2013'[&!color=#000000,!rotate=true]:0.0,'KP005803/CN/2013'[&!color=#000000,!rotate=true]:0.0,'KP005810/CN/2013'[&!color=#000000,!rotate=true]:0.0,'KP005812/CN/2013'[&!color=#000000,!rotate=true]:0.0,'KP005817/CN/2013'[&!color=#000000,!rotate=true]:0.0,'KP005818/CN/2013'[&!color=#000000,!rotate=true]:0.0,'KP005820/CN/2013'[&!color=#000000,!rotate=true]:0.0,'KP005824/CN/2013'[&!color=#000000,!rotate=true]:0.0)[&!color=#000000,!rotate=true]:0.0,('KX871508/CN/2013'[&!color=#000000,!rotate=true]:0.0,'KX871541/CN/2013'[&!color=#000000,!rotate=true]:0.0,'KX871610/CN/2014'[&!color=#000000,!rotate=true]:0.0)[&!color=#000000,!rotate=true]:0.003373)[&alrt=0.0,!color=#000000,!rotate=true]:0.0,'KU595953/CN/2015'[&!color=#000000,!rotate=true]:0.003371)[&alrt=0.579,!color=#000000,!rotate=true]:0.0,'KU595875/CN/2014'[&!color=#000000,!rotate=true]:0.006791)[&alrt=0.0,!color=#000000,!rotate=true]:0.0,'KP005801/CN/2013'[&!color=#000000,!rotate=true]:0.003373)[&alrt=0.951,!color=#000000,!rotate=true]:0.006794,'KC689950/CN/2012'[&!color=#000000,!rotate=true]:0.00679)[&alrt=0.0,!color=#000000,!rotate=true]:0.0,'KJ865520/CN/2012'[&!color=#000000,!rotate=true]:0.0)[&alrt=0.0,!color=#000000,!rotate=true]:0.0,'KU726133/CN/2014'[&!color=#000000,!rotate=true]:0.010264)[&alrt=0.829,!color=#000000,!rotate=true]:0.003372,(('KC689945/CN/2012'[&!color=#000000,!rotate=true]:0.0,'KC689946/CN/2012'[&!color=#000000,!rotate=true]:0.0,'KC689947/CN/2012'[&!color=#000000,!rotate=true]:0.0,'KC689948/CN/2012'[&!color=#000000,!rotate=true]:0.0,'KC689949/CN/2012'[&!color=#000000,!rotate=true]:0.0)[&!color=#000000,!rotate=true]:0.003373,((('KC801026/CN/2012'[&!color=#000000,!rotate=true]:0.0,'KC866801/CN/2012'[&!color=#000000,!rotate=true]:0.0)[&!color=#000000,!rotate=true]:0.003418,'KP137029/CN/2012'[&!color=#000000,!rotate=true]:0.003374)[&alrt=0.344,!color=#000000,!rotate=true]:0.003405,'KJ865527/CN/2013'[&!color=#000000,!rotate=true]:0.010277)[&alrt=0.743,!color=#000000,!rotate=true]:0.0)[&alrt=0.211,!color=#000000,!rotate=true]:0.0)[&alrt=0.0,!color=#000000,!rotate=true]:0.0,(((((('KP289417/CN/2013'[&!color=#000000,!rotate=true]:0.0,'KP290070/CN/2013'[&!color=#000000,!rotate=true]:0.0,'KP290088/CN/2013'[&!color=#000000,!rotate=true]:0.0,'KP290096/CN/2013'[&!color=#000000,!rotate=true]:0.0,'KP290110/CN/2013'[&!color=#000000,!rotate=true]:0.0,'KU710724/CN/2014'[&!color=#000000,!rotate=true]:0.0,'KU726120/CN/2014'[&!color=#000000,!rotate=true]:0.0,'KU726121/CN/2014'[&!color=#000000,!rotate=true]:0.0)[&!color=#000000,!rotate=true]:0.0,'KU726165/CN/2014'[&!color=#000000,!rotate=true]:0.003393)[&alrt=0.0,!color=#000000,!rotate=true]:0.0,'KX871602/CN/2014'[&!color=#000000,!rotate=true]:0.00338)[&alrt=0.0,!color=#000000,!rotate=true]:0.0,'KX871613/CN/2015'[&!color=#000000,!rotate=true]:0.003379)[&alrt=0.84,!color=#000000,!rotate=true]:0.003378,(((('KU254596/CN/2014'[&!color=#000000,!rotate=true]:0.0,'KU710722/CN/2014'[&!color=#000000,!rotate=true]:0.0)[&!color=#000000,!rotate=true]:0.0,('KU254595/CN/2014'[&!color=#000000,!rotate=true]:0.0,'KU710730/CN/2014'[&!color=#000000,!rotate=true]:0.0)[&!color=#000000,!rotate=true]:0.013692)[&alrt=0.437,!color=#000000,!rotate=true]:0.003398,('KU726180/CN/2014'[&!color=#000000,!rotate=true]:0.0,'KU726193/CN/2014'[&!color=#000000,!rotate=true]:0.0)[&!color=#000000,!rotate=true]:0.0)[&alrt=0.854,!color=#000000,!rotate=true]:0.003378,'KU726118/CN/2014'[&!color=#000000,!rotate=true]:0.0)[&alrt=0.0,!color=#000000,!rotate=true]:0.0)[&alrt=0.917,!color=#000000,!rotate=true]:0.006801,('KC801032/CN/2012'[&!color=#000000,!rotate=true]:0.0,'KC866765/CN/2011'[&!color=#000000,!rotate=true]:0.0,'KC866770/CN/2011'[&!color=#000000,!rotate=true]:0.0,'KU726099/CN/2014'[&!color=#000000,!rotate=true]:0.0)[&!color=#000000,!rotate=true]:0.0)[&alrt=0.0,!color=#000000,!rotate=true]:0.0)[&alrt=0.0,!color=#000000,!rotate=true]:0.0,'KM260025/CN/2013'[&!color=#000000,!rotate=true]:0.010271)[&alrt=0.905,!color=#000000,!rotate=true]:0.003371,'KC866769/CN/2011'[&!color=#000000,!rotate=true]:0.0)[&alrt=0.915,!color=#000000,!rotate=true]:0.006795,(('KC866664/CN/2008'[&!color=#000000,!rotate=true]:0.0,'GU190172/CN/2008'[&!color=#000000,!rotate=true]:0.006756)[&alrt=0.822,!color=#000000,!rotate=true]:0.003442,'KC866752/CN/2010'[&!color=#000000,!rotate=true]:0.003361)[&alrt=0.796,!color=#000000,!rotate=true]:0.003394)[&alrt=0.0,!color=#000000,!rotate=true]:0.0,(((('JF519703/CN/2009'[&!color=#000000,!rotate=true]:0.0,'JF519705/CN/2009'[&!color=#000000,!rotate=true]:0.0,'JF519706/CN/2009'[&!color=#000000,!rotate=true]:0.0,'JN579845/CN/2009'[&!color=#000000,!rotate=true]:0.0,'JN579846/CN/2009'[&!color=#000000,!rotate=true]:0.0,'JN579851/CN/2009'[&!color=#000000,!rotate=true]:0.0,'JN579921/CN/2010'[&!color=#000000,!rotate=true]:0.0,'JX103500/CN/2010'[&!color=#000000,!rotate=true]:0.0)[&!color=#000000,!rotate=true]:0.0,((('JN579912/CN/2010'[&!color=#000000,!rotate=true]:0.0,'KC866745/CN/2010'[&!color=#000000,!rotate=true]:0.0)[&!color=#000000,!rotate=true]:0.003379,('JF519704/CN/2009'[&!color=#000000,!rotate=true]:0.0,'JN251929/CN/2010'[&!color=#000000,!rotate=true]:0.003384)[&alrt=0.884,!color=#000000,!rotate=true]:0.003378)[&alrt=0.0,!color=#000000,!rotate=true]:0.0,('JN251932/CN/2010'[&!color=#000000,!rotate=true]:0.010286,'JN579863/CN/2009'[&!color=#000000,!rotate=true]:0.0)[&alrt=0.856,!color=#000000,!rotate=true]:0.003379)[&alrt=0.996,!color=#000000,!rotate=true]:0.0)[&alrt=0.923,!color=#000000,!rotate=true]:0.0,('JX203285/CN/2011'[&!color=#000000,!rotate=true]:0.0,'JX203314/CN/2010'[&!color=#000000,!rotate=true]:0.0)[&!color=#000000,!rotate=true]:0.010291)[&alrt=0.0,!color=#000000,!rotate=true]:0.0,(('JN579740/CN/2009'[&!color=#000000,!rotate=true]:0.0,'JN579743/CN/2009'[&!color=#000000,!rotate=true]:0.0,'JN579878/CN/2009'[&!color=#000000,!rotate=true]:0.0)[&!color=#000000,!rotate=true]:0.0,'KU726123/CN/2014'[&!color=#000000,!rotate=true]:0.013824)[&alrt=0.925,!color=#000000,!rotate=true]:0.006802)[&alrt=0.854,!color=#000000,!rotate=true]:0.003377)[&alrt=0.577,!color=#000000,!rotate=true]:0.0,(('JQ766233/CN/2010'[&!color=#000000,!rotate=true]:0.0,'JQ766238/CN/2010'[&!color=#000000,!rotate=true]:0.0,'JQ766241/CN/2010'[&!color=#000000,!rotate=true]:0.0)[&!color=#000000,!rotate=true]:0.0,'GQ253414/CN/2009'[&!color=#000000,!rotate=true]:0.010274)[&alrt=0.847,!color=#000000,!rotate=true]:0.003374)[&alrt=0.0,!color=#000000,!rotate=true]:0.0)[&alrt=0.0,!color=#000000,!rotate=true]:0.0,(((((((((((((((((((((((((('KU726117/CN/2014'[&!color=#000000,!rotate=true]:0.0,'KU726119/CN/2014'[&!color=#000000,!rotate=true]:0.0,'KU726149/CN/2014'[&!color=#000000,!rotate=true]:0.0)[&!color=#000000,!rotate=true]:0.0,'KP177500/CN/2013'[&!color=#000000,!rotate=true]:0.003372)[&alrt=0.878,!color=#000000,!rotate=true]:0.003372,'KU936126/CN/2014'[&!color=#000000,!rotate=true]:0.003373)[&alrt=0.0,!color=#000000,!rotate=true]:0.0,((('KM260037/CN/2014'[&!color=#000000,!rotate=true]:0.01433,'KP177504/CN/2013'[&!color=#000000,!rotate=true]:0.003588)[&alrt=0.743,!color=#000000,!rotate=true]:0.003221,'KR782408/CN/2013'[&!color=#000000,!rotate=true]:0.003372)[&alrt=0.0,!color=#000000,!rotate=true]:0.0,('MG588029/CN/2016'[&!color=#000000,!rotate=true]:0.006797,'MH605016/CN/2017'[&!color=#000000,!rotate=true]:0.0)[&alrt=0.853,!color=#000000,!rotate=true]:0.003373)[&alrt=0.0,!color=#000000,!rotate=true]:0.0)[&alrt=0.985,!color=#000000,!rotate=true]:0.0,(('KU936131/CN/2014'[&!color=#000000,!rotate=true]:0.0,'KX871561/CN/2014'[&!color=#000000,!rotate=true]:0.0,'MG588039/CN/2015'[&!color=#000000,!rotate=true]:0.0,'MG588043/CN/2014'[&!color=#000000,!rotate=true]:0.0,'MG588044/CN/2014'[&!color=#000000,!rotate=true]:0.0)[&!color=#000000,!rotate=true]:0.0,(('KU376384/CN/2015'[&!color=#000000,!rotate=true]:0.00337,'KU726110/CN/2014'[&!color=#000000,!rotate=true]:0.0)[&alrt=0.853,!color=#000000,!rotate=true]:0.003372,'KU376383/CN/2015'[&!color=#000000,!rotate=true]:0.003374)[&alrt=0.0,!color=#000000,!rotate=true]:0.0)[&alrt=0.0,!color=#000000,!rotate=true]:0.0)[&alrt=0.0,!color=#000000,!rotate=true]:0.0,((((((('KU726104/CN/2014'[&!color=#000000,!rotate=true]:0.0,'KU726137/CN/2014'[&!color=#000000,!rotate=true]:0.0,'KU726161/CN/2014'[&!color=#000000,!rotate=true]:0.0,'KU726203/CN/2014'[&!color=#000000,!rotate=true]:0.0,'KU726216/CN/2014'[&!color=#000000,!rotate=true]:0.0)[&!color=#000000,!rotate=true]:0.0,'KU726159/CN/2014'[&!color=#000000,!rotate=true]:0.003373)[&alrt=0.0,!color=#000000,!rotate=true]:0.0,'KU726229/CN/2014'[&!color=#000000,!rotate=true]:0.003372)[&alrt=0.915,!color=#000000,!rotate=true]:0.003374,(((('KU726136/CN/2014'[&!color=#000000,!rotate=true]:0.0,'KU726160/CN/2014'[&!color=#000000,!rotate=true]:0.0,'KU726217/CN/2014'[&!color=#000000,!rotate=true]:0.0)[&!color=#000000,!rotate=true]:0.0,'KU726158/CN/2014'[&!color=#000000,!rotate=true]:0.003375)[&alrt=0.871,!color=#000000,!rotate=true]:0.003375,'KU726173/CN/2014'[&!color=#000000,!rotate=true]:0.006797)[&alrt=0.0,!color=#000000,!rotate=true]:0.0,'KU726156/CN/2014'[&!color=#000000,!rotate=true]:0.0)[&alrt=0.578,!color=#000000,!rotate=true]:0.0)[&alrt=0.0,!color=#000000,!rotate=true]:0.0,'KU726163/CN/2014'[&!color=#000000,!rotate=true]:0.006963)[&alrt=0.726,!color=#000000,!rotate=true]:0.003235,('KU726103/CN/2014'[&!color=#000000,!rotate=true]:0.0,'KU726218/CN/2014'[&!color=#000000,!rotate=true]:0.003373)[&alrt=0.967,!color=#000000,!rotate=true]:0.014246)[&alrt=0.896,!color=#000000,!rotate=true]:0.010632,'MG588031/CN/2016'[&!color=#000000,!rotate=true]:0.010279)[&alrt=0.766,!color=#000000,!rotate=true]:0.0)[&alrt=0.0,!color=#000000,!rotate=true]:0.0,((((('KU726143/CN/2014'[&!color=#000000,!rotate=true]:0.0,'KU726145/CN/2014'[&!color=#000000,!rotate=true]:0.0,'KU726182/CN/2014'[&!color=#000000,!rotate=true]:0.0,'KU726189/CN/2014'[&!color=#000000,!rotate=true]:0.0)[&!color=#000000,!rotate=true]:0.0,'KU726126/CN/2014'[&!color=#000000,!rotate=true]:0.003375)[&alrt=0.0,!color=#000000,!rotate=true]:0.0,('KU726141/CN/2014'[&!color=#000000,!rotate=true]:0.0,'KU726178/CN/2014'[&!color=#000000,!rotate=true]:0.010277)[&alrt=0.834,!color=#000000,!rotate=true]:0.003373)[&alrt=0.903,!color=#000000,!rotate=true]:0.006885,'KU726111/CN/2014'[&!color=#000000,!rotate=true]:0.00343)[&alrt=0.78,!color=#000000,!rotate=true]:0.00336,(((('MG588028/CN/2016'[&!color=#000000,!rotate=true]:0.0,'MG588032/CN/2016'[&!color=#000000,!rotate=true]:0.0)[&!color=#000000,!rotate=true]:0.003372,'KM260055/CN/2014'[&!color=#000000,!rotate=true]:0.006793)[&alrt=0.0,!color=#000000,!rotate=true]:0.0,('KJ772440/CN/2013'[&!color=#000000,!rotate=true]:0.003373,'KT985006/CN/2013'[&!color=#000000,!rotate=true]:0.0)[&alrt=0.866,!color=#000000,!rotate=true]:0.003372)[&alrt=1.0,!color=#000000,!rotate=true]:0.0,'KM260024/CN/2012'[&!color=#000000,!rotate=true]:0.0)[&alrt=0.0,!color=#000000,!rotate=true]:0.0)[&alrt=0.875,!color=#000000,!rotate=true]:0.003372)[&alrt=0.869,!color=#000000,!rotate=true]:0.003374,('KJ772435/CN/2013'[&!color=#000000,!rotate=true]:0.0,'KJ772441/CN/2013'[&!color=#000000,!rotate=true]:0.0,'KX871669/CN/2016'[&!color=#000000,!rotate=true]:0.0)[&!color=#000000,!rotate=true]:0.0)[&alrt=0.812,!color=#000000,!rotate=true]:0.00341,('MH491109/CN/2015'[&!color=#000000,!rotate=true]:0.0,'MH491112/CN/2015'[&!color=#000000,!rotate=true]:0.0)[&!color=#000000,!rotate=true]:0.003397)[&alrt=0.766,!color=#000000,!rotate=true]:0.003303,(('MH491110/CN/2015'[&!color=#000000,!rotate=true]:0.0,'MH491111/CN/2015'[&!color=#000000,!rotate=true]:0.0)[&!color=#000000,!rotate=true]:0.0,'KY612315/CN/2015'[&!color=#000000,!rotate=true]:0.003359)[&alrt=0.771,!color=#000000,!rotate=true]:0.003557)[&alrt=0.988,!color=#000000,!rotate=true]:0.01759,'KF853515/CN/2010'[&!color=#000000,!rotate=true]:0.0)[&alrt=0.851,!color=#000000,!rotate=true]:0.003387,('KF853505/CN/2010'[&!color=#000000,!rotate=true]:0.0,'KF853534/CN/2010'[&!color=#000000,!rotate=true]:0.0)[&!color=#000000,!rotate=true]:0.0)[&alrt=0.0,!color=#000000,!rotate=true]:0.0,'KF853510/CN/2010'[&!color=#000000,!rotate=true]:0.003387)[&alrt=0.98,!color=#000000,!rotate=true]:0.010309,'KU595731/CN/2010'[&!color=#000000,!rotate=true]:0.010485)[&alrt=0.0,!color=#000000,!rotate=true]:0.0,'JN579886/CN/2010'[&!color=#000000,!rotate=true]:0.0)[&alrt=0.847,!color=#000000,!rotate=true]:0.003379,(((((('KC866807/CN/2012'[&!color=#000000,!rotate=true]:0.0,'KC866813/CN/2012'[&!color=#000000,!rotate=true]:0.0,'MF185265/CN/2012'[&!color=#000000,!rotate=true]:0.0,'MF185266/CN/2012'[&!color=#000000,!rotate=true]:0.0,'MF185273/CN/2012'[&!color=#000000,!rotate=true]:0.0,'MF185274/CN/2012'[&!color=#000000,!rotate=true]:0.0)[&!color=#000000,!rotate=true]:0.0,('MF185282/CN/2012'[&!color=#000000,!rotate=true]:0.0,'MF185283/CN/2012'[&!color=#000000,!rotate=true]:0.0)[&!color=#000000,!rotate=true]:0.003383)[&alrt=0.0,!color=#000000,!rotate=true]:0.0,'KC689992/CN/2012'[&!color=#000000,!rotate=true]:0.003385)[&alrt=0.599,!color=#000000,!rotate=true]:0.0,((('KC689991/CN/2012'[&!color=#000000,!rotate=true]:0.0,'KC866797/CN/2012'[&!color=#000000,!rotate=true]:0.0)[&!color=#000000,!rotate=true]:0.0,'MF185272/CN/2012'[&!color=#000000,!rotate=true]:0.006828)[&alrt=0.0,!color=#000000,!rotate=true]:0.0,'MF185256/CN/2013'[&!color=#000000,!rotate=true]:0.006824)[&alrt=0.863,!color=#000000,!rotate=true]:0.003385)[&alrt=0.0,!color=#000000,!rotate=true]:0.0,(('KF798209/CN/2011'[&!color=#000000,!rotate=true]:0.0,'KF798210/CN/2011'[&!color=#000000,!rotate=true]:0.0,'KF798211/CN/2011'[&!color=#000000,!rotate=true]:0.0,'KF798212/CN/2011'[&!color=#000000,!rotate=true]:0.0,'KF798213/CN/2011'[&!color=#000000,!rotate=true]:0.0)[&!color=#000000,!rotate=true]:0.0,'KF798208/CN/2011'[&!color=#000000,!rotate=true]:0.003379)[&alrt=0.87,!color=#000000,!rotate=true]:0.003382)[&alrt=0.85,!color=#000000,!rotate=true]:0.006849,'KC689990/CN/2012'[&!color=#000000,!rotate=true]:0.010655)[&alrt=0.916,!color=#000000,!rotate=true]:0.010583)[&alrt=0.0,!color=#000000,!rotate=true]:0.0,((((('HM776024/CN/2010'[&!color=#000000,!rotate=true]:0.0,'HM776025/CN/2010'[&!color=#000000,!rotate=true]:0.0)[&!color=#000000,!rotate=true]:0.003377,'HM776020/CN/2010'[&!color=#000000,!rotate=true]:0.0)[&alrt=0.0,!color=#000000,!rotate=true]:0.0,'JN579929/CN/2010'[&!color=#000000,!rotate=true]:0.006805)[&alrt=0.945,!color=#000000,!rotate=true]:0.006806,(('HM776021/CN/2010'[&!color=#000000,!rotate=true]:0.0,'HM776030/CN/2010'[&!color=#000000,!rotate=true]:0.0,'JQ766198/CN/2009'[&!color=#000000,!rotate=true]:0.0)[&!color=#000000,!rotate=true]:0.0,'KJ004553/CN/2011'[&!color=#000000,!rotate=true]:0.006802)[&alrt=0.91,!color=#000000,!rotate=true]:0.006801)[&alrt=0.0,!color=#000000,!rotate=true]:0.0,'HM776026/CN/2010'[&!color=#000000,!rotate=true]:0.003376)[&alrt=0.834,!color=#000000,!rotate=true]:0.003379)[&alrt=0.892,!color=#000000,!rotate=true]:0.0,('JN579745/CN/2009'[&!color=#000000,!rotate=true]:0.0,'JN579884/CN/2009'[&!color=#000000,!rotate=true]:0.0)[&!color=#000000,!rotate=true]:0.0)[&alrt=0.0,!color=#000000,!rotate=true]:0.0,('GQ253416/CN/2009'[&!color=#000000,!rotate=true]:0.0,'GQ253417/CN/2009'[&!color=#000000,!rotate=true]:0.00338)[&alrt=0.848,!color=#000000,!rotate=true]:0.003379)[&alrt=0.0,!color=#000000,!rotate=true]:0.0,'GQ253403/CN/2009'[&!color=#000000,!rotate=true]:0.003376)[&alrt=0.843,!color=#000000,!rotate=true]:0.003375,'FJ469154/CN/2008'[&!color=#000000,!rotate=true]:0.0)[&alrt=0.0,!color=#000000,!rotate=true]:0.0,(((((((((('GQ487667/CN/2009'[&!color=#000000,!rotate=true]:0.0,'GQ487671/CN/2009'[&!color=#000000,!rotate=true]:0.0,'GQ487672/CN/2009'[&!color=#000000,!rotate=true]:0.0,'GQ487674/CN/2009'[&!color=#000000,!rotate=true]:0.0,'GQ487684/CN/2009'[&!color=#000000,!rotate=true]:0.0,'GQ487685/CN/2009'[&!color=#000000,!rotate=true]:0.0,'GQ487687/CN/2009'[&!color=#000000,!rotate=true]:0.0,'JN579792/CN/2009'[&!color=#000000,!rotate=true]:0.0,'JN579795/CN/2009'[&!color=#000000,!rotate=true]:0.0,'JN579811/CN/2009'[&!color=#000000,!rotate=true]:0.0,'JN579867/CN/2009'[&!color=#000000,!rotate=true]:0.0,'JQ766197/CN/2009'[&!color=#000000,!rotate=true]:0.0)[&!color=#000000,!rotate=true]:0.0,'JQ766200/CN/2009'[&!color=#000000,!rotate=true]:0.006797)[&alrt=0.804,!color=#000000,!rotate=true]:0.003387,'JN579877/CN/2009'[&!color=#000000,!rotate=true]:0.006918)[&alrt=0.76,!color=#000000,!rotate=true]:0.003396,('KC689918/CN/2010'[&!color=#000000,!rotate=true]:0.0,'KC689919/CN/2010'[&!color=#000000,!rotate=true]:0.0)[&!color=#000000,!rotate=true]:0.010512)[&alrt=0.765,!color=#000000,!rotate=true]:0.003478,((('GQ487673/CN/2009'[&!color=#000000,!rotate=true]:0.0,'JN579791/CN/2009'[&!color=#000000,!rotate=true]:0.0)[&!color=#000000,!rotate=true]:0.0,'JN579761/CN/2009'[&!color=#000000,!rotate=true]:0.003379)[&alrt=0.0,!color=#000000,!rotate=true]:0.0,'JN579790/CN/2009'[&!color=#000000,!rotate=true]:0.003377)[&alrt=0.886,!color=#000000,!rotate=true]:0.006883)[&alrt=0.769,!color=#000000,!rotate=true]:0.003393,('KC866722/CN/2009'[&!color=#000000,!rotate=true]:0.0,'KC866728/CN/2009'[&!color=#000000,!rotate=true]:0.0)[&!color=#000000,!rotate=true]:0.0)[&alrt=0.861,!color=#000000,!rotate=true]:0.003374,((((('JF519699/CN/2009'[&!color=#000000,!rotate=true]:0.0,'JF519700/CN/2009'[&!color=#000000,!rotate=true]:0.0,'JF519701/CN/2009'[&!color=#000000,!rotate=true]:0.0,'JN579776/CN/2009'[&!color=#000000,!rotate=true]:0.0,'JN579778/CN/2009'[&!color=#000000,!rotate=true]:0.0,'JN579779/CN/2009'[&!color=#000000,!rotate=true]:0.0,'JN579780/CN/2009'[&!color=#000000,!rotate=true]:0.0,'JN579782/CN/2009'[&!color=#000000,!rotate=true]:0.0,'JN579813/CN/2009'[&!color=#000000,!rotate=true]:0.0)[&!color=#000000,!rotate=true]:0.0,'KJ865515/CN/2010'[&!color=#000000,!rotate=true]:0.006788)[&alrt=0.0,!color=#000000,!rotate=true]:0.0,'KJ004559/CN/2010'[&!color=#000000,!rotate=true]:0.003389)[&alrt=0.0,!color=#000000,!rotate=true]:0.0,'JN579869/CN/2009'[&!color=#000000,!rotate=true]:0.003368)[&alrt=0.933,!color=#000000,!rotate=true]:0.006795,'JN579900/CN/2010'[&!color=#000000,!rotate=true]:0.003375)[&alrt=0.0,!color=#000000,!rotate=true]:0.0)[&alrt=0.0,!color=#000000,!rotate=true]:0.0,(((((('KU595764/CN/2011'[&!color=#000000,!rotate=true]:0.0,'KU595771/CN/2011'[&!color=#000000,!rotate=true]:0.0)[&!color=#000000,!rotate=true]:0.003374,('JQ766195/CN/2011'[&!color=#000000,!rotate=true]:0.0,'JX075098/CN/2011'[&!color=#000000,!rotate=true]:0.0)[&!color=#000000,!rotate=true]:0.0)[&alrt=0.809,!color=#000000,!rotate=true]:0.0,(('JQ766194/CN/2011'[&!color=#000000,!rotate=true]:0.0,'JQ766196/CN/2011'[&!color=#000000,!rotate=true]:0.0,'JQ906804/CN/2011'[&!color=#000000,!rotate=true]:0.0)[&!color=#000000,!rotate=true]:0.003373,'JQ906805/CN/2011'[&!color=#000000,!rotate=true]:0.003373)[&alrt=0.0,!color=#000000,!rotate=true]:0.0)[&alrt=0.0,!color=#000000,!rotate=true]:0.0,'KY991466/PL/2013'[&!color=#000000,!rotate=true]:0.013861)[&alrt=0.0,!color=#000000,!rotate=true]:0.0,'JQ766193/CN/2011'[&!color=#000000,!rotate=true]:0.006794)[&alrt=0.85,!color=#000000,!rotate=true]:0.003372,(((('HQ668411/CN/2010'[&!color=#000000,!rotate=true]:0.0,'HQ668412/CN/2010'[&!color=#000000,!rotate=true]:0.0,'JN579748/CN/2009'[&!color=#000000,!rotate=true]:0.0,'JN579801/CN/2009'[&!color=#000000,!rotate=true]:0.0,'JN579876/CN/2009'[&!color=#000000,!rotate=true]:0.0)[&!color=#000000,!rotate=true]:0.0,('HQ668390/CN/2010'[&!color=#000000,!rotate=true]:0.003371,'HQ668397/CN/2010'[&!color=#000000,!rotate=true]:0.003372)[&alrt=0.0,!color=#000000,!rotate=true]:0.0)[&alrt=0.0,!color=#000000,!rotate=true]:0.0,('HQ668326/CN/2010'[&!color=#000000,!rotate=true]:0.0,'HQ668354/CN/2010'[&!color=#000000,!rotate=true]:0.0)[&!color=#000000,!rotate=true]:0.003374)[&alrt=0.889,!color=#000000,!rotate=true]:0.003372,'HQ668402/CN/2010'[&!color=#000000,!rotate=true]:0.0)[&alrt=0.869,!color=#000000,!rotate=true]:0.003372)[&alrt=0.0,!color=#000000,!rotate=true]:0.0)[&alrt=0.996,!color=#000000,!rotate=true]:0.0,(('AB679723/CN/2010'[&!color=#000000,!rotate=true]:0.0,'AB679724/CN/2010'[&!color=#000000,!rotate=true]:0.0,'JF918559/CN/2009'[&!color=#000000,!rotate=true]:0.0,'KC866711/CN/2009'[&!color=#000000,!rotate=true]:0.0,'KC866713/CN/2009'[&!color=#000000,!rotate=true]:0.0,'KC866721/CN/2009'[&!color=#000000,!rotate=true]:0.0,'KC866733/CN/2009'[&!color=#000000,!rotate=true]:0.0)[&!color=#000000,!rotate=true]:0.0,('KC689952/CN/2009'[&!color=#000000,!rotate=true]:0.0,'KX791195/CN/2009'[&!color=#000000,!rotate=true]:0.003374)[&alrt=0.848,!color=#000000,!rotate=true]:0.003374)[&alrt=0.0,!color=#000000,!rotate=true]:0.0)[&alrt=0.0,!color=#000000,!rotate=true]:0.0,'JN579918/CN/2010'[&!color=#000000,!rotate=true]:0.003374)[&alrt=0.849,!color=#000000,!rotate=true]:0.003374)[&alrt=0.0,!color=#000000,!rotate=true]:0.0,(((((('HQ668233/CN/2010'[&!color=#000000,!rotate=true]:0.0,'HQ668234/CN/2010'[&!color=#000000,!rotate=true]:0.0,'HQ668235/CN/2010'[&!color=#000000,!rotate=true]:0.0,'HQ668236/CN/2010'[&!color=#000000,!rotate=true]:0.0)[&!color=#000000,!rotate=true]:0.003388,'HQ668211/CN/2010'[&!color=#000000,!rotate=true]:0.0)[&alrt=0.934,!color=#000000,!rotate=true]:0.00683,'HQ668433/CN/2010'[&!color=#000000,!rotate=true]:0.0)[&alrt=0.847,!color=#000000,!rotate=true]:0.003374,('KC866670/CN/2008'[&!color=#000000,!rotate=true]:0.0,'KC866671/CN/2008'[&!color=#000000,!rotate=true]:0.0)[&!color=#000000,!rotate=true]:0.0)[&alrt=0.0,!color=#000000,!rotate=true]:0.0,'GU190181/CN/2008'[&!color=#000000,!rotate=true]:0.003374)[&alrt=0.0,!color=#000000,!rotate=true]:0.0,'KC801028/CN/2011'[&!color=#000000,!rotate=true]:0.003374)[&alrt=0.83,!color=#000000,!rotate=true]:0.003374)[&alrt=0.0,!color=#000000,!rotate=true]:0.0,(((((((((('EU697902/CN/2008'[&!color=#000000,!rotate=true]:0.0,'EU703812/CN/2008'[&!color=#000000,!rotate=true]:0.0,'EU703814/CN/2008'[&!color=#000000,!rotate=true]:0.0,'GQ121423/CN/2008'[&!color=#000000,!rotate=true]:0.0,'JF420576/CN/2008'[&!color=#000000,!rotate=true]:0.0,'JF420577/CN/2008'[&!color=#000000,!rotate=true]:0.0,'JX678875/CN/2008'[&!color=#000000,!rotate=true]:0.0,'KX871614/CN/2015'[&!color=#000000,!rotate=true]:0.0,'KX871621/CN/2015'[&!color=#000000,!rotate=true]:0.0,'KX871622/CN/2015'[&!color=#000000,!rotate=true]:0.0,'KX871623/CN/2015'[&!color=#000000,!rotate=true]:0.0,'KX871624/CN/2015'[&!color=#000000,!rotate=true]:0.0,'KX871631/CN/2015'[&!color=#000000,!rotate=true]:0.0,'KX871663/CN/2016'[&!color=#000000,!rotate=true]:0.0,'KX871664/CN/2016'[&!color=#000000,!rotate=true]:0.0,'KX871665/CN/2016'[&!color=#000000,!rotate=true]:0.0,'KX871666/CN/2016'[&!color=#000000,!rotate=true]:0.0,'KX871667/CN/2016'[&!color=#000000,!rotate=true]:0.0,'KX871668/CN/2016'[&!color=#000000,!rotate=true]:0.0,'MH167444/CN/2017'[&!color=#000000,!rotate=true]:0.0,'MH167446/CN/2017'[&!color=#000000,!rotate=true]:0.0)[&!color=#000000,!rotate=true]:0.003374,'JF317984/CN/2009'[&!color=#000000,!rotate=true]:0.006799)[&alrt=0.381,!color=#000000,!rotate=true]:0.0,((('GQ121417/CN/2008'[&!color=#000000,!rotate=true]:0.0,'GU198367/CN/2008'[&!color=#000000,!rotate=true]:0.0,'GU198368/CN/2008'[&!color=#000000,!rotate=true]:0.0,'GU198369/CN/2008'[&!color=#000000,!rotate=true]:0.0,'GU198372/CN/2008'[&!color=#000000,!rotate=true]:0.0,'GU198373/CN/2008'[&!color=#000000,!rotate=true]:0.0,'GU198374/CN/2008'[&!color=#000000,!rotate=true]:0.0,'GU198375/CN/2008'[&!color=#000000,!rotate=true]:0.0,'GU198376/CN/2008'[&!color=#000000,!rotate=true]:0.0,'HQ328791/CN/2008'[&!color=#000000,!rotate=true]:0.0,'HQ328792/CN/2008'[&!color=#000000,!rotate=true]:0.0,'HQ328793/CN/2008'[&!color=#000000,!rotate=true]:0.0,'KC007534/CN/2011'[&!color=#000000,!rotate=true]:0.0,'KC007537/CN/2011'[&!color=#000000,!rotate=true]:0.0)[&!color=#000000,!rotate=true]:0.0,'GU198370/CN/2008'[&!color=#000000,!rotate=true]:0.010369)[&alrt=0.0,!color=#000000,!rotate=true]:0.0,'GU198371/CN/2008'[&!color=#000000,!rotate=true]:0.003375)[&alrt=0.837,!color=#000000,!rotate=true]:0.003374)[&alrt=0.0,!color=#000000,!rotate=true]:0.0,(('HQ694984/CN/2008'[&!color=#000000,!rotate=true]:0.0,'HQ694986/CN/2010'[&!color=#000000,!rotate=true]:0.0,'HQ712020/CN/2010'[&!color=#000000,!rotate=true]:0.0,'HQ882182/CN/2008'[&!color=#000000,!rotate=true]:0.0,'JF894381/CN/2011'[&!color=#000000,!rotate=true]:0.0,'JF894383/CN/2011'[&!color=#000000,!rotate=true]:0.0)[&!color=#000000,!rotate=true]:0.0,('JQ326302/CN/2009'[&!color=#000000,!rotate=true]:0.010186,'JF894382/CN/2011'[&!color=#000000,!rotate=true]:0.010274)[&alrt=0.0,!color=#000000,!rotate=true]:0.0)[&alrt=0.923,!color=#000000,!rotate=true]:0.003392)[&alrt=0.581,!color=#000000,!rotate=true]:0.0,(((('HQ668281/CN/2010'[&!color=#000000,!rotate=true]:0.0,'HQ668282/CN/2010'[&!color=#000000,!rotate=true]:0.0,'HQ668283/CN/2010'[&!color=#000000,!rotate=true]:0.0,'HQ668376/CN/2010'[&!color=#000000,!rotate=true]:0.0,'HQ668380/CN/2010'[&!color=#000000,!rotate=true]:0.0)[&!color=#000000,!rotate=true]:0.0,(('HQ668227/CN/2010'[&!color=#000000,!rotate=true]:0.0,'HQ668251/CN/2010'[&!color=#000000,!rotate=true]:0.0)[&alrt=0.852,!color=#000000,!rotate=true]:0.003371,('HQ668229/CN/2010'[&!color=#000000,!rotate=true]:0.0,'HQ668230/CN/2010'[&!color=#000000,!rotate=true]:0.0)[&!color=#000000,!rotate=true]:0.006796)[&alrt=0.0,!color=#000000,!rotate=true]:0.0)[&alrt=0.759,!color=#000000,!rotate=true]:0.0,'JQ074190/CN/2010'[&!color=#000000,!rotate=true]:0.006794)[&alrt=0.0,!color=#000000,!rotate=true]:0.0,'HQ825317/CN/2008'[&!color=#000000,!rotate=true]:0.003372)[&alrt=0.85,!color=#000000,!rotate=true]:0.003372)[&alrt=0.0,!color=#000000,!rotate=true]:0.0,(('GQ121426/CN/2008'[&!color=#000000,!rotate=true]:0.0,'JQ411002/CN/2009'[&!color=#000000,!rotate=true]:0.0)[&!color=#000000,!rotate=true]:0.0,'KY074643/CN/2008'[&!color=#000000,!rotate=true]:0.006796)[&alrt=0.0,!color=#000000,!rotate=true]:0.0)[&alrt=0.0,!color=#000000,!rotate=true]:0.0,(((((((('KF154310/TW/2012'[&!color=#000000,!rotate=true]:0.0,'KF306098/TW/2012'[&!color=#000000,!rotate=true]:0.0,'MG756725/TW/2012'[&!color=#000000,!rotate=true]:0.0)[&!color=#000000,!rotate=true]:0.003377,'KF154316/TW/2012'[&!color=#000000,!rotate=true]:0.003379)[&alrt=0.0,!color=#000000,!rotate=true]:0.0,('KP113681/TW/2012'[&!color=#000000,!rotate=true]:0.0,'MG756724/TW/2012'[&!color=#000000,!rotate=true]:0.0)[&!color=#000000,!rotate=true]:0.003379)[&alrt=0.0,!color=#000000,!rotate=true]:0.0,('KF154293/TW/2011'[&!color=#000000,!rotate=true]:0.0,'KF154295/TW/2011'[&!color=#000000,!rotate=true]:0.0,'KJ186974/TW/2011'[&!color=#000000,!rotate=true]:0.0)[&!color=#000000,!rotate=true]:0.0)[&alrt=1.0,!color=#000000,!rotate=true]:0.0,('KU595776/CN/2011'[&!color=#000000,!rotate=true]:0.0,'KX267855/TW/2011'[&!color=#000000,!rotate=true]:0.003348)[&alrt=0.861,!color=#000000,!rotate=true]:0.003398)[&alrt=0.0,!color=#000000,!rotate=true]:0.0,('KF154294/TW/2011'[&!color=#000000,!rotate=true]:0.0,'KF154296/TW/2011'[&!color=#000000,!rotate=true]:0.0,'MG756722/TW/2011'[&!color=#000000,!rotate=true]:0.0)[&!color=#000000,!rotate=true]:0.003379)[&alrt=0.93,!color=#000000,!rotate=true]:0.006813,'JX203289/CN/2010'[&!color=#000000,!rotate=true]:0.003378)[&alrt=0.0,!color=#000000,!rotate=true]:0.0,'MK028135/CN/2009'[&!color=#000000,!rotate=true]:0.010293)[&alrt=0.842,!color=#000000,!rotate=true]:0.003374)[&alrt=0.0,!color=#000000,!rotate=true]:0.0,('KY425527/CN/2013'[&!color=#000000,!rotate=true]:0.003371,'JN864020/CN/2010'[&!color=#000000,!rotate=true]:0.013881)[&alrt=0.757,!color=#000000,!rotate=true]:0.0)[&alrt=0.924,!color=#000000,!rotate=true]:0.003374,((((((('HQ668262/CN/2010'[&!color=#000000,!rotate=true]:0.0,'HQ668263/CN/2010'[&!color=#000000,!rotate=true]:0.0)[&!color=#000000,!rotate=true]:0.0,'HQ668205/CN/2010'[&!color=#000000,!rotate=true]:0.003391)[&alrt=0.936,!color=#000000,!rotate=true]:0.006972,'JN864019/CN/2010'[&!color=#000000,!rotate=true]:0.0)[&alrt=0.836,!color=#000000,!rotate=true]:0.003375,('JQ766226/CN/2010'[&!color=#000000,!rotate=true]:0.003372,'JX244185/CN/2009'[&!color=#000000,!rotate=true]:0.003375)[&alrt=0.0,!color=#000000,!rotate=true]:0.0)[&alrt=0.0,!color=#000000,!rotate=true]:0.0,('HQ668416/CN/2010'[&!color=#000000,!rotate=true]:0.0,'JN579742/CN/2009'[&!color=#000000,!rotate=true]:0.0)[&!color=#000000,!rotate=true]:0.0)[&alrt=0.724,!color=#000000,!rotate=true]:0.0,'JQ003950/CN/2009'[&!color=#000000,!rotate=true]:0.003374)[&alrt=0.724,!color=#000000,!rotate=true]:0.0,'HQ668396/CN/2010'[&!color=#000000,!rotate=true]:0.003384)[&alrt=0.742,!color=#000000,!rotate=true]:0.003374)[&alrt=0.0,!color=#000000,!rotate=true]:0.0,(((('JN579870/CN/2009'[&!color=#000000,!rotate=true]:0.0,'JN579871/CN/2009'[&!color=#000000,!rotate=true]:0.0,'JN579937/CN/2010'[&!color=#000000,!rotate=true]:0.0,'JN579938/CN/2010'[&!color=#000000,!rotate=true]:0.0)[&!color=#000000,!rotate=true]:0.0,('JN579923/CN/2010'[&!color=#000000,!rotate=true]:0.003373,'KC866758/CN/2010'[&!color=#000000,!rotate=true]:0.0)[&alrt=0.869,!color=#000000,!rotate=true]:0.003375)[&alrt=0.851,!color=#000000,!rotate=true]:0.003374,((('GU129022/CN/2009'[&!color=#000000,!rotate=true]:0.0,'GU129023/CN/2009'[&!color=#000000,!rotate=true]:0.0)[&!color=#000000,!rotate=true]:0.0,('GU129025/CN/2009'[&!color=#000000,!rotate=true]:0.0,'KF668443/CN/2009'[&!color=#000000,!rotate=true]:0.006809)[&alrt=0.858,!color=#000000,!rotate=true]:0.003374)[&alrt=0.0,!color=#000000,!rotate=true]:0.0,'GU129024/CN/2009'[&!color=#000000,!rotate=true]:0.003371)[&alrt=0.0,!color=#000000,!rotate=true]:0.0)[&alrt=0.861,!color=#000000,!rotate=true]:0.003374,(('JX203339/CN/2010'[&!color=#000000,!rotate=true]:0.0,'JX203344/CN/2010'[&!color=#000000,!rotate=true]:0.0)[&!color=#000000,!rotate=true]:0.003378,'HQ668305/CN/2010'[&!color=#000000,!rotate=true]:0.0)[&alrt=0.867,!color=#000000,!rotate=true]:0.003376)[&alrt=0.0,!color=#000000,!rotate=true]:0.0)[&alrt=0.0,!color=#000000,!rotate=true]:0.0)[&alrt=0.0,!color=#000000,!rotate=true]:0.0,(((((((((((((('KR782319/CN/2012'[&!color=#000000,!rotate=true]:0.0,'KR782331/CN/2012'[&!color=#000000,!rotate=true]:0.0,'MF662687/CN/2011'[&!color=#000000,!rotate=true]:0.0)[&!color=#000000,!rotate=true]:0.0,'KP289425/CN/2013'[&!color=#000000,!rotate=true]:0.013881)[&alrt=0.86,!color=#000000,!rotate=true]:0.003379,'LC147353/CN/2011'[&!color=#000000,!rotate=true]:0.0)[&alrt=0.846,!color=#000000,!rotate=true]:0.003383,('GQ121418/CN/2008'[&!color=#000000,!rotate=true]:0.0,'JX678876/CN/2008'[&!color=#000000,!rotate=true]:0.0)[&!color=#000000,!rotate=true]:0.0)[&alrt=0.0,!color=#000000,!rotate=true]:0.0,'JQ639383/CN/2011'[&!color=#000000,!rotate=true]:0.003383)[&alrt=0.873,!color=#000000,!rotate=true]:0.00338,'HQ694985/CN/2008'[&!color=#000000,!rotate=true]:0.003402)[&alrt=0.0,!color=#000000,!rotate=true]:0.0,'JQ315065/CN/2010'[&!color=#000000,!rotate=true]:0.003381)[&alrt=0.866,!color=#000000,!rotate=true]:0.00338,(('JX455105/CN/2010'[&!color=#000000,!rotate=true]:0.0,'KJ188641/CN/2011'[&!color=#000000,!rotate=true]:0.0)[&!color=#000000,!rotate=true]:0.0,'KP192487/CN/2012'[&!color=#000000,!rotate=true]:0.006806)[&alrt=0.0,!color=#000000,!rotate=true]:0.0)[&alrt=0.0,!color=#000000,!rotate=true]:0.0,'KM408451/CN/2011'[&!color=#000000,!rotate=true]:0.010298)[&alrt=0.833,!color=#000000,!rotate=true]:0.003375,(('JF918566/CN/2010'[&!color=#000000,!rotate=true]:0.003358,'JQ766138/CN/2011'[&!color=#000000,!rotate=true]:0.0069)[&alrt=0.802,!color=#000000,!rotate=true]:0.003437,'JN579913/CN/2010'[&!color=#000000,!rotate=true]:0.0)[&alrt=0.0,!color=#000000,!rotate=true]:0.0)[&alrt=0.0,!color=#000000,!rotate=true]:0.0,'KC689916/CN/2010'[&!color=#000000,!rotate=true]:0.013803)[&alrt=0.862,!color=#000000,!rotate=true]:0.003375,(('JF519697/CN/2009'[&!color=#000000,!rotate=true]:0.0,'JF519698/CN/2009'[&!color=#000000,!rotate=true]:0.0,'JN579747/CN/2009'[&!color=#000000,!rotate=true]:0.0,'JN579749/CN/2009'[&!color=#000000,!rotate=true]:0.0,'JN579756/CN/2009'[&!color=#000000,!rotate=true]:0.0,'JN579879/CN/2009'[&!color=#000000,!rotate=true]:0.0)[&!color=#000000,!rotate=true]:0.0,'JN579824/CN/2009'[&!color=#000000,!rotate=true]:0.003376)[&alrt=0.0,!color=#000000,!rotate=true]:0.0)[&alrt=0.886,!color=#000000,!rotate=true]:0.003375,((((((('JN579894/CN/2010'[&!color=#000000,!rotate=true]:0.0,'JX455102/CN/2010'[&!color=#000000,!rotate=true]:0.0,'JX455103/CN/2010'[&!color=#000000,!rotate=true]:0.0,'JX455104/CN/2010'[&!color=#000000,!rotate=true]:0.0,'KC866744/CN/2010'[&!color=#000000,!rotate=true]:0.0)[&!color=#000000,!rotate=true]:0.0034,'MF662690/CN/2011'[&!color=#000000,!rotate=true]:0.003387)[&alrt=0.79,!color=#000000,!rotate=true]:0.003423,'AB679722/CN/2010'[&!color=#000000,!rotate=true]:0.006802)[&alrt=0.0,!color=#000000,!rotate=true]:0.0,('KU595722/CN/2010'[&!color=#000000,!rotate=true]:0.003478,'KU595724/CN/2010'[&!color=#000000,!rotate=true]:0.003319)[&alrt=0.788,!color=#000000,!rotate=true]:0.003437)[&alrt=0.0,!color=#000000,!rotate=true]:0.0,'GQ253408/CN/2009'[&!color=#000000,!rotate=true]:0.0)[&alrt=0.0,!color=#000000,!rotate=true]:0.0,('JX203265/CN/2011'[&!color=#000000,!rotate=true]:0.0,'JX203269/CN/2011'[&!color=#000000,!rotate=true]:0.0,'KU595804/CN/2012'[&!color=#000000,!rotate=true]:0.0)[&!color=#000000,!rotate=true]:0.006831)[&alrt=0.873,!color=#000000,!rotate=true]:0.003373,((('GU353088/CN/2009'[&!color=#000000,!rotate=true]:0.0,'JF918554/CN/2008'[&!color=#000000,!rotate=true]:0.0,'MH491078/CN/2009'[&!color=#000000,!rotate=true]:0.0)[&!color=#000000,!rotate=true]:0.0,'GU353102/CN/2009'[&!color=#000000,!rotate=true]:0.00337)[&alrt=0.0,!color=#000000,!rotate=true]:0.0,'KY081970/CN/2009'[&!color=#000000,!rotate=true]:0.00337)[&alrt=0.0,!color=#000000,!rotate=true]:0.0)[&alrt=0.861,!color=#000000,!rotate=true]:0.003373)[&alrt=0.0,!color=#000000,!rotate=true]:0.0,((('GU353092/CN/2009'[&!color=#000000,!rotate=true]:0.0,'JQ766232/CN/2010'[&!color=#000000,!rotate=true]:0.0,'MH491081/CN/2009'[&!color=#000000,!rotate=true]:0.0)[&!color=#000000,!rotate=true]:0.0,'JN579942/CN/2009'[&!color=#000000,!rotate=true]:0.003374)[&alrt=0.0,!color=#000000,!rotate=true]:0.0,'GU353091/CN/2009'[&!color=#000000,!rotate=true]:0.010281)[&alrt=0.847,!color=#000000,!rotate=true]:0.003374)[&alrt=0.993,!color=#000000,!rotate=true]:0.0)[&alrt=1.0,!color=#000000,!rotate=true]:0.0,(((((((((((('KU595798/CN/2012'[&!color=#000000,!rotate=true]:0.0,'KU595801/CN/2012'[&!color=#000000,!rotate=true]:0.0,'KU595807/CN/2012'[&!color=#000000,!rotate=true]:0.0)[&!color=#000000,!rotate=true]:0.003355,'KU595817/CN/2012'[&!color=#000000,!rotate=true]:0.0)[&alrt=0.838,!color=#000000,!rotate=true]:0.003355,('KU595842/CN/2013'[&!color=#000000,!rotate=true]:0.003353,'KU595839/CN/2013'[&!color=#000000,!rotate=true]:0.003354)[&alrt=0.0,!color=#000000,!rotate=true]:0.0)[&alrt=0.0,!color=#000000,!rotate=true]:0.0,('KU595816/CN/2012'[&!color=#000000,!rotate=true]:0.0,'KU595838/CN/2013'[&!color=#000000,!rotate=true]:0.0,'KU595841/CN/2013'[&!color=#000000,!rotate=true]:0.0,'KU595855/CN/2013'[&!color=#000000,!rotate=true]:0.0)[&!color=#000000,!rotate=true]:0.0)[&alrt=0.0,!color=#000000,!rotate=true]:0.0,(('KP289419/CN/2013'[&!color=#000000,!rotate=true]:0.003339,'KP290084/CN/2013'[&!color=#000000,!rotate=true]:0.006889)[&alrt=0.962,!color=#000000,!rotate=true]:0.014327,'KU595792/CN/2012'[&!color=#000000,!rotate=true]:0.003424)[&alrt=0.74,!color=#000000,!rotate=true]:0.003338)[&alrt=0.849,!color=#000000,!rotate=true]:0.003355,(((('KX871674/CN/2012'[&!color=#000000,!rotate=true]:0.0,'KX871684/CN/2014'[&!color=#000000,!rotate=true]:0.0)[&!color=#000000,!rotate=true]:0.006898,'KX871481/CN/2012'[&!color=#000000,!rotate=true]:0.0173)[&alrt=0.0,!color=#000000,!rotate=true]:0.0,'KU595793/CN/2012'[&!color=#000000,!rotate=true]:0.003355)[&alrt=0.987,!color=#000000,!rotate=true]:0.0,('KC866812/CN/2012'[&!color=#000000,!rotate=true]:0.0,'KP137024/CN/2012'[&!color=#000000,!rotate=true]:0.0,'KU595759/CN/2011'[&!color=#000000,!rotate=true]:0.0,'KU595812/CN/2012'[&!color=#000000,!rotate=true]:0.0)[&!color=#000000,!rotate=true]:0.0)[&alrt=0.925,!color=#000000,!rotate=true]:0.0)[&alrt=0.357,!color=#000000,!rotate=true]:0.0,((((((('KX871536/CN/2013'[&!color=#000000,!rotate=true]:0.0,'KX871557/CN/2014'[&!color=#000000,!rotate=true]:0.0,'KX871558/CN/2014'[&!color=#000000,!rotate=true]:0.0,'KX871595/CN/2014'[&!color=#000000,!rotate=true]:0.0)[&!color=#000000,!rotate=true]:0.003377,('KX871559/CN/2014'[&!color=#000000,!rotate=true]:0.0,'KX871596/CN/2014'[&!color=#000000,!rotate=true]:0.0)[&!color=#000000,!rotate=true]:0.0)[&alrt=0.953,!color=#000000,!rotate=true]:0.006799,'KP171497/CN/2014'[&!color=#000000,!rotate=true]:0.0)[&alrt=0.825,!color=#000000,!rotate=true]:0.003372,(('KX871615/CN/2015'[&!color=#000000,!rotate=true]:0.0,'KX871616/CN/2015'[&!color=#000000,!rotate=true]:0.0)[&!color=#000000,!rotate=true]:0.003403,'KP171509/CN/2014'[&!color=#000000,!rotate=true]:0.003416)[&alrt=0.814,!color=#000000,!rotate=true]:0.003409)[&alrt=0.0,!color=#000000,!rotate=true]:0.0,'KP005823/CN/2013'[&!color=#000000,!rotate=true]:0.0)[&alrt=0.0,!color=#000000,!rotate=true]:0.0,'KP171507/CN/2014'[&!color=#000000,!rotate=true]:0.003372)[&alrt=0.0,!color=#000000,!rotate=true]:0.0,'MF872862/CN/2016'[&!color=#000000,!rotate=true]:0.006795)[&alrt=0.854,!color=#000000,!rotate=true]:0.006804)[&alrt=0.58,!color=#000000,!rotate=true]:0.010182,'KX871677/CN/2014'[&!color=#000000,!rotate=true]:0.021826)[&alrt=0.882,!color=#000000,!rotate=true]:0.010866,('HQ667785/CN/2009'[&!color=#000000,!rotate=true]:0.0,'HQ891926/CN/2009'[&!color=#000000,!rotate=true]:0.0)[&!color=#000000,!rotate=true]:0.0)[&alrt=0.564,!color=#000000,!rotate=true]:0.006792,(('GU353093/CN/2009'[&!color=#000000,!rotate=true]:0.0,'JF918560/CN/2009'[&!color=#000000,!rotate=true]:0.0)[&!color=#000000,!rotate=true]:0.0,'GU353104/CN/2009'[&!color=#000000,!rotate=true]:0.003369)[&alrt=0.0,!color=#000000,!rotate=true]:0.0)[&alrt=0.909,!color=#000000,!rotate=true]:0.006796,(((('HQ668372/CN/2010'[&!color=#000000,!rotate=true]:0.0,'HQ668373/CN/2010'[&!color=#000000,!rotate=true]:0.0,'JN168790/CN/2009'[&!color=#000000,!rotate=true]:0.0)[&!color=#000000,!rotate=true]:0.010276,('HQ668381/CN/2010'[&!color=#000000,!rotate=true]:0.0,'HQ668382/CN/2010'[&!color=#000000,!rotate=true]:0.0)[&!color=#000000,!rotate=true]:0.0)[&alrt=0.0,!color=#000000,!rotate=true]:0.0,('GU353089/CN/2009'[&!color=#000000,!rotate=true]:0.0,'MH491080/CN/2009'[&!color=#000000,!rotate=true]:0.0)[&!color=#000000,!rotate=true]:0.006802)[&alrt=0.841,!color=#000000,!rotate=true]:0.003374,'HQ668378/CN/2010'[&!color=#000000,!rotate=true]:0.003377)[&alrt=0.749,!color=#000000,!rotate=true]:0.0)[&alrt=0.749,!color=#000000,!rotate=true]:0.0,(((((((((('HQ668318/CN/2010'[&!color=#000000,!rotate=true]:0.0,'HQ668360/CN/2010'[&!color=#000000,!rotate=true]:0.0,'HQ668363/CN/2010'[&!color=#000000,!rotate=true]:0.0,'HQ668369/CN/2010'[&!color=#000000,!rotate=true]:0.0,'HQ668370/CN/2010'[&!color=#000000,!rotate=true]:0.0,'HQ668386/CN/2010'[&!color=#000000,!rotate=true]:0.0,'HQ668388/CN/2010'[&!color=#000000,!rotate=true]:0.0,'HQ668389/CN/2010'[&!color=#000000,!rotate=true]:0.0,'HQ668399/CN/2010'[&!color=#000000,!rotate=true]:0.0,'HQ668417/CN/2010'[&!color=#000000,!rotate=true]:0.0,'HQ668418/CN/2010'[&!color=#000000,!rotate=true]:0.0,'HQ668419/CN/2010'[&!color=#000000,!rotate=true]:0.0,'HQ668420/CN/2010'[&!color=#000000,!rotate=true]:0.0,'HQ668421/CN/2010'[&!color=#000000,!rotate=true]:0.0,'HQ668422/CN/2010'[&!color=#000000,!rotate=true]:0.0,'HQ668423/CN/2010'[&!color=#000000,!rotate=true]:0.0,'HQ668424/CN/2010'[&!color=#000000,!rotate=true]:0.0,'HQ668458/CN/2010'[&!color=#000000,!rotate=true]:0.0)[&!color=#000000,!rotate=true]:0.0,'HQ668403/CN/2010'[&!color=#000000,!rotate=true]:0.003374)[&alrt=0.0,!color=#000000,!rotate=true]:0.0,'HQ668241/CN/2010'[&!color=#000000,!rotate=true]:0.003375)[&alrt=0.0,!color=#000000,!rotate=true]:0.0,'JQ326305/CN/2010'[&!color=#000000,!rotate=true]:0.003373)[&alrt=0.0,!color=#000000,!rotate=true]:0.0,(((('HQ668321/CN/2010'[&!color=#000000,!rotate=true]:0.0,'HQ668322/CN/2010'[&!color=#000000,!rotate=true]:0.0,'HQ668323/CN/2010'[&!color=#000000,!rotate=true]:0.0,'HQ668324/CN/2010'[&!color=#000000,!rotate=true]:0.0)[&!color=#000000,!rotate=true]:0.003376,('HQ668315/CN/2010'[&!color=#000000,!rotate=true]:0.0,'HQ668355/CN/2010'[&!color=#000000,!rotate=true]:0.0)[&!color=#000000,!rotate=true]:0.003374)[&alrt=0.0,!color=#000000,!rotate=true]:0.0,(('HQ668364/CN/2010'[&!color=#000000,!rotate=true]:0.0,'HQ668365/CN/2010'[&!color=#000000,!rotate=true]:0.0)[&!color=#000000,!rotate=true]:0.010288,'HQ668308/CN/2010'[&!color=#000000,!rotate=true]:0.003374)[&alrt=0.0,!color=#000000,!rotate=true]:0.0)[&alrt=0.0,!color=#000000,!rotate=true]:0.0,'HQ668385/CN/2010'[&!color=#000000,!rotate=true]:0.003376)[&alrt=0.0,!color=#000000,!rotate=true]:0.0)[&alrt=0.964,!color=#000000,!rotate=true]:0.0,'KF358276/CN/2012'[&!color=#000000,!rotate=true]:0.041113)[&alrt=0.824,!color=#000000,!rotate=true]:0.003376,(('KC689928/CN/2009'[&!color=#000000,!rotate=true]:0.0,'KC689951/CN/2009'[&!color=#000000,!rotate=true]:0.003375)[&alrt=0.0,!color=#000000,!rotate=true]:0.0,'KC866710/CN/2009'[&!color=#000000,!rotate=true]:0.003376)[&alrt=0.554,!color=#000000,!rotate=true]:0.0)[&alrt=0.0,!color=#000000,!rotate=true]:0.0,(('KU595802/CN/2012'[&!color=#000000,!rotate=true]:0.0,'KU595803/CN/2012'[&!color=#000000,!rotate=true]:0.0,'KU595826/CN/2012'[&!color=#000000,!rotate=true]:0.0,'KU595827/CN/2012'[&!color=#000000,!rotate=true]:0.0)[&!color=#000000,!rotate=true]:0.010479,'KP171508/CN/2014'[&!color=#000000,!rotate=true]:0.003441)[&alrt=0.786,!color=#000000,!rotate=true]:0.003366)[&alrt=0.861,!color=#000000,!rotate=true]:0.003376,('FJ469155/CN/2008'[&!color=#000000,!rotate=true]:0.0,'KY014080/CN/2008'[&!color=#000000,!rotate=true]:0.006818)[&alrt=0.849,!color=#000000,!rotate=true]:0.003374)[&alrt=0.0,!color=#000000,!rotate=true]:0.0,((('KJ185142/CN/2010'[&!color=#000000,!rotate=true]:0.0,'KJ185159/CN/2010'[&!color=#000000,!rotate=true]:0.0)[&!color=#000000,!rotate=true]:0.0,'KC866750/CN/2010'[&!color=#000000,!rotate=true]:0.003433)[&alrt=0.0,!color=#000000,!rotate=true]:0.0,'KF853547/CN/2010'[&!color=#000000,!rotate=true]:0.003392)[&alrt=0.85,!color=#000000,!rotate=true]:0.003374)[&alrt=0.0,!color=#000000,!rotate=true]:0.0)[&alrt=0.0,!color=#000000,!rotate=true]:0.0)[&alrt=0.0,!color=#000000,!rotate=true]:0.0)[&alrt=1.0,!color=#000000,!rotate=true]:0.0)[&alrt=0.0,!color=#000000,!rotate=true]:0.0,((((((((((((((((((((((((((((((((('KU936123/CN/2014'[&!color=#000000,!rotate=true]:0.0,'MG588046/CN/2014'[&!color=#000000,!rotate=true]:0.0,'MG588047/CN/2014'[&!color=#000000,!rotate=true]:0.0)[&!color=#000000,!rotate=true]:0.0,'MG588048/CN/2014'[&!color=#000000,!rotate=true]:0.003353)[&alrt=0.0,!color=#000000,!rotate=true]:0.0,'KU726198/CN/2014'[&!color=#000000,!rotate=true]:0.01022)[&alrt=0.981,!color=#000000,!rotate=true]:0.010222,(('KF925271/CN/2012'[&!color=#000000,!rotate=true]:0.0,'KP137033/CN/2012'[&!color=#000000,!rotate=true]:0.0)[&!color=#000000,!rotate=true]:0.0,('KC570452/CN/2012'[&!color=#000000,!rotate=true]:0.006758,'KP137019/CN/2012'[&!color=#000000,!rotate=true]:0.010229)[&alrt=0.0,!color=#000000,!rotate=true]:0.0)[&alrt=0.0,!color=#000000,!rotate=true]:0.0)[&alrt=0.859,!color=#000000,!rotate=true]:0.003353,(('KP137035/CN/2012'[&!color=#000000,!rotate=true]:0.0,'KX871501/CN/2012'[&!color=#000000,!rotate=true]:0.0,'KX871502/CN/2012'[&!color=#000000,!rotate=true]:0.0,'KX871503/CN/2012'[&!color=#000000,!rotate=true]:0.0,'KX871504/CN/2012'[&!color=#000000,!rotate=true]:0.0)[&!color=#000000,!rotate=true]:0.003353,('KU595810/CN/2012'[&!color=#000000,!rotate=true]:0.003351,'KU595832/CN/2013'[&!color=#000000,!rotate=true]:0.0)[&alrt=0.879,!color=#000000,!rotate=true]:0.003351)[&alrt=0.0,!color=#000000,!rotate=true]:0.0)[&alrt=0.0,!color=#000000,!rotate=true]:0.0,(((((((('KU595853/CN/2013'[&!color=#000000,!rotate=true]:0.0,'KU595866/CN/2014'[&!color=#000000,!rotate=true]:0.0,'KU595892/CN/2014'[&!color=#000000,!rotate=true]:0.0)[&!color=#000000,!rotate=true]:0.0,'KU595881/CN/2014'[&!color=#000000,!rotate=true]:0.00335)[&alrt=0.0,!color=#000000,!rotate=true]:0.0,('MG773122/CN/2014'[&!color=#000000,!rotate=true]:0.0,'MG773124/CN/2014'[&!color=#000000,!rotate=true]:0.0)[&!color=#000000,!rotate=true]:0.010219)[&alrt=0.937,!color=#000000,!rotate=true]:0.006753,'KJ632499/CN/2011'[&!color=#000000,!rotate=true]:0.006754)[&alrt=0.0,!color=#000000,!rotate=true]:0.0,'KU595850/CN/2013'[&!color=#000000,!rotate=true]:0.00335)[&alrt=0.0,!color=#000000,!rotate=true]:0.0,(('KU726179/CN/2014'[&!color=#000000,!rotate=true]:0.00334,'KU726207/CN/2014'[&!color=#000000,!rotate=true]:0.0)[&alrt=0.975,!color=#000000,!rotate=true]:0.010182,'KU595851/CN/2013'[&!color=#000000,!rotate=true]:0.0)[&alrt=0.872,!color=#000000,!rotate=true]:0.003352)[&alrt=0.979,!color=#000000,!rotate=true]:0.01021,'KX871486/CN/2012'[&!color=#000000,!rotate=true]:0.006759)[&alrt=0.0,!color=#000000,!rotate=true]:0.0,'KP137023/CN/2012'[&!color=#000000,!rotate=true]:0.013724)[&alrt=0.934,!color=#000000,!rotate=true]:0.0)[&alrt=0.0,!color=#000000,!rotate=true]:0.0,((('KC866778/CN/2012'[&!color=#000000,!rotate=true]:0.0,'KC866811/CN/2012'[&!color=#000000,!rotate=true]:0.0,'KU578266/CN/2012'[&!color=#000000,!rotate=true]:0.0)[&!color=#000000,!rotate=true]:0.003355,'KF704050/CN/2010'[&!color=#000000,!rotate=true]:0.0)[&alrt=0.0,!color=#000000,!rotate=true]:0.0,'KF925268/CN/2012'[&!color=#000000,!rotate=true]:0.006805)[&alrt=0.953,!color=#000000,!rotate=true]:0.00676)[&alrt=0.927,!color=#000000,!rotate=true]:0.00676,'KU595763/CN/2011'[&!color=#000000,!rotate=true]:0.010225)[&alrt=0.0,!color=#000000,!rotate=true]:0.0,'JQ766143/CN/2011'[&!color=#000000,!rotate=true]:0.006759)[&alrt=0.271,!color=#000000,!rotate=true]:0.0,(('KU595781/CN/2011'[&!color=#000000,!rotate=true]:0.0,'KU595783/CN/2011'[&!color=#000000,!rotate=true]:0.0)[&!color=#000000,!rotate=true]:0.003341,'MF662695/CN/2012'[&!color=#000000,!rotate=true]:0.0)[&alrt=0.851,!color=#000000,!rotate=true]:0.003359)[&alrt=0.0,!color=#000000,!rotate=true]:0.0,((('JF519718/CN/2010'[&!color=#000000,!rotate=true]:0.0,'JN579887/CN/2010'[&!color=#000000,!rotate=true]:0.0,'JQ315070/CN/2011'[&!color=#000000,!rotate=true]:0.0,'JQ315071/CN/2011'[&!color=#000000,!rotate=true]:0.0,'JQ315075/CN/2011/ref_C4'[&!color=#000000,!rotate=true]:0.0)[&!color=#000000,!rotate=true]:0.0,'KJ632497/CN/2011'[&!color=#000000,!rotate=true]:0.003355)[&alrt=0.0,!color=#000000,!rotate=true]:0.0,(((('KM408457/CN/2012'[&!color=#000000,!rotate=true]:0.0,'KM408458/CN/2012'[&!color=#000000,!rotate=true]:0.0)[&!color=#000000,!rotate=true]:0.003359,'KP137038/CN/2012'[&!color=#000000,!rotate=true]:0.0)[&alrt=0.937,!color=#000000,!rotate=true]:0.006767,'JX986739/CN/2011'[&!color=#000000,!rotate=true]:0.003355)[&alrt=0.0,!color=#000000,!rotate=true]:0.0,'JQ766240/CN/2010'[&!color=#000000,!rotate=true]:0.003355)[&alrt=0.946,!color=#000000,!rotate=true]:0.0)[&alrt=0.0,!color=#000000,!rotate=true]:0.0)[&alrt=0.0,!color=#000000,!rotate=true]:0.0,('KU595786/CN/2011'[&!color=#000000,!rotate=true]:0.0,'KU595824/CN/2012'[&!color=#000000,!rotate=true]:0.013758)[&alrt=0.906,!color=#000000,!rotate=true]:0.006768)[&alrt=0.878,!color=#000000,!rotate=true]:0.003355,('JQ315063/CN/2011'[&!color=#000000,!rotate=true]:0.006764,'JQ806378/CN/2011'[&!color=#000000,!rotate=true]:0.003355)[&alrt=0.329,!color=#000000,!rotate=true]:0.0)[&alrt=0.855,!color=#000000,!rotate=true]:0.0,((('HM855954/CN/2010'[&!color=#000000,!rotate=true]:0.0,'JF918567/CN/2010'[&!color=#000000,!rotate=true]:0.0,'JQ003962/CN/2010'[&!color=#000000,!rotate=true]:0.0,'JQ315058/CN/2010'[&!color=#000000,!rotate=true]:0.0,'JQ315069/CN/2010'[&!color=#000000,!rotate=true]:0.0,'JQ639015/CN/2010'[&!color=#000000,!rotate=true]:0.0,'JQ639023/CN/2010'[&!color=#000000,!rotate=true]:0.0,'JX455108/CN/2010'[&!color=#000000,!rotate=true]:0.0,'JX455112/CN/2010'[&!color=#000000,!rotate=true]:0.0,'KM408436/CN/2010'[&!color=#000000,!rotate=true]:0.0,'KM408444/CN/2010'[&!color=#000000,!rotate=true]:0.0,'KU595758/CN/2011'[&!color=#000000,!rotate=true]:0.0,'KU595762/CN/2011'[&!color=#000000,!rotate=true]:0.0,'KU595767/CN/2011'[&!color=#000000,!rotate=true]:0.0,'KU595774/CN/2011'[&!color=#000000,!rotate=true]:0.0,'KU595775/CN/2011'[&!color=#000000,!rotate=true]:0.0)[&!color=#000000,!rotate=true]:0.0,(('JF812997/CN/2010'[&!color=#000000,!rotate=true]:0.0,'JQ766176/CN/2008'[&!color=#000000,!rotate=true]:0.0)[&!color=#000000,!rotate=true]:0.003355,'JN712916/CN/2011'[&!color=#000000,!rotate=true]:0.003355)[&alrt=0.0,!color=#000000,!rotate=true]:0.0)[&alrt=1.0,!color=#000000,!rotate=true]:0.0,((('JQ003961/CN/2010'[&!color=#000000,!rotate=true]:0.0,'JQ003963/CN/2010'[&!color=#000000,!rotate=true]:0.0,'JQ003968/CN/2010'[&!color=#000000,!rotate=true]:0.0)[&!color=#000000,!rotate=true]:0.0,'JQ922518/CN/2011'[&!color=#000000,!rotate=true]:0.003355)[&alrt=0.0,!color=#000000,!rotate=true]:0.0,'JQ315076/CN/2010'[&!color=#000000,!rotate=true]:0.006765)[&alrt=0.825,!color=#000000,!rotate=true]:0.003355)[&alrt=0.0,!color=#000000,!rotate=true]:0.0)[&alrt=0.0,!color=#000000,!rotate=true]:0.0,((((((((('KT327132/CN/2013'[&!color=#000000,!rotate=true]:0.0,'KT327133/CN/2012'[&!color=#000000,!rotate=true]:0.0,'KT327134/CN/2013'[&!color=#000000,!rotate=true]:0.0,'KT327135/CN/2013'[&!color=#000000,!rotate=true]:0.0,'KT327136/CN/2013'[&!color=#000000,!rotate=true]:0.0,'KT327137/CN/2012'[&!color=#000000,!rotate=true]:0.0,'KT327138/CN/2011'[&!color=#000000,!rotate=true]:0.0,'KT327139/CN/2011'[&!color=#000000,!rotate=true]:0.0,'KT327140/CN/2011'[&!color=#000000,!rotate=true]:0.0,'KT327141/CN/2013'[&!color=#000000,!rotate=true]:0.0,'KT327142/CN/2013'[&!color=#000000,!rotate=true]:0.0,'KT327143/CN/2011'[&!color=#000000,!rotate=true]:0.0,'KT327144/CN/2012'[&!color=#000000,!rotate=true]:0.0,'KT327145/CN/2013'[&!color=#000000,!rotate=true]:0.0,'KT327146/CN/2013'[&!color=#000000,!rotate=true]:0.0,'KT327147/CN/2013'[&!color=#000000,!rotate=true]:0.0,'MH491090/CN/2013'[&!color=#000000,!rotate=true]:0.0,'MH491091/CN/2013'[&!color=#000000,!rotate=true]:0.0,'MH491093/CN/2013'[&!color=#000000,!rotate=true]:0.0,'MH491094/CN/2013'[&!color=#000000,!rotate=true]:0.0,'MH491095/CN/2013'[&!color=#000000,!rotate=true]:0.0,'MH491096/CN/2013'[&!color=#000000,!rotate=true]:0.0,'MH491097/CN/2013'[&!color=#000000,!rotate=true]:0.0,'MH491114/CN/2012'[&!color=#000000,!rotate=true]:0.0,'MH491115/CN/2012'[&!color=#000000,!rotate=true]:0.0,'MH491117/CN/2012'[&!color=#000000,!rotate=true]:0.0)[&!color=#000000,!rotate=true]:0.003328,(('KC570453/CN/2012'[&!color=#000000,!rotate=true]:0.003348,'KU595834/CN/2013'[&!color=#000000,!rotate=true]:0.010269)[&alrt=0.0,!color=#000000,!rotate=true]:0.0,'KC689944/CN/2012'[&!color=#000000,!rotate=true]:0.003353)[&alrt=0.754,!color=#000000,!rotate=true]:0.003433)[&alrt=0.75,!color=#000000,!rotate=true]:0.003458,'KU595890/CN/2014'[&!color=#000000,!rotate=true]:0.006878)[&alrt=0.473,!color=#000000,!rotate=true]:0.00691,(('KC866814/CN/2012'[&!color=#000000,!rotate=true]:0.0,'KU578267/CN/2012'[&!color=#000000,!rotate=true]:0.0)[&!color=#000000,!rotate=true]:0.003359,'KP005815/CN/2013'[&!color=#000000,!rotate=true]:0.0)[&alrt=0.703,!color=#000000,!rotate=true]:0.003355)[&alrt=0.727,!color=#000000,!rotate=true]:0.0,('KU595765/CN/2011'[&!color=#000000,!rotate=true]:0.0,'KU595766/CN/2011'[&!color=#000000,!rotate=true]:0.0)[&!color=#000000,!rotate=true]:0.003354)[&alrt=0.553,!color=#000000,!rotate=true]:0.0,'JX455107/CN/2010'[&!color=#000000,!rotate=true]:0.003353)[&alrt=0.0,!color=#000000,!rotate=true]:0.0,(((('KJ772442/CN/2013'[&!color=#000000,!rotate=true]:0.0,'KX871547/CN/2014'[&!color=#000000,!rotate=true]:0.0,'MG588027/CN/2016'[&!color=#000000,!rotate=true]:0.0,'MG588033/CN/2016'[&!color=#000000,!rotate=true]:0.0)[&!color=#000000,!rotate=true]:0.0,'KX871507/CN/2013'[&!color=#000000,!rotate=true]:0.003355)[&alrt=0.841,!color=#000000,!rotate=true]:0.003359,('KJ632498/CN/2011'[&!color=#000000,!rotate=true]:0.003355,'KJ156339/CN/2012'[&!color=#000000,!rotate=true]:0.010234)[&alrt=0.0,!color=#000000,!rotate=true]:0.0)[&alrt=0.847,!color=#000000,!rotate=true]:0.003355,(((('MH491101/CN/2014'[&!color=#000000,!rotate=true]:0.010422,'KJ004554/CN/2012'[&!color=#000000,!rotate=true]:0.0068)[&alrt=0.0,!color=#000000,!rotate=true]:0.0,'MF185289/CN/2012'[&!color=#000000,!rotate=true]:0.0)[&alrt=0.0,!color=#000000,!rotate=true]:0.0,'KR782385/CN/2013'[&!color=#000000,!rotate=true]:0.006765)[&alrt=0.924,!color=#000000,!rotate=true]:0.006762,(('KC866799/CN/2012'[&!color=#000000,!rotate=true]:0.0,'KP005825/CN/2013'[&!color=#000000,!rotate=true]:0.0)[&!color=#000000,!rotate=true]:0.01019,'KU595836/CN/2013'[&!color=#000000,!rotate=true]:0.014032)[&alrt=0.686,!color=#000000,!rotate=true]:0.007008)[&alrt=0.749,!color=#000000,!rotate=true]:0.0)[&alrt=0.749,!color=#000000,!rotate=true]:0.0)[&alrt=0.994,!color=#000000,!rotate=true]:0.0,('KF853495/CN/2010'[&!color=#000000,!rotate=true]:0.006823,'KU595794/CN/2012'[&!color=#000000,!rotate=true]:0.003355)[&alrt=0.0,!color=#000000,!rotate=true]:0.0)[&alrt=0.0,!color=#000000,!rotate=true]:0.0,(((('KX871499/CN/2012'[&!color=#000000,!rotate=true]:0.0,'KX871500/CN/2012'[&!color=#000000,!rotate=true]:0.003359)[&alrt=0.0,!color=#000000,!rotate=true]:0.0,'KX871498/CN/2012'[&!color=#000000,!rotate=true]:0.00336)[&alrt=0.974,!color=#000000,!rotate=true]:0.006768,('JQ766134/CN/2011'[&!color=#000000,!rotate=true]:0.0,'JQ766137/CN/2011'[&!color=#000000,!rotate=true]:0.0)[&!color=#000000,!rotate=true]:0.0)[&alrt=0.846,!color=#000000,!rotate=true]:0.003355,('JQ639017/CN/2010'[&!color=#000000,!rotate=true]:0.0,'KM408438/CN/2010'[&!color=#000000,!rotate=true]:0.0)[&!color=#000000,!rotate=true]:0.003354)[&alrt=0.0,!color=#000000,!rotate=true]:0.0)[&alrt=0.0,!color=#000000,!rotate=true]:0.0)[&alrt=0.999,!color=#000000,!rotate=true]:0.0,'KJ772429/CN/2011'[&!color=#000000,!rotate=true]:0.003354)[&alrt=0.0,!color=#000000,!rotate=true]:0.0,(((('KR782393/CN/2013'[&!color=#000000,!rotate=true]:0.0,'KR782399/CN/2013'[&!color=#000000,!rotate=true]:0.003368)[&alrt=0.969,!color=#000000,!rotate=true]:0.010264,'KR779226/CN/2012'[&!color=#000000,!rotate=true]:0.0)[&alrt=0.852,!color=#000000,!rotate=true]:0.003351,('KC866766/CN/2011'[&!color=#000000,!rotate=true]:0.0,'KC866767/CN/2011'[&!color=#000000,!rotate=true]:0.0)[&!color=#000000,!rotate=true]:0.0)[&alrt=0.0,!color=#000000,!rotate=true]:0.0,('KC866774/CN/2011'[&!color=#000000,!rotate=true]:0.0,'KC866798/CN/2012'[&!color=#000000,!rotate=true]:0.0)[&!color=#000000,!rotate=true]:0.003354)[&alrt=0.84,!color=#000000,!rotate=true]:0.003354)[&alrt=0.885,!color=#000000,!rotate=true]:0.003355,((((('LC411898/CN/2014'[&!color=#000000,!rotate=true]:0.0,'LC411899/CN/2014'[&!color=#000000,!rotate=true]:0.0)[&!color=#000000,!rotate=true]:0.003359,('LC411893/CN/2014'[&!color=#000000,!rotate=true]:0.003359,'LC411894/CN/2014'[&!color=#000000,!rotate=true]:0.0)[&alrt=0.0,!color=#000000,!rotate=true]:0.0)[&alrt=0.777,!color=#000000,!rotate=true]:0.003423,'KP290080/CN/2013'[&!color=#000000,!rotate=true]:0.010376)[&alrt=0.186,!color=#000000,!rotate=true]:0.003344,'KJ772439/CN/2013'[&!color=#000000,!rotate=true]:0.01022)[&alrt=0.357,!color=#000000,!rotate=true]:0.0,'KX871525/CN/2013'[&!color=#000000,!rotate=true]:0.0)[&alrt=0.729,!color=#000000,!rotate=true]:0.003355)[&alrt=0.0,!color=#000000,!rotate=true]:0.0,'JX203318/CN/2010'[&!color=#000000,!rotate=true]:0.0)[&alrt=0.0,!color=#000000,!rotate=true]:0.0,'KC866751/CN/2010'[&!color=#000000,!rotate=true]:0.006767)[&alrt=0.0,!color=#000000,!rotate=true]:0.0,('JQ003960/CN/2003'[&!color=#000000,!rotate=true]:0.0,'JQ315079/CN/2011'[&!color=#000000,!rotate=true]:0.0)[&!color=#000000,!rotate=true]:0.006769)[&alrt=0.918,!color=#000000,!rotate=true]:0.003381,'HQ668224/CN/2010'[&!color=#000000,!rotate=true]:0.003377)[&alrt=0.718,!color=#000000,!rotate=true]:0.0,(((('HQ668216/CN/2010'[&!color=#000000,!rotate=true]:0.0,'HQ668217/CN/2010'[&!color=#000000,!rotate=true]:0.0,'HQ668218/CN/2010'[&!color=#000000,!rotate=true]:0.0,'HQ668219/CN/2010'[&!color=#000000,!rotate=true]:0.0,'HQ668252/CN/2010'[&!color=#000000,!rotate=true]:0.0,'HQ668279/CN/2010'[&!color=#000000,!rotate=true]:0.0)[&!color=#000000,!rotate=true]:0.0,'HQ668245/CN/2010'[&!color=#000000,!rotate=true]:0.003382)[&alrt=0.934,!color=#000000,!rotate=true]:0.006817,(('HQ668335/CN/2010'[&!color=#000000,!rotate=true]:0.0,'HQ668340/CN/2010'[&!color=#000000,!rotate=true]:0.0)[&!color=#000000,!rotate=true]:0.0,'KU595770/CN/2011'[&!color=#000000,!rotate=true]:0.006821)[&alrt=0.0,!color=#000000,!rotate=true]:0.0)[&alrt=0.851,!color=#000000,!rotate=true]:0.003381,'KC866742/CN/2010'[&!color=#000000,!rotate=true]:0.0)[&alrt=0.853,!color=#000000,!rotate=true]:0.003378)[&alrt=0.718,!color=#000000,!rotate=true]:0.0,(((((('JF820313/CN/2010'[&!color=#000000,!rotate=true]:0.0,'JF820316/CN/2010'[&!color=#000000,!rotate=true]:0.0,'JQ708209/CN/2010'[&!color=#000000,!rotate=true]:0.0,'JX203326/CN/2010'[&!color=#000000,!rotate=true]:0.0)[&!color=#000000,!rotate=true]:0.0,'JF820314/CN/2010'[&!color=#000000,!rotate=true]:0.00338)[&alrt=0.0,!color=#000000,!rotate=true]:0.0,'JN579905/CN/2010'[&!color=#000000,!rotate=true]:0.003378)[&alrt=0.0,!color=#000000,!rotate=true]:0.0,(('JF820315/CN/2010'[&!color=#000000,!rotate=true]:0.0,'JQ319054/CN/2009'[&!color=#000000,!rotate=true]:0.003381)[&alrt=0.75,!color=#000000,!rotate=true]:0.003413,'JF937667/CN/2010'[&!color=#000000,!rotate=true]:0.010468)[&alrt=0.786,!color=#000000,!rotate=true]:0.003414)[&alrt=0.881,!color=#000000,!rotate=true]:0.003378,('KC689936/CN/2010'[&!color=#000000,!rotate=true]:0.0,'KC689937/CN/2010'[&!color=#000000,!rotate=true]:0.0)[&!color=#000000,!rotate=true]:0.003375)[&alrt=0.0,!color=#000000,!rotate=true]:0.0,((('KC122766/CN/2010'[&!color=#000000,!rotate=true]:0.0,'KC312705/CN/2010'[&!color=#000000,!rotate=true]:0.0,'KC312710/CN/2010'[&!color=#000000,!rotate=true]:0.0)[&!color=#000000,!rotate=true]:0.006841,('KC312706/CN/2010'[&!color=#000000,!rotate=true]:0.0,'KC312707/CN/2010'[&!color=#000000,!rotate=true]:0.0)[&!color=#000000,!rotate=true]:0.0)[&alrt=0.411,!color=#000000,!rotate=true]:0.003374,((('GQ253400/CN/2009'[&!color=#000000,!rotate=true]:0.0,'JN408353/CN/2009'[&!color=#000000,!rotate=true]:0.0,'JX244183/CN/2009'[&!color=#000000,!rotate=true]:0.0)[&!color=#000000,!rotate=true]:0.0,'GQ253411/CN/2009'[&!color=#000000,!rotate=true]:0.003376)[&alrt=0.0,!color=#000000,!rotate=true]:0.0,'KC689938/CN/2010'[&!color=#000000,!rotate=true]:0.003375)[&alrt=0.0,!color=#000000,!rotate=true]:0.0)[&alrt=0.85,!color=#000000,!rotate=true]:0.003375)[&alrt=0.0,!color=#000000,!rotate=true]:0.0)[&alrt=0.0,!color=#000000,!rotate=true]:0.0,((((((((('AB679743/CN/2010'[&!color=#000000,!rotate=true]:0.0,'HQ668277/CN/2010'[&!color=#000000,!rotate=true]:0.0,'HQ668296/CN/2010'[&!color=#000000,!rotate=true]:0.0,'HQ668307/CN/2010'[&!color=#000000,!rotate=true]:0.0,'HQ668329/CN/2010'[&!color=#000000,!rotate=true]:0.0,'HQ668333/CN/2010'[&!color=#000000,!rotate=true]:0.0,'HQ668341/CN/2010'[&!color=#000000,!rotate=true]:0.0,'HQ668343/CN/2010'[&!color=#000000,!rotate=true]:0.0,'HQ668344/CN/2010'[&!color=#000000,!rotate=true]:0.0,'HQ668345/CN/2010'[&!color=#000000,!rotate=true]:0.0,'HQ668346/CN/2010'[&!color=#000000,!rotate=true]:0.0,'HQ668347/CN/2010'[&!color=#000000,!rotate=true]:0.0,'HQ668348/CN/2010'[&!color=#000000,!rotate=true]:0.0,'HQ668349/CN/2010'[&!color=#000000,!rotate=true]:0.0,'HQ668350/CN/2010'[&!color=#000000,!rotate=true]:0.0,'HQ668351/CN/2010'[&!color=#000000,!rotate=true]:0.0)[&!color=#000000,!rotate=true]:0.0,'HQ668304/CN/2010'[&!color=#000000,!rotate=true]:0.003376)[&alrt=0.87,!color=#000000,!rotate=true]:0.003376,'JX203343/CN/2010'[&!color=#000000,!rotate=true]:0.003375)[&alrt=0.0,!color=#000000,!rotate=true]:0.0,(((('JX203303/CN/2010'[&!color=#000000,!rotate=true]:0.0,'JX203306/CN/2010'[&!color=#000000,!rotate=true]:0.003379)[&alrt=0.0,!color=#000000,!rotate=true]:0.0,'JX203315/CN/2010'[&!color=#000000,!rotate=true]:0.00338)[&alrt=0.949,!color=#000000,!rotate=true]:0.006804,('JX203323/CN/2010'[&!color=#000000,!rotate=true]:0.0,'JX203336/CN/2010'[&!color=#000000,!rotate=true]:0.0,'JX203362/CN/2010'[&!color=#000000,!rotate=true]:0.0)[&!color=#000000,!rotate=true]:0.0)[&alrt=0.0,!color=#000000,!rotate=true]:0.0,'KR782394/CN/2013'[&!color=#000000,!rotate=true]:0.013839)[&alrt=0.842,!color=#000000,!rotate=true]:0.003376)[&alrt=0.6,!color=#000000,!rotate=true]:0.0,(('JX111888/CN/2011'[&!color=#000000,!rotate=true]:0.0,'JX111889/CN/2011'[&!color=#000000,!rotate=true]:0.0,'JX111890/CN/2011'[&!color=#000000,!rotate=true]:0.0,'JX111891/CN/2011'[&!color=#000000,!rotate=true]:0.0,'JX111892/CN/2011'[&!color=#000000,!rotate=true]:0.0,'JX111893/CN/2011'[&!color=#000000,!rotate=true]:0.0)[&!color=#000000,!rotate=true]:0.003415,'KC801029/CN/2011'[&!color=#000000,!rotate=true]:0.003391)[&alrt=0.796,!color=#000000,!rotate=true]:0.003417)[&alrt=0.0,!color=#000000,!rotate=true]:0.0,('JX203322/CN/2010'[&!color=#000000,!rotate=true]:0.0,'JX203328/CN/2010'[&!color=#000000,!rotate=true]:0.0,'JX203329/CN/2010'[&!color=#000000,!rotate=true]:0.0,'JX203335/CN/2010'[&!color=#000000,!rotate=true]:0.0,'JX203337/CN/2010'[&!color=#000000,!rotate=true]:0.0,'JX203340/CN/2010'[&!color=#000000,!rotate=true]:0.0,'JX203345/CN/2010'[&!color=#000000,!rotate=true]:0.0,'JX203366/CN/2010'[&!color=#000000,!rotate=true]:0.0,'JX203369/CN/2010'[&!color=#000000,!rotate=true]:0.0,'JX203372/CN/2010'[&!color=#000000,!rotate=true]:0.0,'KC866760/CN/2010'[&!color=#000000,!rotate=true]:0.0)[&!color=#000000,!rotate=true]:0.0)[&alrt=0.0,!color=#000000,!rotate=true]:0.0,(('JX203291/CN/2010'[&!color=#000000,!rotate=true]:0.0,'JX203358/CN/2010'[&!color=#000000,!rotate=true]:0.0)[&!color=#000000,!rotate=true]:0.0,'JX203355/CN/2010'[&!color=#000000,!rotate=true]:0.003379)[&alrt=0.857,!color=#000000,!rotate=true]:0.003376)[&alrt=0.844,!color=#000000,!rotate=true]:0.003376,(((('AB679740/CN/2010'[&!color=#000000,!rotate=true]:0.0,'AB679741/CN/2010'[&!color=#000000,!rotate=true]:0.0,'JQ264776/CN/2010'[&!color=#000000,!rotate=true]:0.0)[&!color=#000000,!rotate=true]:0.0,'JQ906803/CN/2011'[&!color=#000000,!rotate=true]:0.00338)[&alrt=0.0,!color=#000000,!rotate=true]:0.0,'KU595769/CN/2011'[&!color=#000000,!rotate=true]:0.00338)[&alrt=0.0,!color=#000000,!rotate=true]:0.0,'HQ668358/CN/2010'[&!color=#000000,!rotate=true]:0.00338)[&alrt=0.894,!color=#000000,!rotate=true]:0.003378)[&alrt=0.0,!color=#000000,!rotate=true]:0.0,((((('JF519717/CN/2010'[&!color=#000000,!rotate=true]:0.0,'JF918562/CN/2009'[&!color=#000000,!rotate=true]:0.0,'JF937672/CN/2010'[&!color=#000000,!rotate=true]:0.0,'JQ906802/CN/2011'[&!color=#000000,!rotate=true]:0.0,'JQ906806/CN/2011'[&!color=#000000,!rotate=true]:0.0,'KJ188630/CN/2011'[&!color=#000000,!rotate=true]:0.0)[&!color=#000000,!rotate=true]:0.0,((('KC689932/CN/2012'[&!color=#000000,!rotate=true]:0.0,'KC689933/CN/2012'[&!color=#000000,!rotate=true]:0.0)[&!color=#000000,!rotate=true]:0.0,'HQ668198/CN/2010'[&!color=#000000,!rotate=true]:0.003379)[&alrt=0.868,!color=#000000,!rotate=true]:0.003377,('KC689931/CN/2012'[&!color=#000000,!rotate=true]:0.003377,'JX678884/CN/2009'[&!color=#000000,!rotate=true]:0.003375)[&alrt=0.0,!color=#000000,!rotate=true]:0.0)[&alrt=0.0,!color=#000000,!rotate=true]:0.0)[&alrt=0.0,!color=#000000,!rotate=true]:0.0,'HQ325852/CN/2010'[&!color=#000000,!rotate=true]:0.003374)[&alrt=0.861,!color=#000000,!rotate=true]:0.003377,(((('GQ253402/CN/2009'[&!color=#000000,!rotate=true]:0.0,'HQ668246/CN/2010'[&!color=#000000,!rotate=true]:0.0)[&!color=#000000,!rotate=true]:0.0,'HQ668238/CN/2010'[&!color=#000000,!rotate=true]:0.00338)[&alrt=0.0,!color=#000000,!rotate=true]:0.0,'JQ326303/CN/2009'[&!color=#000000,!rotate=true]:0.003381)[&alrt=0.0,!color=#000000,!rotate=true]:0.0,'GQ253404/CN/2009'[&!color=#000000,!rotate=true]:0.00338)[&alrt=0.876,!color=#000000,!rotate=true]:0.003378)[&alrt=0.0,!color=#000000,!rotate=true]:0.0,((('HQ668199/CN/2010'[&!color=#000000,!rotate=true]:0.0,'HQ668202/CN/2010'[&!color=#000000,!rotate=true]:0.0,'HQ668203/CN/2010'[&!color=#000000,!rotate=true]:0.0,'HQ668212/CN/2010'[&!color=#000000,!rotate=true]:0.0)[&!color=#000000,!rotate=true]:0.0,'HQ407557/CN/2010'[&!color=#000000,!rotate=true]:0.003381)[&alrt=0.925,!color=#000000,!rotate=true]:0.006811,'JN835276/CN/2009'[&!color=#000000,!rotate=true]:0.003378)[&alrt=0.0,!color=#000000,!rotate=true]:0.0)[&alrt=0.0,!color=#000000,!rotate=true]:0.0)[&alrt=0.0,!color=#000000,!rotate=true]:0.0)[&alrt=0.0,!color=#000000,!rotate=true]:0.0,((((((((((((((((('MH511186/CN/2017'[&!color=#000000,!rotate=true]:0.0,'MH511189/CN/2017'[&!color=#000000,!rotate=true]:0.0,'MH511190/CN/2017'[&!color=#000000,!rotate=true]:0.0,'MH511192/CN/2017'[&!color=#000000,!rotate=true]:0.0)[&!color=#000000,!rotate=true]:0.003379,('MH511193/CN/2017'[&!color=#000000,!rotate=true]:0.0,'MH511200/CN/2017'[&!color=#000000,!rotate=true]:0.0,'MH511203/CN/2017'[&!color=#000000,!rotate=true]:0.0,'MH511206/CN/2017'[&!color=#000000,!rotate=true]:0.0)[&!color=#000000,!rotate=true]:0.0)[&alrt=0.894,!color=#000000,!rotate=true]:0.003382,('MH511187/CN/2017'[&!color=#000000,!rotate=true]:0.0,'MH511207/CN/2017'[&!color=#000000,!rotate=true]:0.0)[&!color=#000000,!rotate=true]:0.0)[&alrt=0.837,!color=#000000,!rotate=true]:0.003383,('MH511181/CN/2017'[&!color=#000000,!rotate=true]:0.0,'MH511184/CN/2017'[&!color=#000000,!rotate=true]:0.0,'MH511201/CN/2017'[&!color=#000000,!rotate=true]:0.0,'MH511204/CN/2017'[&!color=#000000,!rotate=true]:0.0)[&!color=#000000,!rotate=true]:0.0)[&alrt=0.0,!color=#000000,!rotate=true]:0.0,('MH511185/CN/2017'[&!color=#000000,!rotate=true]:0.003382,'MH511199/CN/2017'[&!color=#000000,!rotate=true]:0.0)[&alrt=0.918,!color=#000000,!rotate=true]:0.003384)[&alrt=0.0,!color=#000000,!rotate=true]:0.0,('MH511182/CN/2017'[&!color=#000000,!rotate=true]:0.0,'MH511183/CN/2017'[&!color=#000000,!rotate=true]:0.0,'MH511188/CN/2017'[&!color=#000000,!rotate=true]:0.0,'MH511191/CN/2017'[&!color=#000000,!rotate=true]:0.0,'MH511194/CN/2017'[&!color=#000000,!rotate=true]:0.0,'MH511195/CN/2017'[&!color=#000000,!rotate=true]:0.0,'MH511196/CN/2017'[&!color=#000000,!rotate=true]:0.0,'MH511197/CN/2017'[&!color=#000000,!rotate=true]:0.0,'MH511198/CN/2017'[&!color=#000000,!rotate=true]:0.0,'MH511202/CN/2017'[&!color=#000000,!rotate=true]:0.0,'MH511205/CN/2017'[&!color=#000000,!rotate=true]:0.0,'MH511208/CN/2017'[&!color=#000000,!rotate=true]:0.0)[&!color=#000000,!rotate=true]:0.003386)[&alrt=0.96,!color=#000000,!rotate=true]:0.006817,'AB675644/CN/2011'[&!color=#000000,!rotate=true]:0.010481)[&alrt=0.0,!color=#000000,!rotate=true]:0.0,'HQ668195/CN/2010'[&!color=#000000,!rotate=true]:0.003382)[&alrt=0.0,!color=#000000,!rotate=true]:0.0,((('AB675646/CN/2011'[&!color=#000000,!rotate=true]:0.0,'AB675648/CN/2011'[&!color=#000000,!rotate=true]:0.0)[&!color=#000000,!rotate=true]:0.006819,('KC689934/CN/2012'[&!color=#000000,!rotate=true]:0.0,'KJ865518/CN/2012'[&!color=#000000,!rotate=true]:0.0)[&!color=#000000,!rotate=true]:0.0)[&alrt=0.0,!color=#000000,!rotate=true]:0.0,('AB675640/CN/2011'[&!color=#000000,!rotate=true]:0.003384,'AB675643/CN/2011'[&!color=#000000,!rotate=true]:0.0)[&alrt=0.877,!color=#000000,!rotate=true]:0.003385)[&alrt=0.896,!color=#000000,!rotate=true]:0.003382)[&alrt=0.872,!color=#000000,!rotate=true]:0.003381,'KJ772434/CN/2012'[&!color=#000000,!rotate=true]:0.013882)[&alrt=0.0,!color=#000000,!rotate=true]:0.0,'KJ772428/CN/2011'[&!color=#000000,!rotate=true]:0.006815)[&alrt=0.745,!color=#000000,!rotate=true]:0.0,(((('JX203351/CN/2010'[&!color=#000000,!rotate=true]:0.0,'JX203354/CN/2010'[&!color=#000000,!rotate=true]:0.0)[&!color=#000000,!rotate=true]:0.003439,'JX203359/CN/2010'[&!color=#000000,!rotate=true]:0.010468)[&alrt=0.758,!color=#000000,!rotate=true]:0.003435,'JX203302/CN/2010'[&!color=#000000,!rotate=true]:0.006919)[&alrt=0.769,!color=#000000,!rotate=true]:0.003414,('JQ264773/CN/2010'[&!color=#000000,!rotate=true]:0.0,'JQ264779/CN/2010'[&!color=#000000,!rotate=true]:0.0)[&!color=#000000,!rotate=true]:0.0)[&alrt=0.927,!color=#000000,!rotate=true]:0.003393)[&alrt=0.852,!color=#000000,!rotate=true]:0.003378,((((('HQ668243/CN/2010'[&!color=#000000,!rotate=true]:0.0,'HQ668244/CN/2010'[&!color=#000000,!rotate=true]:0.0,'HQ668256/CN/2010'[&!color=#000000,!rotate=true]:0.0,'HQ668257/CN/2010'[&!color=#000000,!rotate=true]:0.0,'HQ668258/CN/2010'[&!color=#000000,!rotate=true]:0.0,'HQ668259/CN/2010'[&!color=#000000,!rotate=true]:0.0,'HQ668260/CN/2010'[&!color=#000000,!rotate=true]:0.0)[&!color=#000000,!rotate=true]:0.0,'HQ668232/CN/2010'[&!color=#000000,!rotate=true]:0.003379)[&alrt=0.0,!color=#000000,!rotate=true]:0.0,'HQ668201/CN/2010'[&!color=#000000,!rotate=true]:0.006807)[&alrt=0.844,!color=#000000,!rotate=true]:0.003379,(('HQ668287/CN/2010'[&!color=#000000,!rotate=true]:0.0,'HQ668288/CN/2010'[&!color=#000000,!rotate=true]:0.0,'HQ668289/CN/2010'[&!color=#000000,!rotate=true]:0.0,'HQ668319/CN/2010'[&!color=#000000,!rotate=true]:0.0,'HQ668320/CN/2010'[&!color=#000000,!rotate=true]:0.0)[&!color=#000000,!rotate=true]:0.0,(('AB679742/CN/2010'[&!color=#000000,!rotate=true]:0.006854,'HQ668239/CN/2010'[&!color=#000000,!rotate=true]:0.003432)[&alrt=0.794,!color=#000000,!rotate=true]:0.003447,'HQ668196/CN/2010'[&!color=#000000,!rotate=true]:0.0034)[&alrt=0.785,!color=#000000,!rotate=true]:0.003417)[&alrt=0.0,!color=#000000,!rotate=true]:0.0)[&alrt=0.0,!color=#000000,!rotate=true]:0.0,'KC866768/CN/2011'[&!color=#000000,!rotate=true]:0.003384)[&alrt=0.857,!color=#000000,!rotate=true]:0.003379)[&alrt=0.0,!color=#000000,!rotate=true]:0.0,((((('HQ668226/CN/2010'[&!color=#000000,!rotate=true]:0.0,'HQ668242/CN/2010'[&!color=#000000,!rotate=true]:0.0,'HQ668278/CN/2010'[&!color=#000000,!rotate=true]:0.0)[&!color=#000000,!rotate=true]:0.0,('HQ668290/CN/2010'[&!color=#000000,!rotate=true]:0.003374,'HQ668225/CN/2010'[&!color=#000000,!rotate=true]:0.003375)[&alrt=0.0,!color=#000000,!rotate=true]:0.0)[&alrt=0.812,!color=#000000,!rotate=true]:0.003444,'JQ326301/CN/2009'[&!color=#000000,!rotate=true]:0.003342)[&alrt=0.798,!color=#000000,!rotate=true]:0.003463,'JN579904/CN/2010'[&!color=#000000,!rotate=true]:0.0)[&alrt=0.0,!color=#000000,!rotate=true]:0.0,('KU726175/CN/2014'[&!color=#000000,!rotate=true]:0.013803,'MG756720/TW/2011'[&!color=#000000,!rotate=true]:0.0)[&alrt=0.86,!color=#000000,!rotate=true]:0.003374)[&alrt=0.865,!color=#000000,!rotate=true]:0.003376)[&alrt=0.0,!color=#000000,!rotate=true]:0.0,((((('JQ639020/CN/2010'[&!color=#000000,!rotate=true]:0.0,'KC689930/CN/2010'[&!color=#000000,!rotate=true]:0.0,'KM408441/CN/2010'[&!color=#000000,!rotate=true]:0.0,'MH491088/CN/2010'[&!color=#000000,!rotate=true]:0.0)[&!color=#000000,!rotate=true]:0.003378,('HQ668342/CN/2010'[&!color=#000000,!rotate=true]:0.0,'HQ668400/CN/2010'[&!color=#000000,!rotate=true]:0.0,'HQ668401/CN/2010'[&!color=#000000,!rotate=true]:0.0)[&!color=#000000,!rotate=true]:0.0)[&alrt=0.0,!color=#000000,!rotate=true]:0.0,((('JF918572/CN/2010'[&!color=#000000,!rotate=true]:0.007199,'JQ315061/CN/2011'[&!color=#000000,!rotate=true]:0.006852)[&alrt=0.84,!color=#000000,!rotate=true]:0.006966,'HQ668306/CN/2010'[&!color=#000000,!rotate=true]:0.003445)[&alrt=0.789,!color=#000000,!rotate=true]:0.003377,('HQ668214/CN/2010'[&!color=#000000,!rotate=true]:0.0,'HQ668215/CN/2010'[&!color=#000000,!rotate=true]:0.0)[&!color=#000000,!rotate=true]:0.003377)[&alrt=0.0,!color=#000000,!rotate=true]:0.0)[&alrt=0.0,!color=#000000,!rotate=true]:0.0,('KM260013/CN/2011'[&!color=#000000,!rotate=true]:0.006811,'KX871485/CN/2012'[&!color=#000000,!rotate=true]:0.0)[&alrt=0.874,!color=#000000,!rotate=true]:0.003378)[&alrt=0.851,!color=#000000,!rotate=true]:0.003377,(((('JX203349/CN/2010'[&!color=#000000,!rotate=true]:0.0,'JX203360/CN/2010'[&!color=#000000,!rotate=true]:0.0)[&!color=#000000,!rotate=true]:0.0,('JX203308/CN/2010'[&!color=#000000,!rotate=true]:0.0,'JX203313/CN/2010'[&!color=#000000,!rotate=true]:0.010559)[&alrt=0.856,!color=#000000,!rotate=true]:0.003375)[&alrt=0.0,!color=#000000,!rotate=true]:0.0,('JX203350/CN/2010'[&!color=#000000,!rotate=true]:0.0,'JX203353/CN/2010'[&!color=#000000,!rotate=true]:0.0)[&!color=#000000,!rotate=true]:0.006796)[&alrt=0.781,!color=#000000,!rotate=true]:0.003395,'JX203292/CN/2010'[&!color=#000000,!rotate=true]:0.003395)[&alrt=0.801,!color=#000000,!rotate=true]:0.003419)[&alrt=0.0,!color=#000000,!rotate=true]:0.0)[&alrt=0.0,!color=#000000,!rotate=true]:0.0,((((('AB675639/CN/2010'[&!color=#000000,!rotate=true]:0.0,'AB679744/CN/2010'[&!color=#000000,!rotate=true]:0.0,'GQ253405/CN/2009'[&!color=#000000,!rotate=true]:0.0,'GQ253407/CN/2009'[&!color=#000000,!rotate=true]:0.0,'GQ253418/CN/2009'[&!color=#000000,!rotate=true]:0.0,'GQ253419/CN/2009'[&!color=#000000,!rotate=true]:0.0,'HQ668331/CN/2010'[&!color=#000000,!rotate=true]:0.0,'HQ668332/CN/2010'[&!color=#000000,!rotate=true]:0.0,'HQ668414/CN/2010'[&!color=#000000,!rotate=true]:0.0,'HQ668415/CN/2010'[&!color=#000000,!rotate=true]:0.0,'JN251933/CN/2010'[&!color=#000000,!rotate=true]:0.0,'JN251934/CN/2010'[&!color=#000000,!rotate=true]:0.0,'JN251935/CN/2010'[&!color=#000000,!rotate=true]:0.0,'JN251941/CN/2010'[&!color=#000000,!rotate=true]:0.0,'JN579768/CN/2009'[&!color=#000000,!rotate=true]:0.0,'JN579783/CN/2009'[&!color=#000000,!rotate=true]:0.0,'JN579895/CN/2010'[&!color=#000000,!rotate=true]:0.0,'JN579902/CN/2010'[&!color=#000000,!rotate=true]:0.0,'JN579924/CN/2010'[&!color=#000000,!rotate=true]:0.0,'JN579926/CN/2010'[&!color=#000000,!rotate=true]:0.0,'JN835275/CN/2009'[&!color=#000000,!rotate=true]:0.0,'JQ411005/CN/2009'[&!color=#000000,!rotate=true]:0.0,'JQ766228/CN/2010'[&!color=#000000,!rotate=true]:0.0,'JQ766249/CN/2010'[&!color=#000000,!rotate=true]:0.0,'JQ766250/CN/2010'[&!color=#000000,!rotate=true]:0.0,'JQ922520/CN/2011'[&!color=#000000,!rotate=true]:0.0,'JX203304/CN/2010'[&!color=#000000,!rotate=true]:0.0,'JX203305/CN/2010'[&!color=#000000,!rotate=true]:0.0,'JX203307/CN/2010'[&!color=#000000,!rotate=true]:0.0,'JX203317/CN/2010'[&!color=#000000,!rotate=true]:0.0,'JX203320/CN/2010'[&!color=#000000,!rotate=true]:0.0,'JX203321/CN/2010'[&!color=#000000,!rotate=true]:0.0,'JX203324/CN/2010'[&!color=#000000,!rotate=true]:0.0,'JX203325/CN/2010'[&!color=#000000,!rotate=true]:0.0,'JX203330/CN/2010'[&!color=#000000,!rotate=true]:0.0,'JX203331/CN/2010'[&!color=#000000,!rotate=true]:0.0,'JX203338/CN/2010'[&!color=#000000,!rotate=true]:0.0,'JX203346/CN/2010'[&!color=#000000,!rotate=true]:0.0,'JX203363/CN/2010'[&!color=#000000,!rotate=true]:0.0,'JX203364/CN/2010'[&!color=#000000,!rotate=true]:0.0,'JX203365/CN/2010'[&!color=#000000,!rotate=true]:0.0,'JX203367/CN/2010'[&!color=#000000,!rotate=true]:0.0,'JX203368/CN/2010'[&!color=#000000,!rotate=true]:0.0,'JX203371/CN/2010'[&!color=#000000,!rotate=true]:0.0,'JX203379/CN/2009'[&!color=#000000,!rotate=true]:0.0,'JX678883/CN/2009'[&!color=#000000,!rotate=true]:0.0,'MF362981/CN/2010'[&!color=#000000,!rotate=true]:0.0)[&!color=#000000,!rotate=true]:0.0,(((('KC493671/CN/2010'[&!color=#000000,!rotate=true]:0.006812,'HQ668394/CN/2010'[&!color=#000000,!rotate=true]:0.0)[&alrt=0.0,!color=#000000,!rotate=true]:0.0,'AB675645/CN/2011'[&!color=#000000,!rotate=true]:0.006816)[&alrt=0.0,!color=#000000,!rotate=true]:0.0,('HQ668328/CN/2010'[&!color=#000000,!rotate=true]:0.0,'HQ668374/CN/2010'[&!color=#000000,!rotate=true]:0.0)[&!color=#000000,!rotate=true]:0.003382)[&alrt=0.848,!color=#000000,!rotate=true]:0.00338,'JQ326304/CN/2009'[&!color=#000000,!rotate=true]:0.0)[&alrt=0.854,!color=#000000,!rotate=true]:0.003378)[&alrt=0.0,!color=#000000,!rotate=true]:0.0,(((((('KF925275/CN/2011'[&!color=#000000,!rotate=true]:0.003367,'KR779231/CN/2012'[&!color=#000000,!rotate=true]:0.006823)[&alrt=0.789,!color=#000000,!rotate=true]:0.003529,'KJ188640/CN/2011'[&!color=#000000,!rotate=true]:0.003428)[&alrt=0.798,!color=#000000,!rotate=true]:0.003341,('JN205806/CN/2011'[&!color=#000000,!rotate=true]:0.003378,'JQ409492/CN/2010'[&!color=#000000,!rotate=true]:0.0)[&alrt=0.886,!color=#000000,!rotate=true]:0.00338)[&alrt=0.0,!color=#000000,!rotate=true]:0.0,(('KP192486/CN/2012'[&!color=#000000,!rotate=true]:0.006811,'KY081977/CN/2010'[&!color=#000000,!rotate=true]:0.0)[&alrt=0.773,!color=#000000,!rotate=true]:0.003414,'KF853500/CN/2010'[&!color=#000000,!rotate=true]:0.003395)[&alrt=0.791,!color=#000000,!rotate=true]:0.003438)[&alrt=0.999,!color=#000000,!rotate=true]:0.0,('JQ766239/CN/2010'[&!color=#000000,!rotate=true]:0.0,'JQ766242/CN/2010'[&!color=#000000,!rotate=true]:0.0,'JQ766243/CN/2010'[&!color=#000000,!rotate=true]:0.0,'JQ766244/CN/2010'[&!color=#000000,!rotate=true]:0.0,'JQ766247/CN/2010'[&!color=#000000,!rotate=true]:0.0,'JQ766248/CN/2010'[&!color=#000000,!rotate=true]:0.0)[&!color=#000000,!rotate=true]:0.0)[&alrt=0.0,!color=#000000,!rotate=true]:0.0,'KC866763/CN/2010'[&!color=#000000,!rotate=true]:0.003379)[&alrt=0.85,!color=#000000,!rotate=true]:0.003379)[&alrt=0.0,!color=#000000,!rotate=true]:0.0,(((('KC312704/CN/2010'[&!color=#000000,!rotate=true]:0.0,'KC312708/CN/2010'[&!color=#000000,!rotate=true]:0.0)[&!color=#000000,!rotate=true]:0.003463,('JN251919/CN/2010'[&!color=#000000,!rotate=true]:0.0,'JN251930/CN/2010'[&!color=#000000,!rotate=true]:0.003376)[&alrt=0.922,!color=#000000,!rotate=true]:0.006887)[&alrt=0.784,!color=#000000,!rotate=true]:0.003339,(('JN251936/CN/2010'[&!color=#000000,!rotate=true]:0.0,'JQ804832/CN/2010'[&!color=#000000,!rotate=true]:0.0)[&!color=#000000,!rotate=true]:0.0,('KJ004557/CN/2010'[&!color=#000000,!rotate=true]:0.003384,'JN251937/CN/2010'[&!color=#000000,!rotate=true]:0.003383)[&alrt=0.0,!color=#000000,!rotate=true]:0.0)[&alrt=0.0,!color=#000000,!rotate=true]:0.0)[&alrt=0.733,!color=#000000,!rotate=true]:0.003379,'JN835277/CN/2009'[&!color=#000000,!rotate=true]:0.003415)[&alrt=0.761,!color=#000000,!rotate=true]:0.0)[&alrt=0.0,!color=#000000,!rotate=true]:0.0,'JQ409488/CN/2010'[&!color=#000000,!rotate=true]:0.003378)[&alrt=0.0,!color=#000000,!rotate=true]:0.0)[&alrt=0.0,!color=#000000,!rotate=true]:0.0,'JN835283/CN/2009'[&!color=#000000,!rotate=true]:0.0)[&alrt=0.0,!color=#000000,!rotate=true]:0.0)[&alrt=0.98,!color=#000000,!rotate=true]:0.0,(((((('JF519712/CN/2010'[&!color=#000000,!rotate=true]:0.0,'JN579898/CN/2010'[&!color=#000000,!rotate=true]:0.0,'JN579931/CN/2010'[&!color=#000000,!rotate=true]:0.0,'JX203274/CN/2011'[&!color=#000000,!rotate=true]:0.0,'JX203293/CN/2010'[&!color=#000000,!rotate=true]:0.0,'JX203309/CN/2010'[&!color=#000000,!rotate=true]:0.0,'JX203370/CN/2010'[&!color=#000000,!rotate=true]:0.0,'JX203375/CN/2010'[&!color=#000000,!rotate=true]:0.0)[&!color=#000000,!rotate=true]:0.0,((((('HQ668261/CN/2010'[&!color=#000000,!rotate=true]:0.0,'JQ922517/CN/2011'[&!color=#000000,!rotate=true]:0.0)[&!color=#000000,!rotate=true]:0.0,'JQ003965/CN/2010'[&!color=#000000,!rotate=true]:0.003369)[&alrt=0.0,!color=#000000,!rotate=true]:0.0,'HQ668274/CN/2010'[&!color=#000000,!rotate=true]:0.003369)[&alrt=0.785,!color=#000000,!rotate=true]:0.00317,'JQ766139/CN/2011'[&!color=#000000,!rotate=true]:0.01063)[&alrt=0.943,!color=#000000,!rotate=true]:0.014247,'JX203277/CN/2011'[&!color=#000000,!rotate=true]:0.0)[&alrt=0.851,!color=#000000,!rotate=true]:0.003377)[&alrt=0.0,!color=#000000,!rotate=true]:0.0,((('JF519708/CN/2010'[&!color=#000000,!rotate=true]:0.0,'KF853522/CN/2010'[&!color=#000000,!rotate=true]:0.00338)[&alrt=0.852,!color=#000000,!rotate=true]:0.003377,'JX203295/CN/2010'[&!color=#000000,!rotate=true]:0.003375)[&alrt=0.0,!color=#000000,!rotate=true]:0.0,'MF662696/CN/2012'[&!color=#000000,!rotate=true]:0.003375)[&alrt=1.0,!color=#000000,!rotate=true]:0.0)[&alrt=0.999,!color=#000000,!rotate=true]:0.0,((((('JN408351/CN/2009'[&!color=#000000,!rotate=true]:0.0,'JQ410997/CN/2009'[&!color=#000000,!rotate=true]:0.006801)[&alrt=0.839,!color=#000000,!rotate=true]:0.003374,'JQ410996/CN/2009'[&!color=#000000,!rotate=true]:0.003372)[&alrt=0.0,!color=#000000,!rotate=true]:0.0,('JQ320232/CN/2009'[&!color=#000000,!rotate=true]:0.003372,'JQ409493/CN/2009'[&!color=#000000,!rotate=true]:0.003374)[&alrt=0.0,!color=#000000,!rotate=true]:0.0)[&alrt=0.0,!color=#000000,!rotate=true]:0.0,'AB679730/CN/2010'[&!color=#000000,!rotate=true]:0.010271)[&alrt=0.857,!color=#000000,!rotate=true]:0.003374,'JX203294/CN/2010'[&!color=#000000,!rotate=true]:0.003377)[&alrt=0.0,!color=#000000,!rotate=true]:0.0)[&alrt=0.0,!color=#000000,!rotate=true]:0.0,((((('JX509921/CN/2011'[&!color=#000000,!rotate=true]:0.0,'JX509922/CN/2011'[&!color=#000000,!rotate=true]:0.0,'JX509925/CN/2011'[&!color=#000000,!rotate=true]:0.0,'KF142413/CN/2013'[&!color=#000000,!rotate=true]:0.0)[&!color=#000000,!rotate=true]:0.0,'JX509920/CN/2011'[&!color=#000000,!rotate=true]:0.00337)[&alrt=0.0,!color=#000000,!rotate=true]:0.0,('JX509923/CN/2011'[&!color=#000000,!rotate=true]:0.0,'JX509924/CN/2011'[&!color=#000000,!rotate=true]:0.0)[&!color=#000000,!rotate=true]:0.006788)[&alrt=0.949,!color=#000000,!rotate=true]:0.006795,(('KR779228/CN/2012'[&!color=#000000,!rotate=true]:0.0,'KR779229/CN/2012'[&!color=#000000,!rotate=true]:0.0)[&!color=#000000,!rotate=true]:0.0,'KR779230/CN/2012'[&!color=#000000,!rotate=true]:0.003377)[&alrt=0.878,!color=#000000,!rotate=true]:0.003375)[&alrt=0.0,!color=#000000,!rotate=true]:0.0,('GU353082/CN/2009'[&!color=#000000,!rotate=true]:0.0,'GU353083/CN/2009'[&!color=#000000,!rotate=true]:0.0,'GU353084/CN/2009'[&!color=#000000,!rotate=true]:0.0)[&!color=#000000,!rotate=true]:0.006801)[&alrt=0.092,!color=#000000,!rotate=true]:0.003375)[&alrt=0.855,!color=#000000,!rotate=true]:0.003375,((((((((('JX473319/CN/2011'[&!color=#000000,!rotate=true]:0.003383,'KX871554/CN/2014'[&!color=#000000,!rotate=true]:0.003406)[&alrt=0.782,!color=#000000,!rotate=true]:0.003424,'JF892540/CN/2010'[&!color=#000000,!rotate=true]:0.003372)[&alrt=0.213,!color=#000000,!rotate=true]:0.0,'KU726177/CN/2014'[&!color=#000000,!rotate=true]:0.003372)[&alrt=0.0,!color=#000000,!rotate=true]:0.0,'KX871548/CN/2014'[&!color=#000000,!rotate=true]:0.006791)[&alrt=0.848,!color=#000000,!rotate=true]:0.003373,'AB679731/CN/2010'[&!color=#000000,!rotate=true]:0.0)[&alrt=0.0,!color=#000000,!rotate=true]:0.0,(('AB679739/CN/2010'[&!color=#000000,!rotate=true]:0.0,'JN579928/CN/2010'[&!color=#000000,!rotate=true]:0.0,'KC866755/CN/2010'[&!color=#000000,!rotate=true]:0.0)[&!color=#000000,!rotate=true]:0.0,'KP177489/CN/2013'[&!color=#000000,!rotate=true]:0.003373)[&alrt=0.0,!color=#000000,!rotate=true]:0.0)[&alrt=0.724,!color=#000000,!rotate=true]:0.0,'JN835273/CN/2009'[&!color=#000000,!rotate=true]:0.010294)[&alrt=0.443,!color=#000000,!rotate=true]:0.003375,((((('HQ828086/CN/2010'[&!color=#000000,!rotate=true]:0.0,'JN864022/CN/2010'[&!color=#000000,!rotate=true]:0.0,'JN864024/CN/2010'[&!color=#000000,!rotate=true]:0.0)[&!color=#000000,!rotate=true]:0.0,'JF918564/CN/2010'[&!color=#000000,!rotate=true]:0.013885)[&alrt=0.0,!color=#000000,!rotate=true]:0.0,('JN864023/CN/2010'[&!color=#000000,!rotate=true]:0.0,'KJ188629/CN/2011'[&!color=#000000,!rotate=true]:0.003388)[&alrt=0.0,!color=#000000,!rotate=true]:0.0)[&alrt=0.0,!color=#000000,!rotate=true]:0.0,(('JF918576/CN/2010'[&!color=#000000,!rotate=true]:0.003388,'JQ766170/CN/2008'[&!color=#000000,!rotate=true]:0.0)[&alrt=0.862,!color=#000000,!rotate=true]:0.003388,'HQ668267/CN/2010'[&!color=#000000,!rotate=true]:0.003388)[&alrt=0.0,!color=#000000,!rotate=true]:0.0)[&alrt=0.904,!color=#000000,!rotate=true]:0.003391,'GQ253412/CN/2009'[&!color=#000000,!rotate=true]:0.003376)[&alrt=0.717,!color=#000000,!rotate=true]:0.0)[&alrt=0.565,!color=#000000,!rotate=true]:0.0,(('JN251940/CN/2010'[&!color=#000000,!rotate=true]:0.021106,'KM260015/CN/2011'[&!color=#000000,!rotate=true]:0.0)[&alrt=0.855,!color=#000000,!rotate=true]:0.003381,'JN579907/CN/2010'[&!color=#000000,!rotate=true]:0.0)[&alrt=0.85,!color=#000000,!rotate=true]:0.003378)[&alrt=0.0,!color=#000000,!rotate=true]:0.0)[&alrt=0.0,!color=#000000,!rotate=true]:0.0)[&alrt=0.0,!color=#000000,!rotate=true]:0.0,((((((((((((((((((('LC412798/CN/2016'[&!color=#000000,!rotate=true]:0.0,'LC412829/CN/2016'[&!color=#000000,!rotate=true]:0.0,'LC412830/CN/2016'[&!color=#000000,!rotate=true]:0.0,'LC412831/CN/2016'[&!color=#000000,!rotate=true]:0.0,'LC412832/CN/2016'[&!color=#000000,!rotate=true]:0.0,'LC412840/CN/2016'[&!color=#000000,!rotate=true]:0.0,'LC412842/CN/2016'[&!color=#000000,!rotate=true]:0.0,'LC412846/CN/2016'[&!color=#000000,!rotate=true]:0.0,'LC412847/CN/2016'[&!color=#000000,!rotate=true]:0.0,'LC412848/CN/2016'[&!color=#000000,!rotate=true]:0.0)[&!color=#000000,!rotate=true]:0.0,((('LC412837/CN/2016'[&!color=#000000,!rotate=true]:0.0,'LC412838/CN/2016'[&!color=#000000,!rotate=true]:0.0,'LC412839/CN/2016'[&!color=#000000,!rotate=true]:0.0,'LC412858/CN/2016'[&!color=#000000,!rotate=true]:0.0,'LC412859/CN/2016'[&!color=#000000,!rotate=true]:0.0,'LC412862/CN/2016'[&!color=#000000,!rotate=true]:0.0)[&!color=#000000,!rotate=true]:0.0,('LC412860/CN/2016'[&!color=#000000,!rotate=true]:0.0,'LC412861/CN/2016'[&!color=#000000,!rotate=true]:0.003419)[&alrt=0.913,!color=#000000,!rotate=true]:0.0034)[&alrt=0.919,!color=#000000,!rotate=true]:0.006853,'LC412841/CN/2016'[&!color=#000000,!rotate=true]:0.003397)[&alrt=0.0,!color=#000000,!rotate=true]:0.0)[&alrt=0.0,!color=#000000,!rotate=true]:0.0,(('LC412843/CN/2016'[&!color=#000000,!rotate=true]:0.006851,'LC412844/CN/2016'[&!color=#000000,!rotate=true]:0.006849)[&alrt=0.0,!color=#000000,!rotate=true]:0.0,'LC412845/CN/2016'[&!color=#000000,!rotate=true]:0.003398)[&alrt=0.595,!color=#000000,!rotate=true]:0.0)[&alrt=0.0,!color=#000000,!rotate=true]:0.0,'LC412849/CN/2016'[&!color=#000000,!rotate=true]:0.003399)[&alrt=0.855,!color=#000000,!rotate=true]:0.007108,'KX871672/CN/2016'[&!color=#000000,!rotate=true]:0.010525)[&alrt=0.76,!color=#000000,!rotate=true]:0.003341,(('KU376386/CN/2015'[&!color=#000000,!rotate=true]:0.0,'KU744450/CN/2015'[&!color=#000000,!rotate=true]:0.0,'KU744452/CN/2015'[&!color=#000000,!rotate=true]:0.0,'KX871626/CN/2015'[&!color=#000000,!rotate=true]:0.0,'KX871689/CN/2015'[&!color=#000000,!rotate=true]:0.0,'MH716154/CN/2016'[&!color=#000000,!rotate=true]:0.0,'MK838977/CN/2017'[&!color=#000000,!rotate=true]:0.0,'MK838978/CN/2017'[&!color=#000000,!rotate=true]:0.0,'MK839000/CN/2017'[&!color=#000000,!rotate=true]:0.0,'MK839006/CN/2017'[&!color=#000000,!rotate=true]:0.0)[&!color=#000000,!rotate=true]:0.0,((('MG588034/CN/2016'[&!color=#000000,!rotate=true]:0.0,'MG588035/CN/2016'[&!color=#000000,!rotate=true]:0.0,'MG588036/CN/2016'[&!color=#000000,!rotate=true]:0.0)[&!color=#000000,!rotate=true]:0.0,'MG588037/CN/2016'[&!color=#000000,!rotate=true]:0.003437)[&alrt=0.862,!color=#000000,!rotate=true]:0.003385,'KU744451/CN/2015'[&!color=#000000,!rotate=true]:0.003384)[&alrt=0.0,!color=#000000,!rotate=true]:0.0)[&alrt=0.0,!color=#000000,!rotate=true]:0.0)[&alrt=0.0,!color=#000000,!rotate=true]:0.0,'KU376388/CN/2015'[&!color=#000000,!rotate=true]:0.003383)[&alrt=0.0,!color=#000000,!rotate=true]:0.0,'MH605014/CN/2017'[&!color=#000000,!rotate=true]:0.003384)[&alrt=0.0,!color=#000000,!rotate=true]:0.0,((((('LC413055/CN/2017'[&!color=#000000,!rotate=true]:0.0,'LC413063/CN/2017'[&!color=#000000,!rotate=true]:0.0)[&!color=#000000,!rotate=true]:0.0,'LC413064/CN/2017'[&!color=#000000,!rotate=true]:0.006818)[&alrt=0.0,!color=#000000,!rotate=true]:0.0,'MH605010/CN/2017'[&!color=#000000,!rotate=true]:0.013854)[&alrt=0.0,!color=#000000,!rotate=true]:0.0,('LC413070/CN/2017'[&!color=#000000,!rotate=true]:0.0,'LC413076/CN/2017'[&!color=#000000,!rotate=true]:0.0)[&!color=#000000,!rotate=true]:0.003383)[&alrt=0.858,!color=#000000,!rotate=true]:0.003383,((('MK357106/CN/2018'[&!color=#000000,!rotate=true]:0.0,'MK357111/CN/2018'[&!color=#000000,!rotate=true]:0.0)[&!color=#000000,!rotate=true]:0.010576,'MH605017/CN/2017'[&!color=#000000,!rotate=true]:0.010738)[&alrt=0.857,!color=#000000,!rotate=true]:0.006936,(('MG520666/CN/2017'[&!color=#000000,!rotate=true]:0.003401,'MH605013/CN/2017'[&!color=#000000,!rotate=true]:0.003399)[&alrt=0.0,!color=#000000,!rotate=true]:0.0,'MK357104/CN/2018'[&!color=#000000,!rotate=true]:0.003399)[&alrt=0.0,!color=#000000,!rotate=true]:0.0)[&alrt=0.866,!color=#000000,!rotate=true]:0.003402)[&alrt=0.0,!color=#000000,!rotate=true]:0.0)[&alrt=0.0,!color=#000000,!rotate=true]:0.0,((('KX871650/CN/2016'[&!color=#000000,!rotate=true]:0.0,'KX871651/CN/2016'[&!color=#000000,!rotate=true]:0.0,'KX871653/CN/2016'[&!color=#000000,!rotate=true]:0.0)[&!color=#000000,!rotate=true]:0.0,'KX871652/CN/2016'[&!color=#000000,!rotate=true]:0.003386)[&alrt=0.819,!color=#000000,!rotate=true]:0.003434,'LC412988/CN/2017'[&!color=#000000,!rotate=true]:0.003406)[&alrt=0.802,!color=#000000,!rotate=true]:0.003405)[&alrt=0.847,!color=#000000,!rotate=true]:0.003382,((((((('KX871565/CN/2014'[&!color=#000000,!rotate=true]:0.0,'KX871567/CN/2014'[&!color=#000000,!rotate=true]:0.0,'KX871576/CN/2014'[&!color=#000000,!rotate=true]:0.0,'KX871577/CN/2014'[&!color=#000000,!rotate=true]:0.0,'KX871578/CN/2014'[&!color=#000000,!rotate=true]:0.0,'KX871579/CN/2014'[&!color=#000000,!rotate=true]:0.0,'KX871580/CN/2014'[&!color=#000000,!rotate=true]:0.0,'KX871582/CN/2014'[&!color=#000000,!rotate=true]:0.0,'KX871583/CN/2014'[&!color=#000000,!rotate=true]:0.0,'KX871584/CN/2014'[&!color=#000000,!rotate=true]:0.0,'KX871585/CN/2014'[&!color=#000000,!rotate=true]:0.0,'KX871586/CN/2014'[&!color=#000000,!rotate=true]:0.0,'KX871587/CN/2014'[&!color=#000000,!rotate=true]:0.0,'KX871679/CN/2014'[&!color=#000000,!rotate=true]:0.0,'KX871680/CN/2014'[&!color=#000000,!rotate=true]:0.0,'KX871681/CN/2014'[&!color=#000000,!rotate=true]:0.0,'KX871682/CN/2014'[&!color=#000000,!rotate=true]:0.0,'KX871683/CN/2014'[&!color=#000000,!rotate=true]:0.0)[&!color=#000000,!rotate=true]:0.003381,('KX871629/CN/2015'[&!color=#000000,!rotate=true]:0.0,'KX871630/CN/2015'[&!color=#000000,!rotate=true]:0.0)[&!color=#000000,!rotate=true]:0.0)[&alrt=0.0,!color=#000000,!rotate=true]:0.0,'KU376385/CN/2015'[&!color=#000000,!rotate=true]:0.003399)[&alrt=0.875,!color=#000000,!rotate=true]:0.00338,'KU936128/CN/2014'[&!color=#000000,!rotate=true]:0.00338)[&alrt=0.0,!color=#000000,!rotate=true]:0.0,(((('KX871649/CN/2016'[&!color=#000000,!rotate=true]:0.0,'KX871654/CN/2016'[&!color=#000000,!rotate=true]:0.0,'KX871655/CN/2016'[&!color=#000000,!rotate=true]:0.0,'KX871656/CN/2016'[&!color=#000000,!rotate=true]:0.0,'KX871657/CN/2016'[&!color=#000000,!rotate=true]:0.0,'KX871658/CN/2016'[&!color=#000000,!rotate=true]:0.0,'KX871660/CN/2016'[&!color=#000000,!rotate=true]:0.0)[&!color=#000000,!rotate=true]:0.00338,('KX871635/CN/2016'[&!color=#000000,!rotate=true]:0.0,'KX871636/CN/2016'[&!color=#000000,!rotate=true]:0.0)[&!color=#000000,!rotate=true]:0.0)[&alrt=0.873,!color=#000000,!rotate=true]:0.00338,'LC413021/CN/2017'[&!color=#000000,!rotate=true]:0.006811)[&alrt=0.0,!color=#000000,!rotate=true]:0.0,'KU726208/CN/2014'[&!color=#000000,!rotate=true]:0.00338)[&alrt=0.0,!color=#000000,!rotate=true]:0.0)[&alrt=0.0,!color=#000000,!rotate=true]:0.0,('KX871568/CN/2014'[&!color=#000000,!rotate=true]:0.010306,'KU726223/CN/2014'[&!color=#000000,!rotate=true]:0.0)[&alrt=0.859,!color=#000000,!rotate=true]:0.003382)[&alrt=0.0,!color=#000000,!rotate=true]:0.0,('KU710739/CN/2014'[&!color=#000000,!rotate=true]:0.0,'KU726164/CN/2014'[&!color=#000000,!rotate=true]:0.0,'KU744449/CN/2015'[&!color=#000000,!rotate=true]:0.0,'KX871566/CN/2014'[&!color=#000000,!rotate=true]:0.0)[&!color=#000000,!rotate=true]:0.0)[&alrt=0.0,!color=#000000,!rotate=true]:0.0)[&alrt=0.0,!color=#000000,!rotate=true]:0.0,'KU726192/CN/2014'[&!color=#000000,!rotate=true]:0.003385)[&alrt=0.856,!color=#000000,!rotate=true]:0.003381,(((('KU595939/CN/2015'[&!color=#000000,!rotate=true]:0.0,'KU595941/CN/2015'[&!color=#000000,!rotate=true]:0.0,'KU595943/CN/2015'[&!color=#000000,!rotate=true]:0.0,'KU595945/CN/2015'[&!color=#000000,!rotate=true]:0.0)[&!color=#000000,!rotate=true]:0.006806,'KX871604/CN/2014'[&!color=#000000,!rotate=true]:0.003378)[&alrt=0.0,!color=#000000,!rotate=true]:0.0,(('MH491107/CN/2015'[&!color=#000000,!rotate=true]:0.0,'MH491108/CN/2015'[&!color=#000000,!rotate=true]:0.0,'MH491121/CN/2012'[&!color=#000000,!rotate=true]:0.0)[&!color=#000000,!rotate=true]:0.003376,'KU726176/CN/2014'[&!color=#000000,!rotate=true]:0.006806)[&alrt=0.0,!color=#000000,!rotate=true]:0.0)[&alrt=0.0,!color=#000000,!rotate=true]:0.0,'KX871670/CN/2016'[&!color=#000000,!rotate=true]:0.006807)[&alrt=0.842,!color=#000000,!rotate=true]:0.003379)[&alrt=0.0,!color=#000000,!rotate=true]:0.0,'MH716161/CN/2017'[&!color=#000000,!rotate=true]:0.01749)[&alrt=0.741,!color=#000000,!rotate=true]:0.0,(((('LC413009/CN/2017'[&!color=#000000,!rotate=true]:0.0,'LC413010/CN/2017'[&!color=#000000,!rotate=true]:0.003381)[&alrt=0.924,!color=#000000,!rotate=true]:0.006814,'MH644598/CN/2017'[&!color=#000000,!rotate=true]:0.0)[&alrt=0.854,!color=#000000,!rotate=true]:0.003381,(('MH605011/CN/2017'[&!color=#000000,!rotate=true]:0.006897,'MH716156/CN/2017'[&!color=#000000,!rotate=true]:0.003396)[&alrt=0.257,!color=#000000,!rotate=true]:0.003436,'MK357108/CN/2018'[&!color=#000000,!rotate=true]:0.010293)[&alrt=0.0,!color=#000000,!rotate=true]:0.0)[&alrt=0.0,!color=#000000,!rotate=true]:0.0,(('MH716159/CN/2017'[&!color=#000000,!rotate=true]:0.003379,'MH605012/CN/2017'[&!color=#000000,!rotate=true]:0.003378)[&alrt=0.0,!color=#000000,!rotate=true]:0.0,'MH605009/CN/2017'[&!color=#000000,!rotate=true]:0.003378)[&alrt=0.864,!color=#000000,!rotate=true]:0.003379)[&alrt=0.957,!color=#000000,!rotate=true]:0.010286)[&alrt=0.085,!color=#000000,!rotate=true]:0.003332,'KX272842/TW/2015'[&!color=#000000,!rotate=true]:0.007035)[&alrt=0.884,!color=#000000,!rotate=true]:0.006932,('JX203268/CN/2011'[&!color=#000000,!rotate=true]:0.0,'JX203276/CN/2011'[&!color=#000000,!rotate=true]:0.0,'JX203278/CN/2011'[&!color=#000000,!rotate=true]:0.0)[&!color=#000000,!rotate=true]:0.003378)[&alrt=0.0,!color=#000000,!rotate=true]:0.0,'JX203327/CN/2010'[&!color=#000000,!rotate=true]:0.003468)[&alrt=0.863,!color=#000000,!rotate=true]:0.003379,((('MN397835/DE/2011'[&!color=#000000,!rotate=true]:0.0,'MN397836/DE/2011'[&!color=#000000,!rotate=true]:0.0,'MN397840/DE/2011'[&!color=#000000,!rotate=true]:0.0,'MN397841/DE/2011'[&!color=#000000,!rotate=true]:0.0)[&!color=#000000,!rotate=true]:0.0,'MN397832/DE/2011'[&!color=#000000,!rotate=true]:0.006819)[&alrt=0.862,!color=#000000,!rotate=true]:0.00338,('JX203319/CN/2010'[&!color=#000000,!rotate=true]:0.010344,'GQ253401/CN/2009'[&!color=#000000,!rotate=true]:0.0)[&alrt=0.0,!color=#000000,!rotate=true]:0.0)[&alrt=0.872,!color=#000000,!rotate=true]:0.003378)[&alrt=0.0,!color=#000000,!rotate=true]:0.0)[&alrt=0.0,!color=#000000,!rotate=true]:0.0,(((((((((('LC147363/CN/2013'[&!color=#000000,!rotate=true]:0.003451,'MF662701/CN/2013'[&!color=#000000,!rotate=true]:0.014274)[&alrt=0.777,!color=#000000,!rotate=true]:0.003348,'MH167443/CN/2017'[&!color=#000000,!rotate=true]:0.006929)[&alrt=0.77,!color=#000000,!rotate=true]:0.003527,('KX791193/CN/2010'[&!color=#000000,!rotate=true]:0.0,'KX871520/CN/2013'[&!color=#000000,!rotate=true]:0.010716)[&alrt=0.937,!color=#000000,!rotate=true]:0.010571)[&alrt=0.792,!color=#000000,!rotate=true]:0.003345,'KU726131/CN/2014'[&!color=#000000,!rotate=true]:0.013873)[&alrt=0.0,!color=#000000,!rotate=true]:0.0,('JF519715/CN/2010'[&!color=#000000,!rotate=true]:0.0,'JN579889/CN/2010'[&!color=#000000,!rotate=true]:0.0,'JN579925/CN/2010'[&!color=#000000,!rotate=true]:0.0,'JN579936/CN/2010'[&!color=#000000,!rotate=true]:0.0)[&!color=#000000,!rotate=true]:0.0)[&alrt=0.0,!color=#000000,!rotate=true]:0.0,(('GU353097/CN/2009'[&!color=#000000,!rotate=true]:0.010537,'JN579910/CN/2010'[&!color=#000000,!rotate=true]:0.0)[&alrt=0.843,!color=#000000,!rotate=true]:0.003392,('JN579885/CN/2010'[&!color=#000000,!rotate=true]:0.003392,'JX014230/CN/2011'[&!color=#000000,!rotate=true]:0.013875)[&alrt=0.0,!color=#000000,!rotate=true]:0.0)[&alrt=0.0,!color=#000000,!rotate=true]:0.0)[&alrt=0.0,!color=#000000,!rotate=true]:0.0,((('KJ865521/CN/2012'[&!color=#000000,!rotate=true]:0.0,'MF185284/CN/2012'[&!color=#000000,!rotate=true]:0.0)[&!color=#000000,!rotate=true]:0.0,'KC866796/CN/2012'[&!color=#000000,!rotate=true]:0.003388)[&alrt=0.0,!color=#000000,!rotate=true]:0.0,('KC689940/CN/2012'[&!color=#000000,!rotate=true]:0.0,'KC689941/CN/2012'[&!color=#000000,!rotate=true]:0.0)[&!color=#000000,!rotate=true]:0.010315)[&alrt=0.875,!color=#000000,!rotate=true]:0.00339)[&alrt=0.855,!color=#000000,!rotate=true]:0.003393,('JQ766205/CN/2009'[&!color=#000000,!rotate=true]:0.00338,'KC689939/CN/2010'[&!color=#000000,!rotate=true]:0.0)[&alrt=0.893,!color=#000000,!rotate=true]:0.003377)[&alrt=0.0,!color=#000000,!rotate=true]:0.0,((('JQ639019/CN/2010'[&!color=#000000,!rotate=true]:0.0,'KM408440/CN/2010'[&!color=#000000,!rotate=true]:0.0)[&!color=#000000,!rotate=true]:0.003375,'KC866738/CN/1905'[&!color=#000000,!rotate=true]:0.003375)[&alrt=0.0,!color=#000000,!rotate=true]:0.0,'JX203298/CN/2010'[&!color=#000000,!rotate=true]:0.0)[&alrt=0.0,!color=#000000,!rotate=true]:0.0)[&alrt=0.0,!color=#000000,!rotate=true]:0.0,('JX103503/CN/2011'[&!color=#000000,!rotate=true]:0.003404,'LC147347/CN/2011'[&!color=#000000,!rotate=true]:0.006896)[&alrt=0.795,!color=#000000,!rotate=true]:0.003381)[&alrt=0.892,!color=#000000,!rotate=true]:0.003376)[&alrt=0.878,!color=#000000,!rotate=true]:0.003376,(('GQ121432/CN/2008'[&!color=#000000,!rotate=true]:0.0,'JN579723/CN/2008'[&!color=#000000,!rotate=true]:0.0)[&!color=#000000,!rotate=true]:0.0,'KP266572/CN/2008'[&!color=#000000,!rotate=true]:0.010279)[&alrt=0.924,!color=#000000,!rotate=true]:0.006799)[&alrt=0.0,!color=#000000,!rotate=true]:0.0,'JF420584/CN/2008'[&!color=#000000,!rotate=true]:0.003376)[&alrt=0.0,!color=#000000,!rotate=true]:0.0,((((((((((('JX455109/CN/2010'[&!color=#000000,!rotate=true]:0.0,'KC493670/CN/2010'[&!color=#000000,!rotate=true]:0.0,'KY081976/CN/2010'[&!color=#000000,!rotate=true]:0.0)[&!color=#000000,!rotate=true]:0.0,('JX455110/CN/2010'[&!color=#000000,!rotate=true]:0.0,'JX455111/CN/2010'[&!color=#000000,!rotate=true]:0.0)[&!color=#000000,!rotate=true]:0.003377)[&alrt=0.0,!color=#000000,!rotate=true]:0.0,(('HM776019/CN/2010'[&!color=#000000,!rotate=true]:0.0,'JQ766171/CN/2008'[&!color=#000000,!rotate=true]:0.0,'JQ766172/CN/2008'[&!color=#000000,!rotate=true]:0.0)[&!color=#000000,!rotate=true]:0.003379,'JF519713/CN/2010'[&!color=#000000,!rotate=true]:0.003377)[&alrt=0.0,!color=#000000,!rotate=true]:0.0)[&alrt=0.979,!color=#000000,!rotate=true]:0.0,'HQ668271/CN/2010'[&!color=#000000,!rotate=true]:0.003377)[&alrt=0.0,!color=#000000,!rotate=true]:0.0,'KY081980/CN/2012'[&!color=#000000,!rotate=true]:0.013849)[&alrt=0.856,!color=#000000,!rotate=true]:0.003376,(('HQ668273/CN/2010'[&!color=#000000,!rotate=true]:0.0,'HQ668276/CN/2010'[&!color=#000000,!rotate=true]:0.0,'HQ668302/CN/2010'[&!color=#000000,!rotate=true]:0.0,'HQ668303/CN/2010'[&!color=#000000,!rotate=true]:0.0)[&!color=#000000,!rotate=true]:0.0,(('JQ042705/CN/2009'[&!color=#000000,!rotate=true]:0.0,'LC413028/CN/2017'[&!color=#000000,!rotate=true]:0.010296)[&alrt=0.855,!color=#000000,!rotate=true]:0.003377,('JQ409489/CN/2010'[&!color=#000000,!rotate=true]:0.0,'JQ409491/CN/2010'[&!color=#000000,!rotate=true]:0.0)[&!color=#000000,!rotate=true]:0.003374)[&alrt=0.0,!color=#000000,!rotate=true]:0.0)[&alrt=0.0,!color=#000000,!rotate=true]:0.0)[&alrt=0.122,!color=#000000,!rotate=true]:0.003374,('GQ253409/CN/2009'[&!color=#000000,!rotate=true]:0.0,'GQ253410/CN/2009'[&!color=#000000,!rotate=true]:0.0)[&!color=#000000,!rotate=true]:0.006796)[&alrt=0.0,!color=#000000,!rotate=true]:0.0,'HQ668255/CN/2010'[&!color=#000000,!rotate=true]:0.006798)[&alrt=0.55,!color=#000000,!rotate=true]:0.0,'JF317985/CN/2009'[&!color=#000000,!rotate=true]:0.003372)[&alrt=0.0,!color=#000000,!rotate=true]:0.0,((('GQ487680/CN/2009'[&!color=#000000,!rotate=true]:0.0,'GQ487681/CN/2009'[&!color=#000000,!rotate=true]:0.0)[&!color=#000000,!rotate=true]:0.003353,('AB679719/CN/2010'[&!color=#000000,!rotate=true]:0.006754,'KC689953/CN/2010'[&!color=#000000,!rotate=true]:0.013731)[&alrt=0.0,!color=#000000,!rotate=true]:0.0)[&alrt=0.844,!color=#000000,!rotate=true]:0.003378,'KC866667/CN/2008'[&!color=#000000,!rotate=true]:0.0)[&alrt=0.0,!color=#000000,!rotate=true]:0.0)[&alrt=0.0,!color=#000000,!rotate=true]:0.0,((((('KU595714/CN/2010'[&!color=#000000,!rotate=true]:0.0,'KU595716/CN/2010'[&!color=#000000,!rotate=true]:0.0,'KU595721/CN/2010'[&!color=#000000,!rotate=true]:0.0,'KU595723/CN/2010'[&!color=#000000,!rotate=true]:0.0,'KU595725/CN/2010'[&!color=#000000,!rotate=true]:0.0,'KU595726/CN/2010'[&!color=#000000,!rotate=true]:0.0,'KU595727/CN/2010'[&!color=#000000,!rotate=true]:0.0)[&!color=#000000,!rotate=true]:0.003375,'KU595719/CN/2010'[&!color=#000000,!rotate=true]:0.003452)[&alrt=0.783,!color=#000000,!rotate=true]:0.003452,'KU595734/CN/2010'[&!color=#000000,!rotate=true]:0.0)[&alrt=0.857,!color=#000000,!rotate=true]:0.003371,'KU595735/CN/2010'[&!color=#000000,!rotate=true]:0.006799)[&alrt=0.0,!color=#000000,!rotate=true]:0.0,'KU595738/CN/2010'[&!color=#000000,!rotate=true]:0.006804)[&alrt=0.949,!color=#000000,!rotate=true]:0.006802)[&alrt=0.845,!color=#000000,!rotate=true]:0.003373)[&alrt=0.0,!color=#000000,!rotate=true]:0.0,(('EU697901/CN/2008'[&!color=#000000,!rotate=true]:0.0,'EU703813/CN/2008'[&!color=#000000,!rotate=true]:0.0,'EU913466/CN/2008'[&!color=#000000,!rotate=true]:0.0,'FJ469152/CN/2008'[&!color=#000000,!rotate=true]:0.0,'FJ606448/CN/2008'[&!color=#000000,!rotate=true]:0.0,'FJ606449/CN/2008'[&!color=#000000,!rotate=true]:0.0,'FJ765423/CN/2008'[&!color=#000000,!rotate=true]:0.0,'FJ765426/CN/2008'[&!color=#000000,!rotate=true]:0.0,'FJ765430/CN/2008'[&!color=#000000,!rotate=true]:0.0,'GQ121424/CN/2008'[&!color=#000000,!rotate=true]:0.0,'GQ121429/CN/2008'[&!color=#000000,!rotate=true]:0.0,'GQ121434/CN/2008'[&!color=#000000,!rotate=true]:0.0,'GQ121436/CN/2008'[&!color=#000000,!rotate=true]:0.0,'GQ121440/CN/2008'[&!color=#000000,!rotate=true]:0.0,'GQ487676/CN/2009'[&!color=#000000,!rotate=true]:0.0,'GU190175/CN/2008'[&!color=#000000,!rotate=true]:0.0,'GU190178/CN/2008'[&!color=#000000,!rotate=true]:0.0,'HM212450/CN/2008'[&!color=#000000,!rotate=true]:0.0,'HM212456/CN/2008'[&!color=#000000,!rotate=true]:0.0,'HM212458/CN/2008'[&!color=#000000,!rotate=true]:0.0,'HQ668311/CN/2010'[&!color=#000000,!rotate=true]:0.0,'HQ668383/CN/2010'[&!color=#000000,!rotate=true]:0.0,'HQ668387/CN/2010'[&!color=#000000,!rotate=true]:0.0,'HQ668391/CN/2010'[&!color=#000000,!rotate=true]:0.0,'HQ668392/CN/2010'[&!color=#000000,!rotate=true]:0.0,'HQ668393/CN/2010'[&!color=#000000,!rotate=true]:0.0,'HQ668409/CN/2010'[&!color=#000000,!rotate=true]:0.0,'HQ668410/CN/2010'[&!color=#000000,!rotate=true]:0.0,'HQ668413/CN/2010'[&!color=#000000,!rotate=true]:0.0,'HQ668432/CN/2010'[&!color=#000000,!rotate=true]:0.0,'HQ668435/CN/2010'[&!color=#000000,!rotate=true]:0.0,'HQ668436/CN/2010'[&!color=#000000,!rotate=true]:0.0,'HQ668439/CN/2010'[&!color=#000000,!rotate=true]:0.0,'HQ668440/CN/2010'[&!color=#000000,!rotate=true]:0.0,'HQ668441/CN/2010'[&!color=#000000,!rotate=true]:0.0,'HQ668442/CN/2010'[&!color=#000000,!rotate=true]:0.0,'HQ668443/CN/2010'[&!color=#000000,!rotate=true]:0.0,'HQ668444/CN/2010'[&!color=#000000,!rotate=true]:0.0,'HQ668445/CN/2010'[&!color=#000000,!rotate=true]:0.0,'HQ668446/CN/2010'[&!color=#000000,!rotate=true]:0.0,'HQ668447/CN/2010'[&!color=#000000,!rotate=true]:0.0,'JF317982/CN/2008'[&!color=#000000,!rotate=true]:0.0,'JF519702/CN/2009'[&!color=#000000,!rotate=true]:0.0,'JF732904/CN/2010'[&!color=#000000,!rotate=true]:0.0,'JF732906/CN/2010'[&!color=#000000,!rotate=true]:0.0,'JN579722/CN/2008'[&!color=#000000,!rotate=true]:0.0,'JN579724/CN/2008'[&!color=#000000,!rotate=true]:0.0,'JN579729/CN/2008'[&!color=#000000,!rotate=true]:0.0,'JN579752/CN/2009'[&!color=#000000,!rotate=true]:0.0,'JN579757/CN/2009'[&!color=#000000,!rotate=true]:0.0,'JN579759/CN/2009'[&!color=#000000,!rotate=true]:0.0,'JN579763/CN/2009'[&!color=#000000,!rotate=true]:0.0,'JN579796/CN/2009'[&!color=#000000,!rotate=true]:0.0,'JN579797/CN/2009'[&!color=#000000,!rotate=true]:0.0,'JN579798/CN/2009'[&!color=#000000,!rotate=true]:0.0,'JN579802/CN/2009'[&!color=#000000,!rotate=true]:0.0,'JN579818/CN/2009'[&!color=#000000,!rotate=true]:0.0,'JN579819/CN/2009'[&!color=#000000,!rotate=true]:0.0,'JN579820/CN/2009'[&!color=#000000,!rotate=true]:0.0,'JN579832/CN/2009'[&!color=#000000,!rotate=true]:0.0,'JN579833/CN/2009'[&!color=#000000,!rotate=true]:0.0,'JN579835/CN/2009'[&!color=#000000,!rotate=true]:0.0,'JN579868/CN/2009'[&!color=#000000,!rotate=true]:0.0,'JN579880/CN/2009'[&!color=#000000,!rotate=true]:0.0,'JN579882/CN/2009'[&!color=#000000,!rotate=true]:0.0,'JN579883/CN/2009'[&!color=#000000,!rotate=true]:0.0,'JQ003952/CN/2010'[&!color=#000000,!rotate=true]:0.0,'JQ639021/CN/2010'[&!color=#000000,!rotate=true]:0.0,'JQ766191/CN/2011'[&!color=#000000,!rotate=true]:0.0,'JQ766224/CN/2010'[&!color=#000000,!rotate=true]:0.0,'JQ766227/CN/2010'[&!color=#000000,!rotate=true]:0.0,'JQ766229/CN/2010'[&!color=#000000,!rotate=true]:0.0,'JQ766230/CN/2010'[&!color=#000000,!rotate=true]:0.0,'JQ766231/CN/2010'[&!color=#000000,!rotate=true]:0.0,'JQ766235/CN/2010'[&!color=#000000,!rotate=true]:0.0,'KC436272/HK/2010'[&!color=#000000,!rotate=true]:0.0,'KC493672/CN/2010'[&!color=#000000,!rotate=true]:0.0,'KC493673/CN/2010'[&!color=#000000,!rotate=true]:0.0,'KC493674/CN/2010'[&!color=#000000,!rotate=true]:0.0,'KC493675/CN/2010'[&!color=#000000,!rotate=true]:0.0,'KC493676/CN/2010'[&!color=#000000,!rotate=true]:0.0,'KC493677/CN/2010'[&!color=#000000,!rotate=true]:0.0,'KC866624/CN/2008'[&!color=#000000,!rotate=true]:0.0,'KC866632/CN/2008'[&!color=#000000,!rotate=true]:0.0,'KC866634/CN/2008'[&!color=#000000,!rotate=true]:0.0,'KC866645/CN/2008'[&!color=#000000,!rotate=true]:0.0,'KC866646/CN/2008'[&!color=#000000,!rotate=true]:0.0,'KC866650/CN/2008'[&!color=#000000,!rotate=true]:0.0,'KC866696/CN/2008'[&!color=#000000,!rotate=true]:0.0,'KC866718/CN/2009'[&!color=#000000,!rotate=true]:0.0,'KM260010/CN/2010'[&!color=#000000,!rotate=true]:0.0,'KM408442/CN/2010'[&!color=#000000,!rotate=true]:0.0,'KX639820/CN/2008'[&!color=#000000,!rotate=true]:0.0)[&!color=#000000,!rotate=true]:0.0,((('FJ765416/CN/2008'[&!color=#000000,!rotate=true]:0.003375,'JN579822/CN/2009'[&!color=#000000,!rotate=true]:0.003382)[&alrt=0.761,!color=#000000,!rotate=true]:0.0,('HM002484/CN/2008'[&!color=#000000,!rotate=true]:0.0,'JF317978/CN/2008'[&!color=#000000,!rotate=true]:0.0)[&!color=#000000,!rotate=true]:0.003375)[&alrt=0.0,!color=#000000,!rotate=true]:0.0,('FJ765422/CN/2008'[&!color=#000000,!rotate=true]:0.0,'FJ765428/CN/2008'[&!color=#000000,!rotate=true]:0.010286)[&alrt=0.85,!color=#000000,!rotate=true]:0.003375)[&alrt=0.391,!color=#000000,!rotate=true]:0.0)[&alrt=0.0,!color=#000000,!rotate=true]:0.0)[&alrt=0.0,!color=#000000,!rotate=true]:0.0)[&alrt=0.0,!color=#000000,!rotate=true]:0.0,((((((((((((((((((('KR782391/CN/2013'[&!color=#000000,!rotate=true]:0.0,'KR782392/CN/2013'[&!color=#000000,!rotate=true]:0.0,'KR782397/CN/2013'[&!color=#000000,!rotate=true]:0.0,'KR782404/CN/2013'[&!color=#000000,!rotate=true]:0.0,'KR782405/CN/2013'[&!color=#000000,!rotate=true]:0.0,'KR782407/CN/2013'[&!color=#000000,!rotate=true]:0.0)[&!color=#000000,!rotate=true]:0.0,(('KR782387/CN/2013'[&!color=#000000,!rotate=true]:0.0,'KR782390/CN/2013'[&!color=#000000,!rotate=true]:0.0)[&!color=#000000,!rotate=true]:0.0,'LC147362/CN/2013'[&!color=#000000,!rotate=true]:0.003368)[&alrt=0.875,!color=#000000,!rotate=true]:0.003364)[&alrt=0.827,!color=#000000,!rotate=true]:0.003363,(('KR782386/CN/2013'[&!color=#000000,!rotate=true]:0.0,'KR782389/CN/2013'[&!color=#000000,!rotate=true]:0.0,'KR782396/CN/2013'[&!color=#000000,!rotate=true]:0.0,'KR782403/CN/2013'[&!color=#000000,!rotate=true]:0.0,'KR782406/CN/2013'[&!color=#000000,!rotate=true]:0.0)[&!color=#000000,!rotate=true]:0.0,(('KR782388/CN/2013'[&!color=#000000,!rotate=true]:0.0,'KR782402/CN/2013'[&!color=#000000,!rotate=true]:0.0)[&!color=#000000,!rotate=true]:0.003366,'KR782395/CN/2013'[&!color=#000000,!rotate=true]:0.0)[&alrt=0.759,!color=#000000,!rotate=true]:0.0)[&alrt=0.0,!color=#000000,!rotate=true]:0.0)[&alrt=0.0,!color=#000000,!rotate=true]:0.0,'KR782398/CN/2013'[&!color=#000000,!rotate=true]:0.003365)[&alrt=0.919,!color=#000000,!rotate=true]:0.003382,(((('KP005811/CN/2013'[&!color=#000000,!rotate=true]:0.0,'KP005819/CN/2013'[&!color=#000000,!rotate=true]:0.0)[&!color=#000000,!rotate=true]:0.0,'KU595863/CN/2014'[&!color=#000000,!rotate=true]:0.003375)[&alrt=0.935,!color=#000000,!rotate=true]:0.006808,'MF662692/CN/2012'[&!color=#000000,!rotate=true]:0.003378)[&alrt=0.0,!color=#000000,!rotate=true]:0.0,((('KR782400/CN/2013'[&!color=#000000,!rotate=true]:0.0,'KR782401/CN/2013'[&!color=#000000,!rotate=true]:0.0)[&!color=#000000,!rotate=true]:0.003384,'KR782409/CN/2013'[&!color=#000000,!rotate=true]:0.0)[&alrt=0.0,!color=#000000,!rotate=true]:0.0,'LC411895/CN/2014'[&!color=#000000,!rotate=true]:0.010312)[&alrt=0.863,!color=#000000,!rotate=true]:0.003381)[&alrt=0.0,!color=#000000,!rotate=true]:0.0)[&alrt=0.0,!color=#000000,!rotate=true]:0.0,'KR779227/CN/2012'[&!color=#000000,!rotate=true]:0.00338)[&alrt=0.856,!color=#000000,!rotate=true]:0.00338,'KP177493/CN/2013'[&!color=#000000,!rotate=true]:0.006813)[&alrt=0.0,!color=#000000,!rotate=true]:0.0,'KX791194/CN/2009'[&!color=#000000,!rotate=true]:0.006815)[&alrt=0.0,!color=#000000,!rotate=true]:0.0,(((((('KX372692/CN/2013'[&!color=#000000,!rotate=true]:0.0,'KX372695/CN/2013'[&!color=#000000,!rotate=true]:0.0,'LC411861/CN/2014'[&!color=#000000,!rotate=true]:0.0,'LC411873/CN/2014'[&!color=#000000,!rotate=true]:0.0,'LC411878/CN/2014'[&!color=#000000,!rotate=true]:0.0,'LC411879/CN/2014'[&!color=#000000,!rotate=true]:0.0)[&!color=#000000,!rotate=true]:0.0,'KU710726/CN/2014'[&!color=#000000,!rotate=true]:0.003379)[&alrt=0.0,!color=#000000,!rotate=true]:0.0,(('KU595883/CN/2014'[&!color=#000000,!rotate=true]:0.0,'MH491089/CN/2013'[&!color=#000000,!rotate=true]:0.003383)[&alrt=0.937,!color=#000000,!rotate=true]:0.006816,'KP005797/CN/2013'[&!color=#000000,!rotate=true]:0.0)[&alrt=0.985,!color=#000000,!rotate=true]:0.013844)[&alrt=0.797,!color=#000000,!rotate=true]:0.0034,(((('JX203267/CN/2011'[&!color=#000000,!rotate=true]:0.0,'KC689935/CN/2010'[&!color=#000000,!rotate=true]:0.003377)[&alrt=0.0,!color=#000000,!rotate=true]:0.0,'KU595741/CN/2010'[&!color=#000000,!rotate=true]:0.003378)[&alrt=0.543,!color=#000000,!rotate=true]:0.0,'KU595737/CN/2010'[&!color=#000000,!rotate=true]:0.003391)[&alrt=0.0,!color=#000000,!rotate=true]:0.0,('HQ668366/CN/2010'[&!color=#000000,!rotate=true]:0.0,'HQ668367/CN/2010'[&!color=#000000,!rotate=true]:0.0,'HQ668368/CN/2010'[&!color=#000000,!rotate=true]:0.0)[&!color=#000000,!rotate=true]:0.010283)[&alrt=0.787,!color=#000000,!rotate=true]:0.003414)[&alrt=0.794,!color=#000000,!rotate=true]:0.003397,('KJ508182/CN/2012'[&!color=#000000,!rotate=true]:0.006812,'KX871620/CN/2015'[&!color=#000000,!rotate=true]:0.0)[&alrt=0.853,!color=#000000,!rotate=true]:0.003381)[&alrt=0.0,!color=#000000,!rotate=true]:0.0,(('KF925269/CN/2012'[&!color=#000000,!rotate=true]:0.0,'KF925270/CN/2012'[&!color=#000000,!rotate=true]:0.003404)[&alrt=0.889,!color=#000000,!rotate=true]:0.003383,'MH491116/CN/2012'[&!color=#000000,!rotate=true]:0.0)[&alrt=0.918,!color=#000000,!rotate=true]:0.006815)[&alrt=0.0,!color=#000000,!rotate=true]:0.0)[&alrt=0.0,!color=#000000,!rotate=true]:0.0,(('JQ315067/CN/2010'[&!color=#000000,!rotate=true]:0.0,'KC801031/CN/2012'[&!color=#000000,!rotate=true]:0.0,'KF154303/TW/2011'[&!color=#000000,!rotate=true]:0.0,'KJ156342/CN/2012'[&!color=#000000,!rotate=true]:0.0,'KX871490/CN/2012'[&!color=#000000,!rotate=true]:0.0,'KX871673/CN/2012'[&!color=#000000,!rotate=true]:0.0)[&!color=#000000,!rotate=true]:0.0,'KF306099/TW/2011'[&!color=#000000,!rotate=true]:0.003401)[&alrt=0.0,!color=#000000,!rotate=true]:0.0)[&alrt=0.0,!color=#000000,!rotate=true]:0.0,(((((((((('KX871603/CN/2014'[&!color=#000000,!rotate=true]:0.0,'KX871605/CN/2014'[&!color=#000000,!rotate=true]:0.0,'MH491113/CN/2015'[&!color=#000000,!rotate=true]:0.0)[&!color=#000000,!rotate=true]:0.0,(('KX871550/CN/2014'[&!color=#000000,!rotate=true]:0.0,'KX871553/CN/2014'[&!color=#000000,!rotate=true]:0.003382)[&alrt=0.914,!color=#000000,!rotate=true]:0.003385,'KU936122/CN/2014'[&!color=#000000,!rotate=true]:0.0)[&alrt=0.915,!color=#000000,!rotate=true]:0.0068)[&alrt=0.0,!color=#000000,!rotate=true]:0.0,('KX871560/CN/2014'[&!color=#000000,!rotate=true]:0.0,'KX871564/CN/2014'[&!color=#000000,!rotate=true]:0.0)[&!color=#000000,!rotate=true]:0.003375)[&alrt=0.0,!color=#000000,!rotate=true]:0.0,'KU936129/CN/2014'[&!color=#000000,!rotate=true]:0.003375)[&alrt=0.959,!color=#000000,!rotate=true]:0.010288,('KX871447/CN/2016'[&!color=#000000,!rotate=true]:0.0,'KX871451/CN/2016'[&!color=#000000,!rotate=true]:0.0,'KX871619/CN/2015'[&!color=#000000,!rotate=true]:0.0)[&!color=#000000,!rotate=true]:0.003379)[&alrt=0.0,!color=#000000,!rotate=true]:0.0,((('KX871642/CN/2016'[&!color=#000000,!rotate=true]:0.0,'KX871643/CN/2016'[&!color=#000000,!rotate=true]:0.0)[&!color=#000000,!rotate=true]:0.0,('KX871662/CN/2016'[&!color=#000000,!rotate=true]:0.0,'KX871671/CN/2016'[&!color=#000000,!rotate=true]:0.0)[&!color=#000000,!rotate=true]:0.006798)[&alrt=0.0,!color=#000000,!rotate=true]:0.0,'KX871661/CN/2016'[&!color=#000000,!rotate=true]:0.006798)[&alrt=0.935,!color=#000000,!rotate=true]:0.006801)[&alrt=0.0,!color=#000000,!rotate=true]:0.0,(((('KX871573/CN/2014'[&!color=#000000,!rotate=true]:0.0,'KX871574/CN/2014'[&!color=#000000,!rotate=true]:0.0)[&!color=#000000,!rotate=true]:0.003375,('KU595901/CN/2015'[&!color=#000000,!rotate=true]:0.003377,'LC412160/CN/2015'[&!color=#000000,!rotate=true]:0.010286)[&alrt=0.0,!color=#000000,!rotate=true]:0.0)[&alrt=0.853,!color=#000000,!rotate=true]:0.003377,'KU595889/CN/2014'[&!color=#000000,!rotate=true]:0.003378)[&alrt=0.0,!color=#000000,!rotate=true]:0.0,('KX871632/CN/2016'[&!color=#000000,!rotate=true]:0.0,'KX871648/CN/2016'[&!color=#000000,!rotate=true]:0.0,'MG588030/CN/2016'[&!color=#000000,!rotate=true]:0.0)[&!color=#000000,!rotate=true]:0.0)[&alrt=0.0,!color=#000000,!rotate=true]:0.0)[&alrt=0.0,!color=#000000,!rotate=true]:0.0,'KU726187/CN/2014'[&!color=#000000,!rotate=true]:0.003376)[&alrt=0.857,!color=#000000,!rotate=true]:0.003378,'KX372688/CN/2013'[&!color=#000000,!rotate=true]:0.003382)[&alrt=0.0,!color=#000000,!rotate=true]:0.0,'MH491103/CN/2014'[&!color=#000000,!rotate=true]:0.00338)[&alrt=0.86,!color=#000000,!rotate=true]:0.00338)[&alrt=0.882,!color=#000000,!rotate=true]:0.00338,'KJ772427/CN/2011'[&!color=#000000,!rotate=true]:0.0)[&alrt=0.857,!color=#000000,!rotate=true]:0.003377,'HM053669/CN/2008'[&!color=#000000,!rotate=true]:0.0)[&alrt=0.0,!color=#000000,!rotate=true]:0.0,(((('EU913469/CN/2008'[&!color=#000000,!rotate=true]:0.0,'FJ765419/CN/2008'[&!color=#000000,!rotate=true]:0.0,'FJ765421/CN/2008'[&!color=#000000,!rotate=true]:0.0,'GQ121422/CN/2008'[&!color=#000000,!rotate=true]:0.0,'GQ121439/CN/2008'[&!color=#000000,!rotate=true]:0.0)[&!color=#000000,!rotate=true]:0.0,(('FJ439769/CN/2008'[&!color=#000000,!rotate=true]:0.0,'FJ765424/CN/2008'[&!color=#000000,!rotate=true]:0.003354)[&alrt=0.0,!color=#000000,!rotate=true]:0.0,'GQ121435/CN/2008'[&!color=#000000,!rotate=true]:0.003355)[&alrt=0.845,!color=#000000,!rotate=true]:0.003381)[&alrt=0.0,!color=#000000,!rotate=true]:0.0,('GQ121428/CN/2008'[&!color=#000000,!rotate=true]:0.003375,'JF420582/CN/2008'[&!color=#000000,!rotate=true]:0.003377)[&alrt=0.0,!color=#000000,!rotate=true]:0.0)[&alrt=0.0,!color=#000000,!rotate=true]:0.0,'GQ121437/CN/2008'[&!color=#000000,!rotate=true]:0.003397)[&alrt=0.851,!color=#000000,!rotate=true]:0.003377)[&alrt=0.872,!color=#000000,!rotate=true]:0.003375,((((((((((((((('KT327148/CN/2014'[&!color=#000000,!rotate=true]:0.0,'KT327149/CN/2014'[&!color=#000000,!rotate=true]:0.0,'KT327150/CN/2014'[&!color=#000000,!rotate=true]:0.0,'MH491100/CN/2014'[&!color=#000000,!rotate=true]:0.0)[&!color=#000000,!rotate=true]:0.0,(('LC413048/CN/2017'[&!color=#000000,!rotate=true]:0.0,'LC413051/CN/2017'[&!color=#000000,!rotate=true]:0.0,'LC413052/CN/2017'[&!color=#000000,!rotate=true]:0.0)[&!color=#000000,!rotate=true]:0.003373,'LC413053/CN/2017'[&!color=#000000,!rotate=true]:0.0)[&alrt=0.966,!color=#000000,!rotate=true]:0.010283)[&alrt=0.934,!color=#000000,!rotate=true]:0.010676,'KX871618/CN/2015'[&!color=#000000,!rotate=true]:0.003168)[&alrt=0.946,!color=#000000,!rotate=true]:0.01525,'KY582572/CN/2015'[&!color=#000000,!rotate=true]:0.018327)[&alrt=0.708,!color=#000000,!rotate=true]:0.002652,(('KJ772443/CN/2013'[&!color=#000000,!rotate=true]:0.006823,'KX871601/CN/2014'[&!color=#000000,!rotate=true]:0.006862)[&alrt=0.765,!color=#000000,!rotate=true]:0.003427,'KU936127/CN/2014'[&!color=#000000,!rotate=true]:0.003369)[&alrt=0.772,!color=#000000,!rotate=true]:0.003444)[&alrt=0.884,!color=#000000,!rotate=true]:0.006839,'KU595747/CN/2010'[&!color=#000000,!rotate=true]:0.0)[&alrt=0.0,!color=#000000,!rotate=true]:0.0,'KU595757/CN/2010'[&!color=#000000,!rotate=true]:0.003354)[&alrt=0.899,!color=#000000,!rotate=true]:0.003379,('KR779221/CN/2012'[&!color=#000000,!rotate=true]:0.0,'KR779222/CN/2012'[&!color=#000000,!rotate=true]:0.0,'KR779223/CN/2012'[&!color=#000000,!rotate=true]:0.0)[&!color=#000000,!rotate=true]:0.006803)[&alrt=0.0,!color=#000000,!rotate=true]:0.0,((((('KX092295/RU/2011'[&!color=#000000,!rotate=true]:0.0,'KX092296/RU/2011'[&!color=#000000,!rotate=true]:0.0)[&!color=#000000,!rotate=true]:0.006814,'JQ973705/RU/2011'[&!color=#000000,!rotate=true]:0.00708)[&alrt=0.86,!color=#000000,!rotate=true]:0.007108,('JX203361/CN/2010'[&!color=#000000,!rotate=true]:0.003438,'MF662691/CN/2011'[&!color=#000000,!rotate=true]:0.006841)[&alrt=0.878,!color=#000000,!rotate=true]:0.00714)[&alrt=0.757,!color=#000000,!rotate=true]:0.003477,'KM260011/CN/2010'[&!color=#000000,!rotate=true]:0.0)[&alrt=0.857,!color=#000000,!rotate=true]:0.003377,('HQ668301/CN/2010'[&!color=#000000,!rotate=true]:0.0,'KC866756/CN/2010'[&!color=#000000,!rotate=true]:0.003379)[&alrt=0.829,!color=#000000,!rotate=true]:0.003377)[&alrt=0.0,!color=#000000,!rotate=true]:0.0)[&alrt=0.0,!color=#000000,!rotate=true]:0.0,(('AB675651/CN/2011'[&!color=#000000,!rotate=true]:0.0,'HQ668327/CN/2010'[&!color=#000000,!rotate=true]:0.0,'HQ668398/CN/2010'[&!color=#000000,!rotate=true]:0.0,'HQ668404/CN/2010'[&!color=#000000,!rotate=true]:0.0,'KF704045/CN/2010'[&!color=#000000,!rotate=true]:0.0,'KJ188631/CN/2011'[&!color=#000000,!rotate=true]:0.0,'KY081978/CN/2011'[&!color=#000000,!rotate=true]:0.0)[&!color=#000000,!rotate=true]:0.0,((('HQ668206/CN/2010'[&!color=#000000,!rotate=true]:0.0,'HQ668207/CN/2010'[&!color=#000000,!rotate=true]:0.0)[&!color=#000000,!rotate=true]:0.0,('JN579794/CN/2009'[&!color=#000000,!rotate=true]:0.0,'JN579908/CN/2010'[&!color=#000000,!rotate=true]:0.003377)[&alrt=0.964,!color=#000000,!rotate=true]:0.010279)[&alrt=0.822,!color=#000000,!rotate=true]:0.003375,'KJ772437/CN/2013'[&!color=#000000,!rotate=true]:0.003377)[&alrt=0.0,!color=#000000,!rotate=true]:0.0)[&alrt=0.0,!color=#000000,!rotate=true]:0.0)[&alrt=0.0,!color=#000000,!rotate=true]:0.0,((('KF704048/CN/2010'[&!color=#000000,!rotate=true]:0.003375,'KF704047/CN/2010'[&!color=#000000,!rotate=true]:0.0)[&alrt=0.0,!color=#000000,!rotate=true]:0.0,'KR779224/CN/2012'[&!color=#000000,!rotate=true]:0.003377)[&alrt=0.881,!color=#000000,!rotate=true]:0.003375,('KU726197/CN/2014'[&!color=#000000,!rotate=true]:0.010283,'KU936132/CN/2014'[&!color=#000000,!rotate=true]:0.0)[&alrt=0.0,!color=#000000,!rotate=true]:0.0)[&alrt=0.841,!color=#000000,!rotate=true]:0.003376)[&alrt=0.0,!color=#000000,!rotate=true]:0.0,((('AB679718/CN/2010'[&!color=#000000,!rotate=true]:0.0,'AB679736/CN/2010'[&!color=#000000,!rotate=true]:0.0)[&!color=#000000,!rotate=true]:0.00341,('JX103505/CN/2011'[&!color=#000000,!rotate=true]:0.010619,'KF134485/TW/2011'[&!color=#000000,!rotate=true]:0.006989)[&alrt=0.767,!color=#000000,!rotate=true]:0.003336)[&alrt=0.781,!color=#000000,!rotate=true]:0.003421,'KR779225/CN/2013'[&!color=#000000,!rotate=true]:0.003377)[&alrt=0.0,!color=#000000,!rotate=true]:0.0)[&alrt=0.0,!color=#000000,!rotate=true]:0.0,'KP137034/CN/2012'[&!color=#000000,!rotate=true]:0.003376)[&alrt=0.846,!color=#000000,!rotate=true]:0.003374,(('AB679727/CN/2010'[&!color=#000000,!rotate=true]:0.0,'AB679728/CN/2010'[&!color=#000000,!rotate=true]:0.0,'AB679735/CN/2010'[&!color=#000000,!rotate=true]:0.0)[&!color=#000000,!rotate=true]:0.0,'AB679734/CN/2010'[&!color=#000000,!rotate=true]:0.003385)[&alrt=0.861,!color=#000000,!rotate=true]:0.003387)[&alrt=0.0,!color=#000000,!rotate=true]:0.0,'JN579893/CN/2010'[&!color=#000000,!rotate=true]:0.003377)[&alrt=0.868,!color=#000000,!rotate=true]:0.003374)[&alrt=0.0,!color=#000000,!rotate=true]:0.0,((((((('GQ487668/CN/2009'[&!color=#000000,!rotate=true]:0.0,'GQ487669/CN/2009'[&!color=#000000,!rotate=true]:0.0,'GQ487670/CN/2009'[&!color=#000000,!rotate=true]:0.0,'GQ487675/CN/2009'[&!color=#000000,!rotate=true]:0.0,'GQ487677/CN/2009'[&!color=#000000,!rotate=true]:0.0,'GQ487678/CN/2009'[&!color=#000000,!rotate=true]:0.0,'GQ487679/CN/2009'[&!color=#000000,!rotate=true]:0.0,'GQ487682/CN/2009'[&!color=#000000,!rotate=true]:0.0,'GQ487683/CN/2009'[&!color=#000000,!rotate=true]:0.0,'GQ487689/CN/2009'[&!color=#000000,!rotate=true]:0.0,'JF519696/CN/2009'[&!color=#000000,!rotate=true]:0.0,'JN579741/CN/2009'[&!color=#000000,!rotate=true]:0.0,'JN579744/CN/2009'[&!color=#000000,!rotate=true]:0.0,'JN579755/CN/2009'[&!color=#000000,!rotate=true]:0.0,'JN579770/CN/2009'[&!color=#000000,!rotate=true]:0.0,'JN579771/CN/2009'[&!color=#000000,!rotate=true]:0.0,'JN579772/CN/2009'[&!color=#000000,!rotate=true]:0.0,'JN579773/CN/2009'[&!color=#000000,!rotate=true]:0.0,'JN579789/CN/2009'[&!color=#000000,!rotate=true]:0.0,'JN579793/CN/2009'[&!color=#000000,!rotate=true]:0.0,'JN579803/CN/2009'[&!color=#000000,!rotate=true]:0.0,'JN579805/CN/2009'[&!color=#000000,!rotate=true]:0.0,'JN579852/CN/2009'[&!color=#000000,!rotate=true]:0.0,'JN579853/CN/2009'[&!color=#000000,!rotate=true]:0.0,'JN579854/CN/2009'[&!color=#000000,!rotate=true]:0.0,'JN579855/CN/2009'[&!color=#000000,!rotate=true]:0.0,'JN579856/CN/2009'[&!color=#000000,!rotate=true]:0.0,'JN579857/CN/2009'[&!color=#000000,!rotate=true]:0.0,'JN579858/CN/2009'[&!color=#000000,!rotate=true]:0.0,'JN579859/CN/2009'[&!color=#000000,!rotate=true]:0.0,'JN579860/CN/2009'[&!color=#000000,!rotate=true]:0.0,'JN579861/CN/2009'[&!color=#000000,!rotate=true]:0.0)[&!color=#000000,!rotate=true]:0.0,('JN579821/CN/2009'[&!color=#000000,!rotate=true]:0.003372,'KC689955/CN/2009'[&!color=#000000,!rotate=true]:0.006793)[&alrt=0.744,!color=#000000,!rotate=true]:0.0)[&alrt=0.0,!color=#000000,!rotate=true]:0.0,'JN579850/CN/2009'[&!color=#000000,!rotate=true]:0.003373)[&alrt=0.758,!color=#000000,!rotate=true]:0.003373,'EU913470/CN/2008'[&!color=#000000,!rotate=true]:0.006901)[&alrt=0.718,!color=#000000,!rotate=true]:0.0,'EU812515/CN/2008'[&!color=#000000,!rotate=true]:0.0)[&alrt=0.0,!color=#000000,!rotate=true]:0.0,((('FJ607338/CN/2008'[&!color=#000000,!rotate=true]:0.0,'HM037803/CN/2008'[&!color=#000000,!rotate=true]:0.0)[&!color=#000000,!rotate=true]:0.003345,('GQ892830/CN/2008'[&!color=#000000,!rotate=true]:0.0,'KX588235/CN/2008'[&!color=#000000,!rotate=true]:0.0)[&!color=#000000,!rotate=true]:0.0)[&alrt=0.879,!color=#000000,!rotate=true]:0.003343,(('GU459070/CN/2008'[&!color=#000000,!rotate=true]:0.0,'GU459071/CN/2008'[&!color=#000000,!rotate=true]:0.0)[&!color=#000000,!rotate=true]:0.003347,'KF826491/CN/2012'[&!color=#000000,!rotate=true]:0.0)[&alrt=0.0,!color=#000000,!rotate=true]:0.0)[&alrt=0.423,!color=#000000,!rotate=true]:0.003392)[&alrt=0.868,!color=#000000,!rotate=true]:0.003374,(((((('HQ426649/CN/2010'[&!color=#000000,!rotate=true]:0.0,'KU595754/CN/2010'[&!color=#000000,!rotate=true]:0.0)[&!color=#000000,!rotate=true]:0.0,'KU595733/CN/2010'[&!color=#000000,!rotate=true]:0.003382)[&alrt=0.866,!color=#000000,!rotate=true]:0.00338,('KU595752/CN/2010'[&!color=#000000,!rotate=true]:0.0,'KU595753/CN/2010'[&!color=#000000,!rotate=true]:0.010276)[&alrt=0.0,!color=#000000,!rotate=true]:0.0)[&alrt=0.992,!color=#000000,!rotate=true]:0.021077,'JF937669/CN/2010'[&!color=#000000,!rotate=true]:0.006803)[&alrt=0.0,!color=#000000,!rotate=true]:0.0,'KC866687/CN/2008'[&!color=#000000,!rotate=true]:0.0)[&alrt=0.913,!color=#000000,!rotate=true]:0.003374,'HQ668405/CN/2010'[&!color=#000000,!rotate=true]:0.003377)[&alrt=0.731,!color=#000000,!rotate=true]:0.0)[&alrt=0.731,!color=#000000,!rotate=true]:0.0)[&alrt=0.0,!color=#000000,!rotate=true]:0.0,(((((((((((('MN397843/DE/2012'[&!color=#000000,!rotate=true]:0.0,'MN397844/DE/2012'[&!color=#000000,!rotate=true]:0.0)[&alrt=0.794,!color=#000000,!rotate=true]:0.003408,'MN397833/DE/2012'[&!color=#000000,!rotate=true]:0.003425)[&alrt=0.943,!color=#000000,!rotate=true]:0.010431,(('KJ772436/CN/2013'[&!color=#000000,!rotate=true]:0.0,'KP177483/CN/2013'[&!color=#000000,!rotate=true]:0.0)[&!color=#000000,!rotate=true]:0.01055,'KU595788/CN/2012'[&!color=#000000,!rotate=true]:0.0)[&alrt=0.0,!color=#000000,!rotate=true]:0.0)[&alrt=0.0,!color=#000000,!rotate=true]:0.0,'KJ865519/CN/2012'[&!color=#000000,!rotate=true]:0.003375)[&alrt=0.851,!color=#000000,!rotate=true]:0.003382,(('KJ772425/CN/2011'[&!color=#000000,!rotate=true]:0.003369,'KM201241/CN/2011'[&!color=#000000,!rotate=true]:0.010648)[&alrt=0.284,!color=#000000,!rotate=true]:0.003397,'KM201237/CN/2011'[&!color=#000000,!rotate=true]:0.010323)[&alrt=0.0,!color=#000000,!rotate=true]:0.0)[&alrt=0.765,!color=#000000,!rotate=true]:0.003379,'KJ772424/CN/2011'[&!color=#000000,!rotate=true]:0.006912)[&alrt=0.776,!color=#000000,!rotate=true]:0.003438,((((('JN251922/CN/2010'[&!color=#000000,!rotate=true]:0.010452,'JN251938/CN/2010'[&!color=#000000,!rotate=true]:0.003394)[&alrt=0.875,!color=#000000,!rotate=true]:0.006899,('JQ315080/CN/2010'[&!color=#000000,!rotate=true]:0.0,'MH491087/CN/2010'[&!color=#000000,!rotate=true]:0.003374)[&alrt=0.864,!color=#000000,!rotate=true]:0.003385)[&alrt=0.0,!color=#000000,!rotate=true]:0.0,'GU353087/CN/2009'[&!color=#000000,!rotate=true]:0.010277)[&alrt=0.418,!color=#000000,!rotate=true]:0.003438,'MH491086/CN/2010'[&!color=#000000,!rotate=true]:0.013977)[&alrt=0.766,!color=#000000,!rotate=true]:0.003462,'KJ188628/CN/2011'[&!color=#000000,!rotate=true]:0.010511)[&alrt=0.787,!color=#000000,!rotate=true]:0.003347)[&alrt=0.0,!color=#000000,!rotate=true]:0.0,((('HQ668210/CN/2010'[&!color=#000000,!rotate=true]:0.0,'HQ668213/CN/2010'[&!color=#000000,!rotate=true]:0.0,'HQ668240/CN/2010'[&!color=#000000,!rotate=true]:0.0)[&!color=#000000,!rotate=true]:0.0,'HQ668190/CN/2010'[&!color=#000000,!rotate=true]:0.003371)[&alrt=0.863,!color=#000000,!rotate=true]:0.006919,('KF900159/FR/2012'[&!color=#000000,!rotate=true]:0.014271,'KF900160/FR/2012'[&!color=#000000,!rotate=true]:0.018343)[&alrt=0.863,!color=#000000,!rotate=true]:0.010656)[&alrt=0.761,!color=#000000,!rotate=true]:0.003381)[&alrt=0.991,!color=#000000,!rotate=true]:0.0,'JN579881/CN/2009'[&!color=#000000,!rotate=true]:0.0)[&alrt=0.0,!color=#000000,!rotate=true]:0.0,'KX871505/CN/2012'[&!color=#000000,!rotate=true]:0.003378)[&alrt=0.0,!color=#000000,!rotate=true]:0.0,'KF704042/CN/2010'[&!color=#000000,!rotate=true]:0.003378)[&alrt=0.848,!color=#000000,!rotate=true]:0.003376,(('HM037800/CN/2008'[&!color=#000000,!rotate=true]:0.01381,'JF519710/CN/2010'[&!color=#000000,!rotate=true]:0.0)[&alrt=0.0,!color=#000000,!rotate=true]:0.0,('JN579765/CN/2009'[&!color=#000000,!rotate=true]:0.003389,'HM037806/CN/2008'[&!color=#000000,!rotate=true]:0.0)[&alrt=0.712,!color=#000000,!rotate=true]:0.0)[&alrt=0.913,!color=#000000,!rotate=true]:0.003375)[&alrt=0.0,!color=#000000,!rotate=true]:0.0)[&alrt=0.0,!color=#000000,!rotate=true]:0.0,((('HQ668357/CN/2010'[&!color=#000000,!rotate=true]:0.006803,'FJ765417/CN/2008'[&!color=#000000,!rotate=true]:0.0)[&alrt=0.0,!color=#000000,!rotate=true]:0.0,'KC866719/CN/2009'[&!color=#000000,!rotate=true]:0.003374)[&alrt=0.862,!color=#000000,!rotate=true]:0.003374,('GQ253406/CN/2009'[&!color=#000000,!rotate=true]:0.0,'JF420587/CN/2008'[&!color=#000000,!rotate=true]:0.003371)[&alrt=0.842,!color=#000000,!rotate=true]:0.003374)[&alrt=0.0,!color=#000000,!rotate=true]:0.0)[&alrt=0.0,!color=#000000,!rotate=true]:0.0,((('JF918565/CN/2010'[&!color=#000000,!rotate=true]:0.0,'JF918569/CN/2010'[&!color=#000000,!rotate=true]:0.0,'JQ409487/CN/2010'[&!color=#000000,!rotate=true]:0.0)[&!color=#000000,!rotate=true]:0.0,('KY081971/CN/2009'[&!color=#000000,!rotate=true]:0.0,'KY081974/CN/2009'[&!color=#000000,!rotate=true]:0.003374)[&alrt=0.857,!color=#000000,!rotate=true]:0.003376)[&alrt=0.0,!color=#000000,!rotate=true]:0.0,'KJ188625/CN/2011'[&!color=#000000,!rotate=true]:0.003376)[&alrt=0.86,!color=#000000,!rotate=true]:0.003376)[&alrt=0.0,!color=#000000,!rotate=true]:0.0)[&alrt=0.0,!color=#000000,!rotate=true]:0.0,(((((('KC222960/VN/2011'[&!color=#000000,!rotate=true]:0.0,'KC222969/VN/2011'[&!color=#000000,!rotate=true]:0.0,'KC296445/VN/2011'[&!color=#000000,!rotate=true]:0.0,'KJ686208/VN/2011'[&!color=#000000,!rotate=true]:0.0,'KU887811/VN/2011'[&!color=#000000,!rotate=true]:0.0,'KU888068/VN/2011'[&!color=#000000,!rotate=true]:0.0,'KU888070/VN/2011'[&!color=#000000,!rotate=true]:0.0)[&!color=#000000,!rotate=true]:0.0,'KJ686189/VN/2011'[&!color=#000000,!rotate=true]:0.006793)[&alrt=0.0,!color=#000000,!rotate=true]:0.0,'KJ686145/VN/2011'[&!color=#000000,!rotate=true]:0.003373)[&alrt=0.0,!color=#000000,!rotate=true]:0.0,'KU888056/VN/2011'[&!color=#000000,!rotate=true]:0.003373)[&alrt=0.98,!color=#000000,!rotate=true]:0.010274,((('JN579935/CN/2010'[&!color=#000000,!rotate=true]:0.0,'JN579939/CN/2010'[&!color=#000000,!rotate=true]:0.0,'KC866736/CN/2010'[&!color=#000000,!rotate=true]:0.0)[&!color=#000000,!rotate=true]:0.0,'FJ469157/CN/2008'[&!color=#000000,!rotate=true]:0.013871)[&alrt=0.0,!color=#000000,!rotate=true]:0.0,'JN408356/CN/2009'[&!color=#000000,!rotate=true]:0.003374)[&alrt=0.0,!color=#000000,!rotate=true]:0.0)[&alrt=0.86,!color=#000000,!rotate=true]:0.003374,(((('KC866730/CN/2009'[&!color=#000000,!rotate=true]:0.0,'JN579932/CN/2010'[&!color=#000000,!rotate=true]:0.006811)[&alrt=0.0,!color=#000000,!rotate=true]:0.0,'KC866708/CN/2009'[&!color=#000000,!rotate=true]:0.003379)[&alrt=0.0,!color=#000000,!rotate=true]:0.0,('KU595755/CN/2010'[&!color=#000000,!rotate=true]:0.0,'KU595756/CN/2010'[&!color=#000000,!rotate=true]:0.00338)[&alrt=0.851,!color=#000000,!rotate=true]:0.00338)[&alrt=0.784,!color=#000000,!rotate=true]:0.003402,'KC866697/CN/2008'[&!color=#000000,!rotate=true]:0.003414)[&alrt=0.79,!color=#000000,!rotate=true]:0.003414)[&alrt=0.0,!color=#000000,!rotate=true]:0.0)[&alrt=0.0,!color=#000000,!rotate=true]:0.0,(((('FJ158600/CN/2008'[&!color=#000000,!rotate=true]:0.0,'GQ253413/CN/2009'[&!color=#000000,!rotate=true]:0.0,'HQ400942/CN/2008'[&!color=#000000,!rotate=true]:0.0,'JN579834/CN/2009'[&!color=#000000,!rotate=true]:0.0,'MN119287/CN/2009'[&!color=#000000,!rotate=true]:0.0)[&!color=#000000,!rotate=true]:0.0,'JF913464/CN/2008'[&!color=#000000,!rotate=true]:0.00338)[&alrt=0.0,!color=#000000,!rotate=true]:0.0,'FJ158601/CN/2008'[&!color=#000000,!rotate=true]:0.003389)[&alrt=0.886,!color=#000000,!rotate=true]:0.003376,(('JX297503/CN/2008'[&!color=#000000,!rotate=true]:0.0,'JX297506/CN/2008'[&!color=#000000,!rotate=true]:0.0,'JX297507/CN/2008'[&!color=#000000,!rotate=true]:0.0,'JX297508/CN/2008'[&!color=#000000,!rotate=true]:0.0,'JX297509/CN/2008'[&!color=#000000,!rotate=true]:0.0)[&!color=#000000,!rotate=true]:0.0,('MH491084/CN/2010'[&!color=#000000,!rotate=true]:0.0,'MH491085/CN/2010'[&!color=#000000,!rotate=true]:0.0)[&!color=#000000,!rotate=true]:0.010308)[&alrt=0.862,!color=#000000,!rotate=true]:0.003374)[&alrt=0.0,!color=#000000,!rotate=true]:0.0)[&alrt=0.0,!color=#000000,!rotate=true]:0.0,(((((((('KM288734/CN/2009'[&!color=#000000,!rotate=true]:0.0,'KM288752/CN/2009'[&!color=#000000,!rotate=true]:0.0)[&!color=#000000,!rotate=true]:0.0,'KC866705/CN/2009'[&!color=#000000,!rotate=true]:0.006804)[&alrt=0.0,!color=#000000,!rotate=true]:0.0,'JQ766237/CN/2010'[&!color=#000000,!rotate=true]:0.003375)[&alrt=0.0,!color=#000000,!rotate=true]:0.0,'KC866707/CN/2009'[&!color=#000000,!rotate=true]:0.01029)[&alrt=0.488,!color=#000000,!rotate=true]:0.003375,('KC436284/HK/2009'[&!color=#000000,!rotate=true]:0.0,'KU595742/CN/2010'[&!color=#000000,!rotate=true]:0.0,'KU595743/CN/2010'[&!color=#000000,!rotate=true]:0.0)[&!color=#000000,!rotate=true]:0.006799)[&alrt=0.0,!color=#000000,!rotate=true]:0.0,('HM037799/CN/2008'[&!color=#000000,!rotate=true]:0.0,'JN579720/CN/2008'[&!color=#000000,!rotate=true]:0.0,'KC866651/CN/2008'[&!color=#000000,!rotate=true]:0.0,'KC866695/CN/2008'[&!color=#000000,!rotate=true]:0.0)[&!color=#000000,!rotate=true]:0.0)[&alrt=0.596,!color=#000000,!rotate=true]:0.0,('JN579916/CN/2010'[&!color=#000000,!rotate=true]:0.0,'KJ865514/CN/2010'[&!color=#000000,!rotate=true]:0.0)[&!color=#000000,!rotate=true]:0.006799)[&alrt=0.0,!color=#000000,!rotate=true]:0.0,('KC866630/CN/2008'[&!color=#000000,!rotate=true]:0.003359,'KJ645795/RU/2009'[&!color=#000000,!rotate=true]:0.003415)[&alrt=0.794,!color=#000000,!rotate=true]:0.003418)[&alrt=0.849,!color=#000000,!rotate=true]:0.003374)[&alrt=0.0,!color=#000000,!rotate=true]:0.0,((((((((('KR782338/CN/2012'[&!color=#000000,!rotate=true]:0.0,'KR782339/CN/2012'[&!color=#000000,!rotate=true]:0.0)[&!color=#000000,!rotate=true]:0.003386,'AB725677/CN/2010'[&!color=#000000,!rotate=true]:0.006828)[&alrt=0.0,!color=#000000,!rotate=true]:0.0,'JN251921/CN/2010'[&!color=#000000,!rotate=true]:0.003386)[&alrt=0.999,!color=#000000,!rotate=true]:0.0,'JQ264778/CN/2010'[&!color=#000000,!rotate=true]:0.0)[&alrt=0.0,!color=#000000,!rotate=true]:0.0,(((('JN251924/CN/2010'[&!color=#000000,!rotate=true]:0.003388,'JN251943/CN/2010'[&!color=#000000,!rotate=true]:0.0)[&alrt=0.776,!color=#000000,!rotate=true]:0.003348,'GQ994990/CN/2009'[&!color=#000000,!rotate=true]:0.010525)[&alrt=0.789,!color=#000000,!rotate=true]:0.00348,'LC147352/CN/2011'[&!color=#000000,!rotate=true]:0.0)[&alrt=0.761,!color=#000000,!rotate=true]:0.003392,'MF662689/CN/2011'[&!color=#000000,!rotate=true]:0.0)[&alrt=0.878,!color=#000000,!rotate=true]:0.003389)[&alrt=0.934,!color=#000000,!rotate=true]:0.003395,'JN579823/CN/2009'[&!color=#000000,!rotate=true]:0.0)[&alrt=0.934,!color=#000000,!rotate=true]:0.003376,('FJ360546/CN/2008'[&!color=#000000,!rotate=true]:0.0,'LC147357/CN/2011'[&!color=#000000,!rotate=true]:0.003379)[&alrt=0.0,!color=#000000,!rotate=true]:0.0)[&alrt=0.482,!color=#000000,!rotate=true]:0.0,'JX203299/CN/2010'[&!color=#000000,!rotate=true]:0.003391)[&alrt=0.0,!color=#000000,!rotate=true]:0.0,'GU190171/CN/2008'[&!color=#000000,!rotate=true]:0.003378)[&alrt=0.827,!color=#000000,!rotate=true]:0.003376)[&alrt=0.852,!color=#000000,!rotate=true]:0.003372,(('GQ855285/CN/2008'[&!color=#000000,!rotate=true]:0.0,'GQ855286/CN/2008'[&!color=#000000,!rotate=true]:0.0,'GU396280/CN/2009'[&!color=#000000,!rotate=true]:0.0)[&!color=#000000,!rotate=true]:0.003486,'KM260018/CN/2011'[&!color=#000000,!rotate=true]:0.003452)[&alrt=0.815,!color=#000000,!rotate=true]:0.003338)[&alrt=0.0,!color=#000000,!rotate=true]:0.0,((((((((('AB679729/CN/2010'[&!color=#000000,!rotate=true]:0.0,'HQ668221/CN/2010'[&!color=#000000,!rotate=true]:0.0,'HQ668222/CN/2010'[&!color=#000000,!rotate=true]:0.0,'HQ668264/CN/2010'[&!color=#000000,!rotate=true]:0.0,'HQ668265/CN/2010'[&!color=#000000,!rotate=true]:0.0,'JX203301/CN/2010'[&!color=#000000,!rotate=true]:0.0)[&!color=#000000,!rotate=true]:0.0,'HQ668228/CN/2010'[&!color=#000000,!rotate=true]:0.006755)[&alrt=0.845,!color=#000000,!rotate=true]:0.003351,(('KC689925/CN/2010'[&!color=#000000,!rotate=true]:0.003351,'KJ865517/CN/2010'[&!color=#000000,!rotate=true]:0.003362)[&alrt=0.0,!color=#000000,!rotate=true]:0.0,'KJ865524/CN/2010'[&!color=#000000,!rotate=true]:0.003349)[&alrt=0.0,!color=#000000,!rotate=true]:0.0)[&alrt=0.0,!color=#000000,!rotate=true]:0.0,'JX203373/CN/2010'[&!color=#000000,!rotate=true]:0.0)[&alrt=0.0,!color=#000000,!rotate=true]:0.0,('KM055005/LA/2011'[&!color=#000000,!rotate=true]:0.003237,'KU159443/VN/2012'[&!color=#000000,!rotate=true]:0.007021)[&alrt=0.879,!color=#000000,!rotate=true]:0.00697)[&alrt=0.0,!color=#000000,!rotate=true]:0.0,'AB679733/CN/2010'[&!color=#000000,!rotate=true]:0.006757)[&alrt=0.852,!color=#000000,!rotate=true]:0.003351,(('GQ487688/CN/2009'[&!color=#000000,!rotate=true]:0.0,'JN579804/CN/2009'[&!color=#000000,!rotate=true]:0.0,'JN579890/CN/2010'[&!color=#000000,!rotate=true]:0.0,'JN579919/CN/2010'[&!color=#000000,!rotate=true]:0.0,'JX509928/CN/2011'[&!color=#000000,!rotate=true]:0.0,'JX509929/CN/2011'[&!color=#000000,!rotate=true]:0.0,'KC866723/CN/2009'[&!color=#000000,!rotate=true]:0.0,'KC866737/CN/2010'[&!color=#000000,!rotate=true]:0.0)[&!color=#000000,!rotate=true]:0.0,('JN579915/CN/2010'[&!color=#000000,!rotate=true]:0.003351,'KC689924/CN/2010'[&!color=#000000,!rotate=true]:0.003401)[&alrt=0.0,!color=#000000,!rotate=true]:0.0)[&alrt=0.0,!color=#000000,!rotate=true]:0.0)[&alrt=0.857,!color=#000000,!rotate=true]:0.00335,((('HQ668268/CN/2010'[&!color=#000000,!rotate=true]:0.003349,'JN579739/CN/2009'[&!color=#000000,!rotate=true]:0.003349)[&alrt=0.0,!color=#000000,!rotate=true]:0.0,'JN579897/CN/2010'[&!color=#000000,!rotate=true]:0.003347)[&alrt=0.0,!color=#000000,!rotate=true]:0.0,('HQ668181/CN/2010'[&!color=#000000,!rotate=true]:0.0,'HQ668208/CN/2010'[&!color=#000000,!rotate=true]:0.0)[&!color=#000000,!rotate=true]:0.0)[&alrt=0.757,!color=#000000,!rotate=true]:0.0)[&alrt=0.757,!color=#000000,!rotate=true]:0.0,'JN579917/CN/2010'[&!color=#000000,!rotate=true]:0.00335)[&alrt=0.921,!color=#000000,!rotate=true]:0.003385)[&alrt=0.55,!color=#000000,!rotate=true]:0.0,('JN020147/CN/2011'[&!color=#000000,!rotate=true]:0.0,'JQ517316/CN/2010'[&!color=#000000,!rotate=true]:0.0)[&!color=#000000,!rotate=true]:0.00337)[&alrt=0.0,!color=#000000,!rotate=true]:0.0,'GQ855287/CN/2008'[&!color=#000000,!rotate=true]:0.0)[&alrt=0.835,!color=#000000,!rotate=true]:0.003371,((('EU999171/CN/2008'[&!color=#000000,!rotate=true]:0.0,'HM037804/CN/2008'[&!color=#000000,!rotate=true]:0.0)[&!color=#000000,!rotate=true]:0.003344,'FJ765425/CN/2008'[&!color=#000000,!rotate=true]:0.010642)[&alrt=0.768,!color=#000000,!rotate=true]:0.003476,'JN052925/CN/2011'[&!color=#000000,!rotate=true]:0.003371)[&alrt=0.0,!color=#000000,!rotate=true]:0.0)[&alrt=0.853,!color=#000000,!rotate=true]:0.003373,(('JN579769/CN/2009'[&!color=#000000,!rotate=true]:0.006794,'JN579836/CN/2009'[&!color=#000000,!rotate=true]:0.0)[&alrt=0.871,!color=#000000,!rotate=true]:0.003371,'JX203377/CN/2009'[&!color=#000000,!rotate=true]:0.0)[&alrt=0.857,!color=#000000,!rotate=true]:0.003371)[&alrt=0.0,!color=#000000,!rotate=true]:0.0,(((('EU753367/CN/2007'[&!color=#000000,!rotate=true]:0.0,'EU753371/CN/2007'[&!color=#000000,!rotate=true]:0.0,'EU753385/CN/2007'[&!color=#000000,!rotate=true]:0.0,'EU753386/CN/2007'[&!color=#000000,!rotate=true]:0.0,'EU753387/CN/2007'[&!color=#000000,!rotate=true]:0.0,'EU753391/CN/2007'[&!color=#000000,!rotate=true]:0.0,'EU753395/CN/2007'[&!color=#000000,!rotate=true]:0.0,'EU753399/CN/2007'[&!color=#000000,!rotate=true]:0.0,'EU753400/CN/2007'[&!color=#000000,!rotate=true]:0.0,'FJ194965/CN/2008'[&!color=#000000,!rotate=true]:0.0,'GU190179/CN/2009'[&!color=#000000,!rotate=true]:0.0,'HM037808/CN/2008'[&!color=#000000,!rotate=true]:0.0,'JN579719/CN/2008'[&!color=#000000,!rotate=true]:0.0,'JN579737/CN/2008'[&!color=#000000,!rotate=true]:0.0,'KC866647/CN/2008'[&!color=#000000,!rotate=true]:0.0)[&!color=#000000,!rotate=true]:0.0,((('KC436268/HK/2007'[&!color=#000000,!rotate=true]:0.0,'KC436278/HK/2007'[&!color=#000000,!rotate=true]:0.003381)[&alrt=0.958,!color=#000000,!rotate=true]:0.010314,'EU753383/CN/2007'[&!color=#000000,!rotate=true]:0.003372)[&alrt=0.0,!color=#000000,!rotate=true]:0.0,('FJ765429/CN/2008'[&!color=#000000,!rotate=true]:0.0,'KC866626/CN/2008'[&!color=#000000,!rotate=true]:0.0)[&!color=#000000,!rotate=true]:0.003374)[&alrt=1.0,!color=#000000,!rotate=true]:0.0)[&alrt=0.0,!color=#000000,!rotate=true]:0.0,((((('EU999177/CN/2008'[&!color=#000000,!rotate=true]:0.0,'EU999178/CN/2008'[&!color=#000000,!rotate=true]:0.0,'EU999179/CN/2008'[&!color=#000000,!rotate=true]:0.0,'KC866676/CN/2008'[&!color=#000000,!rotate=true]:0.0,'KC866677/CN/2008'[&!color=#000000,!rotate=true]:0.0,'KC866678/CN/2008'[&!color=#000000,!rotate=true]:0.0,'KC866681/CN/2008'[&!color=#000000,!rotate=true]:0.0)[&!color=#000000,!rotate=true]:0.003371,('HM037798/CN/2008'[&!color=#000000,!rotate=true]:0.0,'JN579725/CN/2008'[&!color=#000000,!rotate=true]:0.0,'KC866623/CN/2008'[&!color=#000000,!rotate=true]:0.0)[&!color=#000000,!rotate=true]:0.0)[&alrt=0.0,!color=#000000,!rotate=true]:0.0,('KC866638/CN/2008'[&!color=#000000,!rotate=true]:0.0,'KC866674/CN/2008'[&!color=#000000,!rotate=true]:0.0)[&!color=#000000,!rotate=true]:0.003373)[&alrt=0.779,!color=#000000,!rotate=true]:0.003417,(('JN579903/CN/2010'[&!color=#000000,!rotate=true]:0.0,'JN579914/CN/2010'[&!color=#000000,!rotate=true]:0.006829)[&alrt=0.946,!color=#000000,!rotate=true]:0.010498,'KC866663/CN/2008'[&!color=#000000,!rotate=true]:0.003283)[&alrt=0.877,!color=#000000,!rotate=true]:0.007019)[&alrt=0.221,!color=#000000,!rotate=true]:0.003384,('EU864507/CN/2008'[&!color=#000000,!rotate=true]:0.0,'MH167445/CN/2017'[&!color=#000000,!rotate=true]:0.0)[&!color=#000000,!rotate=true]:0.010273)[&alrt=0.142,!color=#000000,!rotate=true]:0.0)[&alrt=0.0,!color=#000000,!rotate=true]:0.0,(((((((('JN408339/CN/2009'[&!color=#000000,!rotate=true]:0.0,'JN408340/CN/2009'[&!color=#000000,!rotate=true]:0.0,'JN408344/CN/2009'[&!color=#000000,!rotate=true]:0.0,'JN408345/CN/2009'[&!color=#000000,!rotate=true]:0.0,'JN408346/CN/2009'[&!color=#000000,!rotate=true]:0.0,'JN408347/CN/2009'[&!color=#000000,!rotate=true]:0.0,'JN408348/CN/2009'[&!color=#000000,!rotate=true]:0.0,'JN408349/CN/2009'[&!color=#000000,!rotate=true]:0.0)[&!color=#000000,!rotate=true]:0.007013,('JQ766177/CN/2008'[&!color=#000000,!rotate=true]:0.0,'JQ766178/CN/2008'[&!color=#000000,!rotate=true]:0.0)[&!color=#000000,!rotate=true]:0.003561)[&alrt=0.801,!color=#000000,!rotate=true]:0.003249,((('HQ998852/CN/2009'[&!color=#000000,!rotate=true]:0.0,'KM288737/CN/2009'[&!color=#000000,!rotate=true]:0.0,'KM288743/CN/2009'[&!color=#000000,!rotate=true]:0.0,'KM288748/CN/2009'[&!color=#000000,!rotate=true]:0.0)[&!color=#000000,!rotate=true]:0.010768,('KY014078/CN/2008'[&!color=#000000,!rotate=true]:0.0,'KY014079/CN/2008'[&!color=#000000,!rotate=true]:0.0)[&!color=#000000,!rotate=true]:0.003402)[&alrt=0.783,!color=#000000,!rotate=true]:0.003371,('FJ469153/CN/2008'[&!color=#000000,!rotate=true]:0.0,'JF317977/CN/2008'[&!color=#000000,!rotate=true]:0.0,'KC007539/CN/2011'[&!color=#000000,!rotate=true]:0.0,'KC007540/CN/2011'[&!color=#000000,!rotate=true]:0.0)[&!color=#000000,!rotate=true]:0.003377)[&alrt=0.0,!color=#000000,!rotate=true]:0.0)[&alrt=0.605,!color=#000000,!rotate=true]:0.0,'JF830007/CN/2010'[&!color=#000000,!rotate=true]:0.003376)[&alrt=0.0,!color=#000000,!rotate=true]:0.0,('JQ766123/CN/2011'[&!color=#000000,!rotate=true]:0.0,'JQ766180/CN/2008'[&!color=#000000,!rotate=true]:0.0)[&!color=#000000,!rotate=true]:0.0)[&alrt=0.741,!color=#000000,!rotate=true]:0.0,'JN579826/CN/2009'[&!color=#000000,!rotate=true]:0.003376)[&alrt=0.0,!color=#000000,!rotate=true]:0.0,('GQ121433/CN/2008'[&!color=#000000,!rotate=true]:0.0,'HM212457/CN/2008'[&!color=#000000,!rotate=true]:0.0)[&!color=#000000,!rotate=true]:0.006802)[&alrt=0.849,!color=#000000,!rotate=true]:0.003374,((('HM212453/CN/2008'[&!color=#000000,!rotate=true]:0.0,'HM212454/CN/2008'[&!color=#000000,!rotate=true]:0.0,'JQ715712/CN/2007'[&!color=#000000,!rotate=true]:0.0)[&!color=#000000,!rotate=true]:0.0,'KC866701/CN/2008'[&!color=#000000,!rotate=true]:0.003372)[&alrt=0.878,!color=#000000,!rotate=true]:0.003372,'KC866726/CN/2009'[&!color=#000000,!rotate=true]:0.006794)[&alrt=0.0,!color=#000000,!rotate=true]:0.0)[&alrt=0.876,!color=#000000,!rotate=true]:0.0)[&alrt=0.963,!color=#000000,!rotate=true]:0.0)[&alrt=1.0,!color=#000000,!rotate=true]:0.0,(((((((('FJ607335/CN/2008'[&!color=#000000,!rotate=true]:0.0,'GQ279370/CN/2008/ref_C4'[&!color=#000000,!rotate=true]:0.0)[&!color=#000000,!rotate=true]:0.0,'GU190169/CN/2008'[&!color=#000000,!rotate=true]:0.003372)[&alrt=0.0,!color=#000000,!rotate=true]:0.0,'FJ607334/CN/2008'[&!color=#000000,!rotate=true]:0.003393)[&alrt=0.573,!color=#000000,!rotate=true]:0.0,('JN579862/CN/2009'[&!color=#000000,!rotate=true]:0.0,'JN579866/CN/2009'[&!color=#000000,!rotate=true]:0.00337)[&alrt=0.851,!color=#000000,!rotate=true]:0.003372)[&alrt=0.0,!color=#000000,!rotate=true]:0.0,(('JN579930/CN/2010'[&!color=#000000,!rotate=true]:0.0,'KJ004560/CN/2010'[&!color=#000000,!rotate=true]:0.003388)[&alrt=0.779,!color=#000000,!rotate=true]:0.003421,'HQ668193/CN/2010'[&!color=#000000,!rotate=true]:0.014072)[&alrt=0.775,!color=#000000,!rotate=true]:0.003358)[&alrt=0.825,!color=#000000,!rotate=true]:0.003407,('EU753380/CN/2007'[&!color=#000000,!rotate=true]:0.0,'JX678882/CN/2007'[&!color=#000000,!rotate=true]:0.0)[&!color=#000000,!rotate=true]:0.003389)[&alrt=0.185,!color=#000000,!rotate=true]:0.003407,'HM037797/CN/2008'[&!color=#000000,!rotate=true]:0.010322)[&alrt=0.747,!color=#000000,!rotate=true]:0.0,(('EU753369/CN/2007'[&!color=#000000,!rotate=true]:0.0,'EU753382/CN/2007'[&!color=#000000,!rotate=true]:0.0)[&!color=#000000,!rotate=true]:0.0,'JF420581/CN/2008'[&!color=#000000,!rotate=true]:0.006805)[&alrt=0.847,!color=#000000,!rotate=true]:0.003374)[&alrt=0.922,!color=#000000,!rotate=true]:0.0)[&alrt=0.0,!color=#000000,!rotate=true]:0.0,((((((('EU910862/CN/2007'[&!color=#000000,!rotate=true]:0.0,'EU910864/CN/2007'[&!color=#000000,!rotate=true]:0.0,'EU910866/CN/2007'[&!color=#000000,!rotate=true]:0.0,'EU910867/CN/2007'[&!color=#000000,!rotate=true]:0.0,'EU910868/CN/2007'[&!color=#000000,!rotate=true]:0.0)[&!color=#000000,!rotate=true]:0.0,(('HM212464/CN/2008'[&!color=#000000,!rotate=true]:0.010601,'EU753404/CN/2007'[&!color=#000000,!rotate=true]:0.003553)[&alrt=0.791,!color=#000000,!rotate=true]:0.003248,'EU910865/CN/2007'[&!color=#000000,!rotate=true]:0.0)[&alrt=0.799,!color=#000000,!rotate=true]:0.003379)[&alrt=0.895,!color=#000000,!rotate=true]:0.003379,('JQ326299/CN/2007'[&!color=#000000,!rotate=true]:0.0,'KJ772420/CN/2004'[&!color=#000000,!rotate=true]:0.0)[&!color=#000000,!rotate=true]:0.0)[&alrt=0.878,!color=#000000,!rotate=true]:0.003375,((((('EU753377/CN/2007'[&!color=#000000,!rotate=true]:0.0,'EU753388/CN/2007'[&!color=#000000,!rotate=true]:0.0)[&!color=#000000,!rotate=true]:0.0,'EU753378/CN/2007'[&!color=#000000,!rotate=true]:0.003342)[&alrt=0.56,!color=#000000,!rotate=true]:0.0,('EU910863/CN/2007'[&!color=#000000,!rotate=true]:0.0,'EU910869/CN/2007'[&!color=#000000,!rotate=true]:0.0)[&!color=#000000,!rotate=true]:0.003343)[&alrt=0.0,!color=#000000,!rotate=true]:0.0,'EU753381/CN/2007'[&!color=#000000,!rotate=true]:0.003344)[&alrt=0.0,!color=#000000,!rotate=true]:0.0,'EU753398/CN/2007'[&!color=#000000,!rotate=true]:0.003342)[&alrt=0.848,!color=#000000,!rotate=true]:0.003393)[&alrt=0.0,!color=#000000,!rotate=true]:0.0,'KC866643/CN/2008'[&!color=#000000,!rotate=true]:0.003372)[&alrt=0.0,!color=#000000,!rotate=true]:0.0,((((((('GU190174/CN/2008'[&!color=#000000,!rotate=true]:0.0,'HM037794/CN/2008'[&!color=#000000,!rotate=true]:0.0,'HM579939/CN/2008'[&!color=#000000,!rotate=true]:0.0,'JN579721/CN/2008'[&!color=#000000,!rotate=true]:0.0)[&!color=#000000,!rotate=true]:0.0,('HM053670/CN/2009'[&!color=#000000,!rotate=true]:0.01382,'GU353094/CN/2009'[&!color=#000000,!rotate=true]:0.006831)[&alrt=0.0,!color=#000000,!rotate=true]:0.0)[&alrt=0.0,!color=#000000,!rotate=true]:0.0,'JN579838/CN/2009'[&!color=#000000,!rotate=true]:0.003376)[&alrt=0.0,!color=#000000,!rotate=true]:0.0,'FJ360544/CN/2008'[&!color=#000000,!rotate=true]:0.003374)[&alrt=0.738,!color=#000000,!rotate=true]:0.0,'HM037807/CN/2008'[&!color=#000000,!rotate=true]:0.006803)[&alrt=0.091,!color=#000000,!rotate=true]:0.003422,'JN205804/CN/2008'[&!color=#000000,!rotate=true]:0.003414)[&alrt=0.791,!color=#000000,!rotate=true]:0.00337,((('FJ765434/CN/2008'[&!color=#000000,!rotate=true]:0.0,'FJ765435/CN/2008'[&!color=#000000,!rotate=true]:0.0,'GU176408/CN/2009'[&!color=#000000,!rotate=true]:0.0,'JQ766128/CN/2011'[&!color=#000000,!rotate=true]:0.0)[&!color=#000000,!rotate=true]:0.0,'EU999175/CN/2008'[&!color=#000000,!rotate=true]:0.003373)[&alrt=0.0,!color=#000000,!rotate=true]:0.0,'FJ765431/CN/2008'[&!color=#000000,!rotate=true]:0.003375)[&alrt=0.875,!color=#000000,!rotate=true]:0.003374)[&alrt=0.0,!color=#000000,!rotate=true]:0.0)[&alrt=0.0,!color=#000000,!rotate=true]:0.0,((((((('EU753375/CN/2007'[&!color=#000000,!rotate=true]:0.0,'EU753389/CN/2007'[&!color=#000000,!rotate=true]:0.0,'EU753390/CN/2007'[&!color=#000000,!rotate=true]:0.0,'EU753397/CN/2007'[&!color=#000000,!rotate=true]:0.0)[&!color=#000000,!rotate=true]:0.0,'EU753363/CN/2007'[&!color=#000000,!rotate=true]:0.003369)[&alrt=0.0,!color=#000000,!rotate=true]:0.0,('EU753366/CN/2007'[&!color=#000000,!rotate=true]:0.0,'JF420574/CN/2008'[&!color=#000000,!rotate=true]:0.0)[&!color=#000000,!rotate=true]:0.003369)[&alrt=0.0,!color=#000000,!rotate=true]:0.0,'EU753368/CN/2007'[&!color=#000000,!rotate=true]:0.003372)[&alrt=0.0,!color=#000000,!rotate=true]:0.0,((('KJ772421/CN/2007'[&!color=#000000,!rotate=true]:0.003369,'EU753393/CN/2007'[&!color=#000000,!rotate=true]:0.003369)[&alrt=0.0,!color=#000000,!rotate=true]:0.0,'EU753392/CN/2007'[&!color=#000000,!rotate=true]:0.003371)[&alrt=0.0,!color=#000000,!rotate=true]:0.0,('EU753373/CN/2007'[&!color=#000000,!rotate=true]:0.0,'EU910861/CN/2007'[&!color=#000000,!rotate=true]:0.0)[&!color=#000000,!rotate=true]:0.003371)[&alrt=0.0,!color=#000000,!rotate=true]:0.0)[&alrt=0.0,!color=#000000,!rotate=true]:0.0,'EU753394/CN/2007'[&!color=#000000,!rotate=true]:0.003369)[&alrt=0.0,!color=#000000,!rotate=true]:0.0,'KJ746494/CN/2010'[&!color=#000000,!rotate=true]:0.014148)[&alrt=0.835,!color=#000000,!rotate=true]:0.003371)[&alrt=0.0,!color=#000000,!rotate=true]:0.0)[&alrt=1.0,!color=#000000,!rotate=true]:0.0,(((((((((((((((((('KC866675/CN/2008'[&!color=#000000,!rotate=true]:0.0,'JQ766127/CN/2011'[&!color=#000000,!rotate=true]:0.003372)[&alrt=0.0,!color=#000000,!rotate=true]:0.0,'KC866654/CN/2008'[&!color=#000000,!rotate=true]:0.003373)[&alrt=0.866,!color=#000000,!rotate=true]:0.003373,'FJ828519/CN/2008'[&!color=#000000,!rotate=true]:0.003373)[&alrt=0.0,!color=#000000,!rotate=true]:0.0,'EU913468/CN/2008'[&!color=#000000,!rotate=true]:0.0)[&alrt=0.0,!color=#000000,!rotate=true]:0.0,('JQ409495/CN/2009'[&!color=#000000,!rotate=true]:0.003394,'FJ765432/CN/2008'[&!color=#000000,!rotate=true]:0.003373)[&alrt=0.0,!color=#000000,!rotate=true]:0.0)[&alrt=0.915,!color=#000000,!rotate=true]:0.0,'FJ360545/CN/2008'[&!color=#000000,!rotate=true]:0.006805)[&alrt=0.696,!color=#000000,!rotate=true]:0.0,(('JQ042698/CN/2009'[&!color=#000000,!rotate=true]:0.0,'JQ042704/CN/2009'[&!color=#000000,!rotate=true]:0.0)[&!color=#000000,!rotate=true]:0.003411,'JQ320231/CN/2009'[&!color=#000000,!rotate=true]:0.006892)[&alrt=0.94,!color=#000000,!rotate=true]:0.010581)[&alrt=0.267,!color=#000000,!rotate=true]:0.003418,'JN579728/CN/2008'[&!color=#000000,!rotate=true]:0.00339)[&alrt=0.757,!color=#000000,!rotate=true]:0.003389,('EU999173/CN/2008'[&!color=#000000,!rotate=true]:0.0,'GQ253395/CN/2008'[&!color=#000000,!rotate=true]:0.0)[&!color=#000000,!rotate=true]:0.0)[&alrt=0.852,!color=#000000,!rotate=true]:0.003373,((((('JN579841/CN/2009'[&!color=#000000,!rotate=true]:0.0,'JN579842/CN/2009'[&!color=#000000,!rotate=true]:0.0)[&!color=#000000,!rotate=true]:0.00337,'GU353081/CN/2009'[&!color=#000000,!rotate=true]:0.0)[&alrt=0.0,!color=#000000,!rotate=true]:0.0,('KC866641/CN/2008'[&!color=#000000,!rotate=true]:0.003373,'KC866679/CN/2008'[&!color=#000000,!rotate=true]:0.0)[&alrt=0.927,!color=#000000,!rotate=true]:0.003371)[&alrt=0.0,!color=#000000,!rotate=true]:0.0,'KC436271/HK/2009'[&!color=#000000,!rotate=true]:0.003371)[&alrt=0.866,!color=#000000,!rotate=true]:0.003371,'JN835272/CN/2009'[&!color=#000000,!rotate=true]:0.003372)[&alrt=0.0,!color=#000000,!rotate=true]:0.0)[&alrt=0.0,!color=#000000,!rotate=true]:0.0,((((('HM579938/CN/2008'[&!color=#000000,!rotate=true]:0.0,'HM579943/CN/2008'[&!color=#000000,!rotate=true]:0.0,'JF918555/CN/2008'[&!color=#000000,!rotate=true]:0.0)[&!color=#000000,!rotate=true]:0.0,('JF420572/CN/2008'[&!color=#000000,!rotate=true]:0.0,'JF420573/CN/2008'[&!color=#000000,!rotate=true]:0.0)[&!color=#000000,!rotate=true]:0.003382)[&alrt=0.0,!color=#000000,!rotate=true]:0.0,'JQ766179/CN/2008'[&!color=#000000,!rotate=true]:0.003382)[&alrt=0.0,!color=#000000,!rotate=true]:0.0,('HM579940/CN/2008'[&!color=#000000,!rotate=true]:0.0,'JQ766126/CN/2011'[&!color=#000000,!rotate=true]:0.003382)[&alrt=0.863,!color=#000000,!rotate=true]:0.003382)[&alrt=0.915,!color=#000000,!rotate=true]:0.003385,'HM037796/CN/2008'[&!color=#000000,!rotate=true]:0.006795)[&alrt=0.0,!color=#000000,!rotate=true]:0.0)[&alrt=1.0,!color=#000000,!rotate=true]:0.0,('GQ253393/CN/2008'[&!color=#000000,!rotate=true]:0.003372,'FJ469156/CN/2008'[&!color=#000000,!rotate=true]:0.003371)[&alrt=0.0,!color=#000000,!rotate=true]:0.0)[&alrt=0.0,!color=#000000,!rotate=true]:0.0,(('EU999172/CN/2008'[&!color=#000000,!rotate=true]:0.0,'JN579726/CN/2008'[&!color=#000000,!rotate=true]:0.0,'KC436280/HK/2008'[&!color=#000000,!rotate=true]:0.0,'KC866639/CN/2008'[&!color=#000000,!rotate=true]:0.0,'KC866642/CN/2008'[&!color=#000000,!rotate=true]:0.0,'KY081972/CN/2009'[&!color=#000000,!rotate=true]:0.0)[&!color=#000000,!rotate=true]:0.0,'KC866644/CN/2008'[&!color=#000000,!rotate=true]:0.003371)[&alrt=0.0,!color=#000000,!rotate=true]:0.0)[&alrt=0.0,!color=#000000,!rotate=true]:0.0,((((('GQ855290/CN/2008'[&!color=#000000,!rotate=true]:0.0,'GQ855291/CN/2008'[&!color=#000000,!rotate=true]:0.0,'GQ855294/CN/2008'[&!color=#000000,!rotate=true]:0.0)[&!color=#000000,!rotate=true]:0.003381,'GQ855289/CN/2008'[&!color=#000000,!rotate=true]:0.006819)[&alrt=0.0,!color=#000000,!rotate=true]:0.0,'GQ855288/CN/2008'[&!color=#000000,!rotate=true]:0.0)[&alrt=0.973,!color=#000000,!rotate=true]:0.006803,('GU190176/CN/2008'[&!color=#000000,!rotate=true]:0.0,'HM212444/CN/2008'[&!color=#000000,!rotate=true]:0.003375)[&alrt=0.0,!color=#000000,!rotate=true]:0.0)[&alrt=0.822,!color=#000000,!rotate=true]:0.003373,(('HM002488/CN/2009'[&!color=#000000,!rotate=true]:0.0,'JF317983/CN/2009'[&!color=#000000,!rotate=true]:0.0)[&!color=#000000,!rotate=true]:0.0,'JF820312/CN/2010'[&!color=#000000,!rotate=true]:0.006824)[&alrt=0.987,!color=#000000,!rotate=true]:0.017818)[&alrt=0.0,!color=#000000,!rotate=true]:0.0)[&alrt=0.0,!color=#000000,!rotate=true]:0.0,((('KC866668/CN/2008'[&!color=#000000,!rotate=true]:0.0,'KC866669/CN/2008'[&!color=#000000,!rotate=true]:0.0)[&!color=#000000,!rotate=true]:0.0,'KC866672/CN/2008'[&!color=#000000,!rotate=true]:0.003433)[&alrt=0.0,!color=#000000,!rotate=true]:0.0,'KC866666/CN/2008'[&!color=#000000,!rotate=true]:0.017375)[&alrt=0.846,!color=#000000,!rotate=true]:0.003373)[&alrt=0.856,!color=#000000,!rotate=true]:0.003373,(('JQ766182/CN/2008'[&!color=#000000,!rotate=true]:0.0,'JQ766183/CN/2008'[&!color=#000000,!rotate=true]:0.0,'JQ766184/CN/2008'[&!color=#000000,!rotate=true]:0.0,'JQ766185/CN/2008'[&!color=#000000,!rotate=true]:0.0,'JQ766186/CN/2008'[&!color=#000000,!rotate=true]:0.0,'JQ766187/CN/2008'[&!color=#000000,!rotate=true]:0.0,'JQ766188/CN/2008'[&!color=#000000,!rotate=true]:0.0)[&!color=#000000,!rotate=true]:0.00677,'JX297496/CN/2008'[&!color=#000000,!rotate=true]:0.003461)[&alrt=0.894,!color=#000000,!rotate=true]:0.006889)[&alrt=0.0,!color=#000000,!rotate=true]:0.0,((((((((('JF420585/CN/2008'[&!color=#000000,!rotate=true]:0.006809,'JF420586/CN/2008'[&!color=#000000,!rotate=true]:0.0)[&alrt=0.0,!color=#000000,!rotate=true]:0.0,'JF420588/CN/2008'[&!color=#000000,!rotate=true]:0.003374)[&alrt=0.899,!color=#000000,!rotate=true]:0.006811,(('JN646109/CN/2008'[&!color=#000000,!rotate=true]:0.0,'JQ042703/CN/2010'[&!color=#000000,!rotate=true]:0.0)[&!color=#000000,!rotate=true]:0.0,'KJ746493/CN/2010'[&!color=#000000,!rotate=true]:0.003381)[&alrt=0.735,!color=#000000,!rotate=true]:0.0)[&alrt=0.89,!color=#000000,!rotate=true]:0.003376,'JN579874/CN/2009'[&!color=#000000,!rotate=true]:0.003376)[&alrt=0.0,!color=#000000,!rotate=true]:0.0,(('KJ772422/CN/2010'[&!color=#000000,!rotate=true]:0.010282,'KU595748/CN/2010'[&!color=#000000,!rotate=true]:0.013816)[&alrt=0.0,!color=#000000,!rotate=true]:0.0,'AB679725/CN/2010'[&!color=#000000,!rotate=true]:0.003377)[&alrt=0.859,!color=#000000,!rotate=true]:0.003374)[&alrt=0.761,!color=#000000,!rotate=true]:0.0,('HQ676200/JP/2008'[&!color=#000000,!rotate=true]:0.0,'JN579872/CN/2009'[&!color=#000000,!rotate=true]:0.0,'JN579873/CN/2009'[&!color=#000000,!rotate=true]:0.0,'JN579875/CN/2009'[&!color=#000000,!rotate=true]:0.0)[&!color=#000000,!rotate=true]:0.0)[&alrt=1.0,!color=#000000,!rotate=true]:0.0,((('KC866673/CN/2008'[&!color=#000000,!rotate=true]:0.0,'KC866693/CN/2008'[&!color=#000000,!rotate=true]:0.0)[&!color=#000000,!rotate=true]:0.0,('KC866661/CN/2008'[&!color=#000000,!rotate=true]:0.003378,'KC866633/CN/2008'[&!color=#000000,!rotate=true]:0.003379)[&alrt=0.786,!color=#000000,!rotate=true]:0.0)[&alrt=0.0,!color=#000000,!rotate=true]:0.0,(('HM037805/CN/2008'[&!color=#000000,!rotate=true]:0.003392,'KC866662/CN/2008'[&!color=#000000,!rotate=true]:0.00693)[&alrt=0.767,!color=#000000,!rotate=true]:0.00688,'JX203334/CN/2010'[&!color=#000000,!rotate=true]:0.017394)[&alrt=0.735,!color=#000000,!rotate=true]:0.0)[&alrt=0.92,!color=#000000,!rotate=true]:0.003376)[&alrt=0.0,!color=#000000,!rotate=true]:0.0,('GQ891758/CN/2008'[&!color=#000000,!rotate=true]:0.0,'JX203378/CN/2008'[&!color=#000000,!rotate=true]:0.010273)[&alrt=0.824,!color=#000000,!rotate=true]:0.003374)[&alrt=0.79,!color=#000000,!rotate=true]:0.003425,('KC866682/CN/2008'[&!color=#000000,!rotate=true]:0.0,'KC866683/CN/2008'[&!color=#000000,!rotate=true]:0.0,'KC866698/CN/2008'[&!color=#000000,!rotate=true]:0.0)[&!color=#000000,!rotate=true]:0.003411)[&alrt=0.803,!color=#000000,!rotate=true]:0.003375)[&alrt=0.534,!color=#000000,!rotate=true]:0.0,(((('KM288744/CN/2009'[&!color=#000000,!rotate=true]:0.0,'KM288747/CN/2009'[&!color=#000000,!rotate=true]:0.0,'KM288749/CN/2009'[&!color=#000000,!rotate=true]:0.0)[&!color=#000000,!rotate=true]:0.006973,(('GU366191/CN/2008'[&!color=#000000,!rotate=true]:0.0,'KM288738/CN/2009'[&!color=#000000,!rotate=true]:0.0)[&!color=#000000,!rotate=true]:0.0,'KM288741/CN/2009'[&!color=#000000,!rotate=true]:0.006814)[&alrt=0.0,!color=#000000,!rotate=true]:0.0)[&alrt=0.875,!color=#000000,!rotate=true]:0.003377,('JX297500/CN/2008'[&!color=#000000,!rotate=true]:0.0,'JX297501/CN/2008'[&!color=#000000,!rotate=true]:0.0)[&!color=#000000,!rotate=true]:0.0)[&alrt=0.0,!color=#000000,!rotate=true]:0.0,'JN835274/CN/2009'[&!color=#000000,!rotate=true]:0.003374)[&alrt=0.851,!color=#000000,!rotate=true]:0.003374)[&alrt=0.0,!color=#000000,!rotate=true]:0.0)[&alrt=0.894,!color=#000000,!rotate=true]:0.0,((((((('EU913467/CN/2008'[&!color=#000000,!rotate=true]:0.0,'EU913471/CN/2008'[&!color=#000000,!rotate=true]:0.0,'GQ121441/CN/2008'[&!color=#000000,!rotate=true]:0.0,'HM579941/CN/2008'[&!color=#000000,!rotate=true]:0.0,'JQ766129/CN/2011'[&!color=#000000,!rotate=true]:0.0)[&!color=#000000,!rotate=true]:0.00337,'HM579945/CN/2008'[&!color=#000000,!rotate=true]:0.003369)[&alrt=0.0,!color=#000000,!rotate=true]:0.0,('JF420589/CN/2008'[&!color=#000000,!rotate=true]:0.0,'JF420590/CN/2008'[&!color=#000000,!rotate=true]:0.0)[&!color=#000000,!rotate=true]:0.00679)[&alrt=0.0,!color=#000000,!rotate=true]:0.0,'MH373639/CN/2008'[&!color=#000000,!rotate=true]:0.003496)[&alrt=0.571,!color=#000000,!rotate=true]:0.0,(('GQ994991/CN/2009'[&!color=#000000,!rotate=true]:0.0,'HQ694982/CN/2008'[&!color=#000000,!rotate=true]:0.0)[&!color=#000000,!rotate=true]:0.006794,('JN579787/CN/2009'[&!color=#000000,!rotate=true]:0.006811,'KC866731/CN/2009'[&!color=#000000,!rotate=true]:0.006802)[&alrt=0.0,!color=#000000,!rotate=true]:0.0)[&alrt=0.914,!color=#000000,!rotate=true]:0.006809)[&alrt=0.0,!color=#000000,!rotate=true]:0.0,(('FJ469159/CN/2008'[&!color=#000000,!rotate=true]:0.0,'GU353079/CN/2009'[&!color=#000000,!rotate=true]:0.0,'JF918556/CN/2008'[&!color=#000000,!rotate=true]:0.0,'JQ766124/CN/2011'[&!color=#000000,!rotate=true]:0.0,'JQ766189/CN/2008'[&!color=#000000,!rotate=true]:0.0,'JX297495/CN/2008'[&!color=#000000,!rotate=true]:0.0,'JX297497/CN/2008'[&!color=#000000,!rotate=true]:0.0)[&!color=#000000,!rotate=true]:0.0,('JN205802/CN/2008'[&!color=#000000,!rotate=true]:0.007007,'KX588236/CN/2008'[&!color=#000000,!rotate=true]:0.003552)[&alrt=0.794,!color=#000000,!rotate=true]:0.003257)[&alrt=0.0,!color=#000000,!rotate=true]:0.0)[&alrt=0.0,!color=#000000,!rotate=true]:0.0,(('HM002485/CN/2008'[&!color=#000000,!rotate=true]:0.0,'JF317979/CN/2008'[&!color=#000000,!rotate=true]:0.0)[&!color=#000000,!rotate=true]:0.0,'FJ765418/CN/2008'[&!color=#000000,!rotate=true]:0.006799)[&alrt=0.0,!color=#000000,!rotate=true]:0.003371)[&alrt=0.879,!color=#000000,!rotate=true]:0.003371)[&alrt=0.0,!color=#000000,!rotate=true]:0.0,('JF420547/CN/2008'[&!color=#000000,!rotate=true]:0.003374,'KC866691/CN/2008'[&!color=#000000,!rotate=true]:0.0)[&alrt=0.875,!color=#000000,!rotate=true]:0.003374)[&alrt=0.849,!color=#000000,!rotate=true]:0.003372,(((((('JQ766210/CN/2010'[&!color=#000000,!rotate=true]:0.0,'JQ766212/CN/2010'[&!color=#000000,!rotate=true]:0.0,'JQ766214/CN/2010'[&!color=#000000,!rotate=true]:0.0,'JQ766216/CN/2010'[&!color=#000000,!rotate=true]:0.0,'JQ766217/CN/2010'[&!color=#000000,!rotate=true]:0.0,'JQ766218/CN/2010'[&!color=#000000,!rotate=true]:0.0,'JQ766219/CN/2010'[&!color=#000000,!rotate=true]:0.0,'JQ766220/CN/2010'[&!color=#000000,!rotate=true]:0.0,'JQ766221/CN/2010'[&!color=#000000,!rotate=true]:0.0,'JQ766223/CN/2010'[&!color=#000000,!rotate=true]:0.0)[&!color=#000000,!rotate=true]:0.0,('HM212462/CN/2008'[&!color=#000000,!rotate=true]:0.0,'JQ766215/CN/2010'[&!color=#000000,!rotate=true]:0.0)[&alrt=0.934,!color=#000000,!rotate=true]:0.006798)[&alrt=0.0,!color=#000000,!rotate=true]:0.0,'JQ766222/CN/2010'[&!color=#000000,!rotate=true]:0.003395)[&alrt=0.859,!color=#000000,!rotate=true]:0.003376,('GQ253397/CN/2008'[&!color=#000000,!rotate=true]:0.0,'JQ766209/CN/2010'[&!color=#000000,!rotate=true]:0.0,'JQ766211/CN/2010'[&!color=#000000,!rotate=true]:0.0,'JQ766213/CN/2010'[&!color=#000000,!rotate=true]:0.0)[&!color=#000000,!rotate=true]:0.0)[&alrt=0.932,!color=#000000,!rotate=true]:0.010545,'GQ253422/CN/2006'[&!color=#000000,!rotate=true]:0.010578)[&alrt=0.737,!color=#000000,!rotate=true]:0.00329,('GQ121133/CN/2008'[&!color=#000000,!rotate=true]:0.0,'GQ406338/CN/2009'[&!color=#000000,!rotate=true]:0.006782)[&alrt=0.971,!color=#000000,!rotate=true]:0.013962)[&alrt=0.807,!color=#000000,!rotate=true]:0.003441)[&alrt=0.0,!color=#000000,!rotate=true]:0.0,(((((((((((((((((((((((('FJ606450/CN/2008'[&!color=#000000,!rotate=true]:0.0,'GQ855293/CN/2008'[&!color=#000000,!rotate=true]:0.0,'JQ766190/CN/2011'[&!color=#000000,!rotate=true]:0.0,'KC866637/CN/2008'[&!color=#000000,!rotate=true]:0.0,'KC866655/CN/2008'[&!color=#000000,!rotate=true]:0.0,'KC866656/CN/2008'[&!color=#000000,!rotate=true]:0.0,'KC866659/CN/2008'[&!color=#000000,!rotate=true]:0.0,'KC866700/CN/2008'[&!color=#000000,!rotate=true]:0.0)[&!color=#000000,!rotate=true]:0.0,(((('JF519707/CN/2009'[&!color=#000000,!rotate=true]:0.0,'JN579848/CN/2009'[&!color=#000000,!rotate=true]:0.0,'KC866704/CN/2009'[&!color=#000000,!rotate=true]:0.0)[&!color=#000000,!rotate=true]:0.0,'JQ003951/CN/2009'[&!color=#000000,!rotate=true]:0.003392)[&alrt=0.957,!color=#000000,!rotate=true]:0.010343,('KC866653/CN/2008'[&!color=#000000,!rotate=true]:0.0,'KC866665/CN/2008'[&!color=#000000,!rotate=true]:0.0)[&!color=#000000,!rotate=true]:0.003381)[&alrt=0.0,!color=#000000,!rotate=true]:0.0,'KC866699/CN/2008'[&!color=#000000,!rotate=true]:0.003381)[&alrt=0.978,!color=#000000,!rotate=true]:0.0)[&alrt=0.0,!color=#000000,!rotate=true]:0.0,((((('JN579837/CN/2009'[&!color=#000000,!rotate=true]:0.003386,'JN579864/CN/2009'[&!color=#000000,!rotate=true]:0.0)[&alrt=0.915,!color=#000000,!rotate=true]:0.003386,('GQ487686/CN/2009'[&!color=#000000,!rotate=true]:0.0,'JN579774/CN/2009'[&!color=#000000,!rotate=true]:0.0)[&!color=#000000,!rotate=true]:0.0)[&alrt=0.0,!color=#000000,!rotate=true]:0.0,'AB725676/CN/2008'[&!color=#000000,!rotate=true]:0.003387)[&alrt=0.851,!color=#000000,!rotate=true]:0.003384,'KC866690/CN/2008'[&!color=#000000,!rotate=true]:0.010311)[&alrt=0.0,!color=#000000,!rotate=true]:0.0,('JN579814/CN/2009'[&!color=#000000,!rotate=true]:0.0,'JN579815/CN/2009'[&!color=#000000,!rotate=true]:0.0)[&!color=#000000,!rotate=true]:0.003382)[&alrt=0.0,!color=#000000,!rotate=true]:0.0)[&alrt=0.0,!color=#000000,!rotate=true]:0.0,(('JF317980/CN/2008'[&!color=#000000,!rotate=true]:0.006819,'KC866692/CN/2008'[&!color=#000000,!rotate=true]:0.0)[&alrt=0.841,!color=#000000,!rotate=true]:0.003383,'GQ855292/CN/2008'[&!color=#000000,!rotate=true]:0.0)[&alrt=0.0,!color=#000000,!rotate=true]:0.0)[&alrt=0.0,!color=#000000,!rotate=true]:0.0,('JF738002/TH/2009'[&!color=#000000,!rotate=true]:0.017315,'FJ607337/CN/2008'[&!color=#000000,!rotate=true]:0.0)[&alrt=0.922,!color=#000000,!rotate=true]:0.003402)[&alrt=0.0,!color=#000000,!rotate=true]:0.0,'KC866714/CN/2009'[&!color=#000000,!rotate=true]:0.006817)[&alrt=0.884,!color=#000000,!rotate=true]:0.003382,(('JN579746/CN/2009'[&!color=#000000,!rotate=true]:0.0,'JN579777/CN/2009'[&!color=#000000,!rotate=true]:0.0,'KC436283/HK/2009'[&!color=#000000,!rotate=true]:0.0)[&!color=#000000,!rotate=true]:0.0,('JN579788/CN/2009'[&!color=#000000,!rotate=true]:0.013841,'KC689942/CN/2009'[&!color=#000000,!rotate=true]:0.003382)[&alrt=0.0,!color=#000000,!rotate=true]:0.0)[&alrt=0.0,!color=#000000,!rotate=true]:0.0)[&alrt=0.859,!color=#000000,!rotate=true]:0.00338,((((('JN579806/CN/2009'[&!color=#000000,!rotate=true]:0.0,'JN579807/CN/2009'[&!color=#000000,!rotate=true]:0.0,'JN579808/CN/2009'[&!color=#000000,!rotate=true]:0.0,'JN579809/CN/2009'[&!color=#000000,!rotate=true]:0.0,'JN579810/CN/2009'[&!color=#000000,!rotate=true]:0.0)[&!color=#000000,!rotate=true]:0.0,(((('JN579830/CN/2009'[&!color=#000000,!rotate=true]:0.0,'JN579831/CN/2009'[&!color=#000000,!rotate=true]:0.0)[&!color=#000000,!rotate=true]:0.0,'JN579781/CN/2009'[&!color=#000000,!rotate=true]:0.00338)[&alrt=0.893,!color=#000000,!rotate=true]:0.006895,'KC689943/CN/2009'[&!color=#000000,!rotate=true]:0.00341)[&alrt=0.778,!color=#000000,!rotate=true]:0.003413,'KC436286/HK/2010'[&!color=#000000,!rotate=true]:0.006805)[&alrt=0.0,!color=#000000,!rotate=true]:0.0)[&alrt=0.0,!color=#000000,!rotate=true]:0.0,'HQ668182/CN/2010'[&!color=#000000,!rotate=true]:0.010298)[&alrt=0.887,!color=#000000,!rotate=true]:0.006957,'KC866686/CN/2008'[&!color=#000000,!rotate=true]:0.006959)[&alrt=0.848,!color=#000000,!rotate=true]:0.006893,(('HM212447/CN/2008'[&!color=#000000,!rotate=true]:0.0,'JN579727/CN/2008'[&!color=#000000,!rotate=true]:0.0)[&!color=#000000,!rotate=true]:0.0,'FJ765433/CN/2008'[&!color=#000000,!rotate=true]:0.013853)[&alrt=0.0,!color=#000000,!rotate=true]:0.0)[&alrt=0.885,!color=#000000,!rotate=true]:0.00338)[&alrt=0.0,!color=#000000,!rotate=true]:0.0,'HQ668183/CN/2010'[&!color=#000000,!rotate=true]:0.010299)[&alrt=0.0,!color=#000000,!rotate=true]:0.0,('FJ469160/CN/2008'[&!color=#000000,!rotate=true]:0.0,'HM212460/CN/2008'[&!color=#000000,!rotate=true]:0.003377)[&alrt=0.873,!color=#000000,!rotate=true]:0.003378)[&alrt=0.862,!color=#000000,!rotate=true]:0.00691,'JN408352/CN/2009'[&!color=#000000,!rotate=true]:0.005291)[&alrt=0.85,!color=#000000,!rotate=true]:0.012057,'JQ715711/CN/2006'[&!color=#000000,!rotate=true]:0.006895)[&alrt=0.721,!color=#000000,!rotate=true]:0.0,(('KY081973/CN/2009'[&!color=#000000,!rotate=true]:0.017374,'FJ357350/TW/2007'[&!color=#000000,!rotate=true]:0.003371)[&alrt=0.0,!color=#000000,!rotate=true]:0.0,'KC866680/CN/2008'[&!color=#000000,!rotate=true]:0.006799)[&alrt=0.845,!color=#000000,!rotate=true]:0.003374)[&alrt=0.0,!color=#000000,!rotate=true]:0.0,('HM212448/CN/2008'[&!color=#000000,!rotate=true]:0.00714,'KC866635/CN/2008'[&!color=#000000,!rotate=true]:0.010458)[&alrt=0.78,!color=#000000,!rotate=true]:0.003255)[&alrt=0.0,!color=#000000,!rotate=true]:0.0,'HQ129932/CN/2006'[&!color=#000000,!rotate=true]:0.010274)[&alrt=0.084,!color=#000000,!rotate=true]:0.0,'JF799986/CN/2009'[&!color=#000000,!rotate=true]:0.003373)[&alrt=0.0,!color=#000000,!rotate=true]:0.0,('JN835278/CN/2009'[&!color=#000000,!rotate=true]:0.003371,'JN835279/CN/2009'[&!color=#000000,!rotate=true]:0.0)[&alrt=1.0,!color=#000000,!rotate=true]:0.017372)[&alrt=0.835,!color=#000000,!rotate=true]:0.003388,'JN579717/CN/2008'[&!color=#000000,!rotate=true]:0.006839)[&alrt=0.0,!color=#000000,!rotate=true]:0.0,((('KJ139450/CN/2012'[&!color=#000000,!rotate=true]:0.0,'MN254979/CN/2008'[&!color=#000000,!rotate=true]:0.0)[&!color=#000000,!rotate=true]:0.010552,'GQ121427/CN/2008'[&!color=#000000,!rotate=true]:0.010409)[&alrt=0.761,!color=#000000,!rotate=true]:0.003384,'KC436281/HK/2008'[&!color=#000000,!rotate=true]:0.006864)[&alrt=0.791,!color=#000000,!rotate=true]:0.003402)[&alrt=0.796,!color=#000000,!rotate=true]:0.003357,((((((('EU753372/CN/2007'[&!color=#000000,!rotate=true]:0.0,'JQ766169/CN/2011'[&!color=#000000,!rotate=true]:0.0)[&!color=#000000,!rotate=true]:0.003395,('EU753376/CN/2007'[&!color=#000000,!rotate=true]:0.0,'JQ766168/CN/2011'[&!color=#000000,!rotate=true]:0.0)[&!color=#000000,!rotate=true]:0.0)[&alrt=0.898,!color=#000000,!rotate=true]:0.003377,'GQ253423/CN/2006'[&!color=#000000,!rotate=true]:0.0)[&alrt=0.988,!color=#000000,!rotate=true]:0.013838,(((('HM212463/CN/2008'[&!color=#000000,!rotate=true]:0.003373,'JN874557/TW/2008'[&!color=#000000,!rotate=true]:0.0)[&alrt=0.0,!color=#000000,!rotate=true]:0.0,'JX203290/CN/2010'[&!color=#000000,!rotate=true]:0.024812)[&alrt=0.88,!color=#000000,!rotate=true]:0.003374,'HM212452/CN/2008'[&!color=#000000,!rotate=true]:0.0)[&alrt=0.075,!color=#000000,!rotate=true]:0.006989,'GQ253420/CN/2005'[&!color=#000000,!rotate=true]:0.018211)[&alrt=0.212,!color=#000000,!rotate=true]:0.003303)[&alrt=0.0,!color=#000000,!rotate=true]:0.0,'EU729118/KR/2007'[&!color=#000000,!rotate=true]:0.003383)[&alrt=0.831,!color=#000000,!rotate=true]:0.003383,(('FJ600325/CN/2008'[&!color=#000000,!rotate=true]:0.0,'JF420583/CN/2008'[&!color=#000000,!rotate=true]:0.0,'KP266579/CN/2006'[&!color=#000000,!rotate=true]:0.0)[&!color=#000000,!rotate=true]:0.0,('EU697903/CN/2006'[&!color=#000000,!rotate=true]:0.003442,'HM212441/CN/2003'[&!color=#000000,!rotate=true]:0.003403)[&alrt=0.785,!color=#000000,!rotate=true]:0.003356)[&alrt=0.0,!color=#000000,!rotate=true]:0.0)[&alrt=0.883,!color=#000000,!rotate=true]:0.003373,((((('JQ411007/CN/2009'[&!color=#000000,!rotate=true]:0.0,'JX297494/CN/2007'[&!color=#000000,!rotate=true]:0.0)[&!color=#000000,!rotate=true]:0.003378,'HM212461/CN/2008'[&!color=#000000,!rotate=true]:0.003379)[&alrt=0.0,!color=#000000,!rotate=true]:0.0,('GQ253391/CN/2008'[&!color=#000000,!rotate=true]:0.0,'JQ766125/CN/2011'[&!color=#000000,!rotate=true]:0.0)[&!color=#000000,!rotate=true]:0.0)[&alrt=0.0,!color=#000000,!rotate=true]:0.0,'JQ766181/CN/2008'[&!color=#000000,!rotate=true]:0.003376)[&alrt=0.971,!color=#000000,!rotate=true]:0.010293,(('GQ994992/CN/2009'[&!color=#000000,!rotate=true]:0.0,'JF420579/CN/2008'[&!color=#000000,!rotate=true]:0.0)[&!color=#000000
[truncated: 267,461 more chars]
